# Supplementary material for: Tomato MicroRNAs and Their Functions
Source: Int J Mol Sci. 2022 Oct 9;23(19):11979. doi: 10.3390/ijms231911979 (PMC9569937; doi:10.3390/ijms231911979)
Supplement: Supplementary file 1 [file ijms-23-11979-s001.zip]

Archive with 5 entries (5 files):
- Table S3.xlsx
- Figure S1.jpg
- Table S1.xlsx
- Table S2_revised.xlsx
- Figure S2.pdf
