# Supplementary material for: Tomato MicroRNAs and Their Functions
Source: Int J Mol Sci. 2022 Oct 9;23(19):11979. doi: 10.3390/ijms231911979 (PMC9569937; doi:10.3390/ijms231911979)
Supplement: Supplementary file 1 [file ijms-23-11979-s001.zip › Table S3.xlsx]

## Sheet: Table S3
Table S3 psRNATarget (https://www.zhaolab.org/psRNATarget/) analysis of the tomato-specific putative miRNAs. Analysis was done against cDNA library ITAG 3.1 using Schema V2 (2017 release) default parametes with an expectation value of 3.
miRNA number	miRNA location	miRNA length	Target_Acc.	Expectation	UPE$	miRNA_start	miRNA_end	Target_start	Target_end	miRNA_aligned_fragment	alignment	Target_aligned_fragment	Inhibition	Multiplicity
4	SL3.0ch00:16380660-16380681	22	Solyc05g005470.4.1	2.5	-1	1	22	1019	1040	UAAGAAUGGAUUCUGAUGGCCU	:::.:::.:::::::::.	CAAACAUUAGAGUCCAUUCUUG	Cleavage	1
4	SL3.0ch00:16380660-16380681	22	Solyc05g007630.3.1	3	-1	1	22	1622	1643	UAAGAAUGGAUUCUGAUGGCCU	::::: :::: ::.:::::::	UGGCCAACAGACUCUAUUCUUA	Translation	1
4	SL3.0ch02:15493969-15493990	22	Solyc05g005470.4.1	2.5	-1	1	22	1019	1040	UAAGAAUGGAUUCUGAUGGCCU	:::.:::.:::::::::.	CAAACAUUAGAGUCCAUUCUUG	Cleavage	1
4	SL3.0ch02:15493969-15493990	22	Solyc05g007630.3.1	3	-1	1	22	1622	1643	UAAGAAUGGAUUCUGAUGGCCU	::::: :::: ::.:::::::	UGGCCAACAGACUCUAUUCUUA	Translation	1
4	SL3.0ch06:13128499-13128520	22	Solyc05g005470.4.1	2.5	-1	1	22	1019	1040	UAAGAAUGGAUUCUGAUGGCCU	:::.:::.:::::::::.	CAAACAUUAGAGUCCAUUCUUG	Cleavage	1
4	SL3.0ch06:13128499-13128520	22	Solyc05g007630.3.1	3	-1	1	22	1622	1643	UAAGAAUGGAUUCUGAUGGCCU	::::: :::: ::.:::::::	UGGCCAACAGACUCUAUUCUUA	Translation	1
4	SL3.0ch07:57974310-57974331	22	Solyc05g005470.4.1	2.5	-1	1	22	1019	1040	UAAGAAUGGAUUCUGAUGGCCU	:::.:::.:::::::::.	CAAACAUUAGAGUCCAUUCUUG	Cleavage	1
4	SL3.0ch07:57974310-57974331	22	Solyc05g007630.3.1	3	-1	1	22	1622	1643	UAAGAAUGGAUUCUGAUGGCCU	::::: :::: ::.:::::::	UGGCCAACAGACUCUAUUCUUA	Translation	1
4	SL3.0ch11:36449038-36449059	22	Solyc05g005470.4.1	2.5	-1	1	22	1019	1040	UAAGAAUGGAUUCUGAUGGCCU	:::.:::.:::::::::.	CAAACAUUAGAGUCCAUUCUUG	Cleavage	1
4	SL3.0ch11:36449038-36449059	22	Solyc05g007630.3.1	3	-1	1	22	1622	1643	UAAGAAUGGAUUCUGAUGGCCU	::::: :::: ::.:::::::	UGGCCAACAGACUCUAUUCUUA	Translation	1
4	SL3.0ch12:15404990-15405011	22	Solyc05g005470.4.1	2.5	-1	1	22	1019	1040	UAAGAAUGGAUUCUGAUGGCCU	:::.:::.:::::::::.	CAAACAUUAGAGUCCAUUCUUG	Cleavage	1
4	SL3.0ch12:15404990-15405011	22	Solyc05g007630.3.1	3	-1	1	22	1622	1643	UAAGAAUGGAUUCUGAUGGCCU	::::: :::: ::.:::::::	UGGCCAACAGACUCUAUUCUUA	Translation	1
5	SL3.0ch00:17158012-17158033	22	Solyc04g025470.1.1	3	-1	1	22	78	99	CGAUUGUAGUAUUCCUUGGCGC	.:.:::::.:::.:: :::::	AUGUCAAGGGAUAUUAAAAUCG	Cleavage	1
5	SL3.0ch00:17158012-17158033	22	Solyc02g030640.2.1	3	-1	1	22	177	198	CGAUUGUAGUAUUCCUUGGCGC	.:::.:::.:::::. :::::	UUGCCGAGGGAUACUGAAAUCG	Cleavage	1
5	SL3.0ch00:17158012-17158033	22	Solyc02g066840.2.1	3	-1	1	22	172	193	CGAUUGUAGUAUUCCUUGGCGC	.:::.:::.:::::. :::::	UUGCCGAGGGAUACUGAAAUCG	Cleavage	1
5	SL3.0ch00:17319019-17319040	22	Solyc04g025470.1.1	3	-1	1	22	78	99	CGAUUGUAGUAUUCCUUGGCGC	.:.:::::.:::.:: :::::	AUGUCAAGGGAUAUUAAAAUCG	Cleavage	1
5	SL3.0ch00:17319019-17319040	22	Solyc02g030640.2.1	3	-1	1	22	177	198	CGAUUGUAGUAUUCCUUGGCGC	.:::.:::.:::::. :::::	UUGCCGAGGGAUACUGAAAUCG	Cleavage	1
5	SL3.0ch00:17319019-17319040	22	Solyc02g066840.2.1	3	-1	1	22	172	193	CGAUUGUAGUAUUCCUUGGCGC	.:::.:::.:::::. :::::	UUGCCGAGGGAUACUGAAAUCG	Cleavage	1
10	SL3.0ch01:340685-340706	22	Solyc07g064960.2.1	3	-1	1	22	623	644	CGACGAAGGAUAUUUGCAUGCC	:. :::::::.::::: ::::	UGUUUGCAAAUGUCCUUGGUCG	Cleavage	1
11	SL3.0ch01:438877-438897	21	Solyc03g096080.4.1	2	-1	1	21	121	141	AAAAAAUGUGAGUUAUACGGG	...: ::::::::.:::::::	UUUGGAUAACUCAUAUUUUUU	Cleavage	1
11	SL3.0ch01:438877-438897	21	Solyc08g079740.3.1	2.5	-1	1	21	1863	1883	AAAAAAUGUGAGUUAUACGGG	...:: :::::..::::::::	UUUGUCUAACUUGCAUUUUUU	Cleavage	1
11	SL3.0ch01:438877-438897	21	Solyc11g006640.3.1	3	-1	1	21	1954	1974	AAAAAAUGUGAGUUAUACGGG	.:. :::::::: ::::::::	UCUCUAUAACUCUCAUUUUUU	Cleavage	1
11	SL3.0ch01:438877-438897	21	Solyc01g009070.3.1	3	-1	1	21	313	333	AAAAAAUGUGAGUUAUACGGG	..::::::.:::..:::::	AUUGUAUAAUUCAUGUUUUUG	Cleavage	1
12	SL3.0ch01:619848-619867	20	Solyc05g008940.3.1	0	-1	1	20	2236	2255	CUCGAACUCUUCAAAAAUAU	::::::::::::::::::::	AUAUUUUUGAAGAGUUCGAG	Cleavage	1
12	SL3.0ch01:619848-619867	20	Solyc01g006310.3.1	0.5	-1	1	20	1155	1174	CUCGAACUCUUCAAAAAUAU	.:::::::::::::::.:::	GUAUUUUUGAAGAGUUUGAG	Cleavage	1
12	SL3.0ch01:619848-619867	20	Solyc05g008790.4.1	1.5	-1	1	20	2146	2165	CUCGAACUCUUCAAAAAUAU	::::::::::::::: ::::	AUAUUUUUGAAGAGUCCGAG	Cleavage	1
12	SL3.0ch01:619848-619867	20	Solyc01g009230.4.1	1.5	-1	1	20	4855	4874	CUCGAACUCUUCAAAAAUAU	::::::::::::::: ::::	AUAUUUUUGAAGAGUACGAG	Cleavage	1
12	SL3.0ch01:619848-619867	20	Solyc09g092470.2.1	2	-1	1	20	320	339	CUCGAACUCUUCAAAAAUAU	:::::::::: :::::.:::	AUAUUUUUGAUGAGUUUGAG	Translation	1
13	SL3.0ch01:830945-830966	22	Solyc09g090080.1.1	2.5	-1	1	22	390	411	GGGCCAAAAUCGGAAUAAACAU	:::::: ::.::::::::::..	AUGUUUCUUUCGAUUUUGGCUU	Cleavage	1
13	SL3.0ch01:830945-830966	22	Solyc09g066410.3.1	2.5	-1	1	22	375	396	GGGCCAAAAUCGGAAUAAACAU	::::: ::.::::::::::..	UUGUUUCUUUCGAUUUUGGCUU	Cleavage	1
13	SL3.0ch01:830945-830966	22	Solyc12g013710.2.1	3	-1	1	22	196	217	GGGCCAAAAUCGGAAUAAACAU	::::: : ::.:::::::::.:	AUGUUAAAUCUGAUUUUGGCUC	Cleavage	1
15	SL3.0ch01:1495863-1495843	21	Solyc06g076480.4.1	1.5	-1	1	21	121	141	GUUUUGGACAACAGGGGCACC	:::..:::::::.::::::	UCUGCUUCUGUUGUUCAAAAC	Cleavage	1
15	SL3.0ch01:1495863-1495843	21	Solyc01g067930.4.1	2.5	-1	1	21	198	218	GUUUUGGACAACAGGGGCACC	:::::.: :::::.:::::	CUUGCCCUUUUUGUCUAAAAC	Cleavage	1
16	SL3.0ch01:3050611-3050631	21	Solyc08g082000.4.1	2	-1	1	21	1376	1396	UGGAAGAGGUGAUUGGAGAAA	::::::::: ::.::::::::	UUUCUCCAAACAUCUCUUCCA	Cleavage	1
16	SL3.0ch01:3050611-3050631	21	Solyc01g008840.3.1	2.5	-1	1	21	105	125	UGGAAGAGGUGAUUGGAGAAA	:::.:.:::::..:::::.::	UUUUUUCAAUCGUCUCUUUCA	Cleavage	1
17	SL3.0ch01:3113984-3114005	22	Solyc01g095990.3.1	2.5	-1	1	22	2304	2325	GGUUGAGCAUGUAGAUACAAUU	:: :.:::.::::::::::.	CCUUAUGUCUGCAUGCUCAACU	Cleavage	1
18	SL3.0ch01:3553716-3553736	21	Solyc01g006620.3.1	2.5	-1	1	21	904	924	AAGAUAGUGCCAUGUAGACCA	:::::::::::: :::::	CCUUCUACAUGGCACAAUCUU	Cleavage	1
18	SL3.0ch01:3553716-3553736	21	Solyc04g056620.2.1	3	-1	1	21	855	875	AAGAUAGUGCCAUGUAGACCA	:::.::::::::: :.:.::	AGGUUUACAUGGCAAUGUUUU	Cleavage	1
20	SL3.0ch01:4430811-4430831	21	Solyc02g094540.4.1	1.5	-1	1	21	1063	1083	AGCUUGUAGAAUCUCCUUUCC	:..::::::::::.::::::	AGGGAGGAGAUUCUGCAAGCU	Cleavage	1
20	SL3.0ch01:4430811-4430831	21	Solyc03g033970.1.1	1.5	-1	1	21	836	856	AGCUUGUAGAAUCUCCUUUCC	:::::::::::::::: ::	UUAAAGGAGAUUCUACAAACU	Cleavage	1
20	SL3.0ch01:4430811-4430831	21	Solyc02g072260.4.1	1.5	-1	1	21	359	379	AGCUUGUAGAAUCUCCUUUCC	::::: :::::::::::.:	CAAAAGGUGAUUCUACAAGUU	Cleavage	1
20	SL3.0ch01:4430811-4430831	21	Solyc07g066200.4.1	2.5	-1	1	21	2573	2593	AGCUUGUAGAAUCUCCUUUCC	:::..:::::::.:::.::.:	GGAGGGGAGAUUUUACGAGUU	Cleavage	1
21	SL3.0ch01:4926463-4926483	21	Solyc08g076887.1.1	0	-1	1	21	764	784	AUUGGGUCAUAUGGUAUUUCC	:::::::::::::::::::::	GGAAAUACCAUAUGACCCAAU	Cleavage	1
21	SL3.0ch01:4926463-4926483	21	Solyc12g056676.1.1	3	-1	1	21	580	600	AUUGGGUCAUAUGGUAUUUCC	:::::.:. :::::.:::::	UGAAAUGCUUUAUGAUCCAAU	Cleavage	1
22	SL3.0ch01:5771800-5771820	21	Solyc09g074270.3.1	2.5	-1	1	21	1505	1525	AAAAUCAGGACUAUAAUAUGA	.::.:::::::. :::::::	GUAUGUUAUAGUUGUGAUUUU	Cleavage	1
23	SL3.0ch01:6613169-6613190	22	Solyc01g079940.4.1	2	-1	1	22	1350	1371	UUGAAGUAGAAGGUUGCAUCCC	:::.::..:::::.:::::	CUUAUGUAAUUUUCUAUUUCAA	Cleavage	1
23	SL3.0ch01:6613169-6613190	22	Solyc08g008020.1.1	2.5	-1	1	22	158	179	UUGAAGUAGAAGGUUGCAUCCC	:: ::: ::: :::::::::::	GGAAUGAAACAUUCUACUUCAA	Cleavage	1
23	SL3.0ch01:6613169-6613190	22	Solyc01g094410.3.1	2.5	-1	1	22	314	335	UUGAAGUAGAAGGUUGCAUCCC	:: ::: .::.:::::.:::::	GGAAUGAGACUUUCUAUUUCAA	Cleavage	1
23	SL3.0ch01:67095849-67095870	22	Solyc01g079940.4.1	2	-1	1	22	1350	1371	UUGAAGUAGAAGGUUGCAUCCC	:::.::..:::::.:::::	CUUAUGUAAUUUUCUAUUUCAA	Cleavage	1
23	SL3.0ch01:67095849-67095870	22	Solyc08g008020.1.1	2.5	-1	1	22	158	179	UUGAAGUAGAAGGUUGCAUCCC	:: ::: ::: :::::::::::	GGAAUGAAACAUUCUACUUCAA	Cleavage	1
23	SL3.0ch01:67095849-67095870	22	Solyc01g094410.3.1	2.5	-1	1	22	314	335	UUGAAGUAGAAGGUUGCAUCCC	:: ::: .::.:::::.:::::	GGAAUGAGACUUUCUAUUUCAA	Cleavage	1
23	SL3.0ch02:8228562-8228583	22	Solyc01g079940.4.1	2	-1	1	22	1350	1371	UUGAAGUAGAAGGUUGCAUCCC	:::.::..:::::.:::::	CUUAUGUAAUUUUCUAUUUCAA	Cleavage	1
23	SL3.0ch02:8228562-8228583	22	Solyc08g008020.1.1	2.5	-1	1	22	158	179	UUGAAGUAGAAGGUUGCAUCCC	:: ::: ::: :::::::::::	GGAAUGAAACAUUCUACUUCAA	Cleavage	1
23	SL3.0ch02:8228562-8228583	22	Solyc01g094410.3.1	2.5	-1	1	22	314	335	UUGAAGUAGAAGGUUGCAUCCC	:: ::: .::.:::::.:::::	GGAAUGAGACUUUCUAUUUCAA	Cleavage	1
23	SL3.0ch10:20728527-20728548	22	Solyc01g079940.4.1	2	-1	1	22	1350	1371	UUGAAGUAGAAGGUUGCAUCCC	:::.::..:::::.:::::	CUUAUGUAAUUUUCUAUUUCAA	Cleavage	1
23	SL3.0ch10:20728527-20728548	22	Solyc08g008020.1.1	2.5	-1	1	22	158	179	UUGAAGUAGAAGGUUGCAUCCC	:: ::: ::: :::::::::::	GGAAUGAAACAUUCUACUUCAA	Cleavage	1
23	SL3.0ch10:20728527-20728548	22	Solyc01g094410.3.1	2.5	-1	1	22	314	335	UUGAAGUAGAAGGUUGCAUCCC	:: ::: .::.:::::.:::::	GGAAUGAGACUUUCUAUUUCAA	Cleavage	1
24	SL3.0ch01:13913271-13913291	21	Solyc10g074680.2.1	2	-1	1	21	1131	1151	UGUUGCUGACAAUGGGAAUCC	::::.:::: :::::::::	CCAUUCUCAUUCUCAGCAACA	Translation	1
24	SL3.0ch01:13913271-13913291	21	Solyc01g104560.3.1	2.5	-1	1	21	1138	1158	UGUUGCUGACAAUGGGAAUCC	::::::.. :::::::::::	AGAUUCCUGGUGUCAGCAACA	Cleavage	1
24	SL3.0ch01:13913271-13913291	21	Solyc07g054130.2.1	2.5	-1	1	21	861	881	UGUUGCUGACAAUGGGAAUCC	: :::::::::::: ::::..	GCAUUCCCAUUGUCUGCAAUG	Cleavage	1
25	SL3.0ch01:14013383-14013404	22	Solyc01g099360.3.1	1.5	-1	1	22	780	801	UGCUUUUAUAGAGAUCUUCGGA	: .::::: ::.::::::::::	UGUGAAGAACUUUAUAAAAGCA	Cleavage	1
25	SL3.0ch01:14013383-14013404	22	Solyc07g063120.4.1	2	-1	1	22	607	628	UGCUUUUAUAGAGAUCUUCGGA	::::::.:::.:::::::	UGAGAAGAUUUCUGUAAAAGCU	Cleavage	1
25	SL3.0ch01:14013383-14013404	22	Solyc02g083290.4.1	3	-1	1	22	1256	1277	UGCUUUUAUAGAGAUCUUCGGA	:..:.:::::: ::::::.:.:	UUUGGAGAUCUGUAUAAAGGUA	Translation	1
26	SL3.0ch01:14779471-14779491	21	Solyc07g064370.1.1	2	-1	1	21	1219	1239	UUUAGCUUUGUAUGCCUCUGA	::::::::.::::.::::	GAUGAGGCAUAUAAAGUUAAA	Cleavage	1
26	SL3.0ch01:14779471-14779491	21	Solyc05g041870.2.1	2.5	-1	1	21	184	204	UUUAGCUUUGUAUGCCUCUGA	::: ::::::::.:::::::	UCAAUGGCAUACAGAGCUAAA	Cleavage	1
26	SL3.0ch01:14779471-14779491	21	Solyc02g070920.3.1	3	-1	1	21	882	902	UUUAGCUUUGUAUGCCUCUGA	::.::: :::...::::::::	UCGGAGACAUGUGAAGCUAAA	Cleavage	1
27	SL3.0ch01:14797822-14797842	21	Solyc06g066090.3.1	1.5	-1	1	21	365	385	UAUGCCUCUGACUUUCCUUCU	: :.::::::::.:::::.::	AUAGGGAAAGUCGGAGGCGUA	Cleavage	1
27	SL3.0ch01:14797822-14797842	21	Solyc04g028560.4.1	3	-1	1	21	1970	1990	UAUGCCUCUGACUUUCCUUCU	::::::.:::::: :::..::	AGAAGGGAAGUCAUAGGUGUA	Cleavage	1
28	SL3.0ch01:15477653-15477674	22	Solyc03g115320.3.1	2.5	-1	1	22	173	194	UUAAACAAGGCUCUAUGACGGU	::.::.::: :::::::::	GUGGUUAUGGAGACUUGUUUAA	Translation	1
28	SL3.0ch01:15477653-15477674	22	Solyc01g091780.4.1	3	-1	1	22	718	739	UUAAACAAGGCUCUAUGACGGU	...::::::::::: :::::.	GUUGUCAUAGAGCCAUGUUUGU	Cleavage	1
28	SL3.0ch01:15477653-15477674	22	Solyc08g077200.4.1	3	-1	1	22	1640	1661	UUAAACAAGGCUCUAUGACGGU	:: ::.::.::::.:::::: :	ACAGUUAUGGAGCUUUGUUUUA	Cleavage	1
28	SL3.0ch01:15477653-15477674	22	Solyc06g068720.3.1	3	-1	1	22	1897	1918	UUAAACAAGGCUCUAUGACGGU	:. ::.::::::..::::::.	AUAGUUAUAGAGUUUUGUUUGU	Cleavage	1
28	SL3.0ch01:15477653-15477674	22	Solyc06g075610.1.1	3	-1	1	22	763	784	UUAAACAAGGCUCUAUGACGGU	: ::::: ::::.::::::: :	AGCGUCAGAGAGUCUUGUUUCA	Cleavage	1
28	SL3.0ch01:93151641-93151662	22	Solyc03g115320.3.1	2.5	-1	1	22	173	194	UUAAACAAGGCUCUAUGACGGU	::.::.::: :::::::::	GUGGUUAUGGAGACUUGUUUAA	Translation	1
28	SL3.0ch01:93151641-93151662	22	Solyc01g091780.4.1	3	-1	1	22	718	739	UUAAACAAGGCUCUAUGACGGU	...::::::::::: :::::.	GUUGUCAUAGAGCCAUGUUUGU	Cleavage	1
28	SL3.0ch01:93151641-93151662	22	Solyc08g077200.4.1	3	-1	1	22	1640	1661	UUAAACAAGGCUCUAUGACGGU	:: ::.::.::::.:::::: :	ACAGUUAUGGAGCUUUGUUUUA	Cleavage	1
28	SL3.0ch01:93151641-93151662	22	Solyc06g068720.3.1	3	-1	1	22	1897	1918	UUAAACAAGGCUCUAUGACGGU	:. ::.::::::..::::::.	AUAGUUAUAGAGUUUUGUUUGU	Cleavage	1
28	SL3.0ch01:93151641-93151662	22	Solyc06g075610.1.1	3	-1	1	22	763	784	UUAAACAAGGCUCUAUGACGGU	: ::::: ::::.::::::: :	AGCGUCAGAGAGUCUUGUUUCA	Cleavage	1
28	SL3.0ch03:8741291-8741312	22	Solyc03g115320.3.1	2.5	-1	1	22	173	194	UUAAACAAGGCUCUAUGACGGU	::.::.::: :::::::::	GUGGUUAUGGAGACUUGUUUAA	Translation	1
28	SL3.0ch03:8741291-8741312	22	Solyc01g091780.4.1	3	-1	1	22	718	739	UUAAACAAGGCUCUAUGACGGU	...::::::::::: :::::.	GUUGUCAUAGAGCCAUGUUUGU	Cleavage	1
28	SL3.0ch03:8741291-8741312	22	Solyc08g077200.4.1	3	-1	1	22	1640	1661	UUAAACAAGGCUCUAUGACGGU	:: ::.::.::::.:::::: :	ACAGUUAUGGAGCUUUGUUUUA	Cleavage	1
28	SL3.0ch03:8741291-8741312	22	Solyc06g068720.3.1	3	-1	1	22	1897	1918	UUAAACAAGGCUCUAUGACGGU	:. ::.::::::..::::::.	AUAGUUAUAGAGUUUUGUUUGU	Cleavage	1
28	SL3.0ch03:8741291-8741312	22	Solyc06g075610.1.1	3	-1	1	22	763	784	UUAAACAAGGCUCUAUGACGGU	: ::::: ::::.::::::: :	AGCGUCAGAGAGUCUUGUUUCA	Cleavage	1
29	SL3.0ch01:18460338-18460358	21	Solyc03g060510.4.1	3	-1	1	21	938	958	GAACUAAUGUCGCUAAAGACU	.::::::::::::: :::	UUGUUUUAGCGACAUUAUUUC	Cleavage	1
29	SL3.0ch08:59546003-59546023	21	Solyc03g060510.4.1	3	-1	1	21	938	958	GAACUAAUGUCGCUAAAGACU	.::::::::::::: :::	UUGUUUUAGCGACAUUAUUUC	Cleavage	1
29	SL3.0ch10:59176835-59176855	21	Solyc03g060510.4.1	3	-1	1	21	938	958	GAACUAAUGUCGCUAAAGACU	.::::::::::::: :::	UUGUUUUAGCGACAUUAUUUC	Cleavage	1
30	SL3.0ch01:32849979-32849999	21	Solyc01g022780.1.1	2	-1	1	21	45	65	AAGUCCUCGUGUUGCAUCCCU	:::::: :::::::::::::	AGGGAUAAAACACGAGGACUU	Cleavage	1
30	SL3.0ch01:32849979-32849999	21	Solyc07g007290.1.1	2	-1	1	21	408	428	AAGUCCUCGUGUUGCAUCCCU	:.:::::::.::::::::	CUUGGUGCAACAUGAGGACUU	Cleavage	1
30	SL3.0ch11:4204370-4204390	21	Solyc01g022780.1.1	2	-1	1	21	45	65	AAGUCCUCGUGUUGCAUCCCU	:::::: :::::::::::::	AGGGAUAAAACACGAGGACUU	Cleavage	1
30	SL3.0ch11:4204370-4204390	21	Solyc07g007290.1.1	2	-1	1	21	408	428	AAGUCCUCGUGUUGCAUCCCU	:.:::::::.::::::::	CUUGGUGCAACAUGAGGACUU	Cleavage	1
31	SL3.0ch01:39978014-39978035	22	Solyc03g111330.4.1	2.5	-1	1	22	150	171	UUUCUGAAAUUGAUUGUUGGUG	: ::.:.:::::::: ::::::	CUCCGAUAAUCAAUUGCAGAAA	Cleavage	1
31	SL3.0ch01:39978014-39978035	22	Solyc08g008030.3.1	3	-1	1	22	178	199	UUUCUGAAAUUGAUUGUUGGUG	::.::: :::::.:::..:::.	CAUCAAGAAUCAGUUUUGGAAG	Cleavage	1
31	SL3.0ch02:4544180-4544201	22	Solyc03g111330.4.1	2.5	-1	1	22	150	171	UUUCUGAAAUUGAUUGUUGGUG	: ::.:.:::::::: ::::::	CUCCGAUAAUCAAUUGCAGAAA	Cleavage	1
31	SL3.0ch02:4544180-4544201	22	Solyc08g008030.3.1	3	-1	1	22	178	199	UUUCUGAAAUUGAUUGUUGGUG	::.::: :::::.:::..:::.	CAUCAAGAAUCAGUUUUGGAAG	Cleavage	1
31	SL3.0ch04:9565136-9565157	22	Solyc03g111330.4.1	2.5	-1	1	22	150	171	UUUCUGAAAUUGAUUGUUGGUG	: ::.:.:::::::: ::::::	CUCCGAUAAUCAAUUGCAGAAA	Cleavage	1
31	SL3.0ch04:9565136-9565157	22	Solyc08g008030.3.1	3	-1	1	22	178	199	UUUCUGAAAUUGAUUGUUGGUG	::.::: :::::.:::..:::.	CAUCAAGAAUCAGUUUUGGAAG	Cleavage	1
33	SL3.0ch01:55802290-55802310	21	Solyc10g084700.2.1	2.5	-1	1	21	198	218	AUCAAAAGAUCGUCUUUCAGA	:.:::::::::: .:::::.:	UUUGAAAGACGAAUUUUUGGU	Cleavage	1
33	SL3.0ch01:55802290-55802310	21	Solyc06g005850.3.1	3	-1	1	21	483	503	AUCAAAAGAUCGUCUUUCAGA	::::::::: .:.:::::.:	ACUGAAAGACAGUUUUUUGGU	Translation	1
33	SL3.0ch01:55802290-55802310	21	Solyc06g060140.4.1	3	-1	1	21	3633	3653	AUCAAAAGAUCGUCUUUCAGA	:::..:::.:::::: ::::	GCUGGGAGAUGAUCUUGUGAU	Cleavage	1
33	SL3.0ch01:55802290-55802310	21	Solyc08g077830.1.1	3	-1	1	21	573	593	AUCAAAAGAUCGUCUUUCAGA	.::::.:::: ::::::::	CUUGAAGGACGUUCUUUUGAG	Translation	1
37	SL3.0ch01:78855365-78855385	21	Solyc04g064940.3.1	3	-1	1	21	1149	1169	UUGGCAAUAUGGUAGGGGAUU	:::::: :::.:::::: :::	AAUCCCAUACUAUAUUGGCAA	Cleavage	1
37	SL3.0ch01:78855365-78855385	21	Solyc10g045773.1.1	3	-1	1	21	196	216	UUGGCAAUAUGGUAGGGGAUU	::.:::::..::.::::::	CAUUCCCUAUUAUGUUGCCAU	Cleavage	1
38	SL3.0ch01:79390577-79390597	21	Solyc07g064625.1.1	3	-1	1	21	1371	1391	AUUUGUACAGAGUUCUGUUAU	.::::::.:::.:::: ::.:	GUAACAGGACUUUGUAAAAGU	Cleavage	1
39	SL3.0ch01:82249561-82249581	21	Solyc04g026110.4.1	2	-1	1	21	688	708	UAUUUUAUGAUAUUCCUUAGC	:: ::::::::::::::::	UCUUAGGAAUAUCAUAAAAUC	Cleavage	1
39	SL3.0ch01:82249561-82249581	21	Solyc04g009660.2.1	2	-1	1	21	672	692	UAUUUUAUGAUAUUCCUUAGC	:: ::::::::::::::::	UCUUAGGAAUAUCAUAAAAUC	Cleavage	1
39	SL3.0ch01:82249561-82249581	21	Solyc04g009690.2.1	2	-1	1	21	684	704	UAUUUUAUGAUAUUCCUUAGC	:: ::::::::::::::::	UCUUAGGAAUAUCAUAAAAUC	Cleavage	1
39	SL3.0ch01:82249561-82249581	21	Solyc04g076920.3.1	3	-1	1	21	2279	2299	UAUUUUAUGAUAUUCCUUAGC	:.::::::.:.:.:::: :::	GUUAAGGAGUGUUAUAAUAUA	Cleavage	1
42	SL3.0ch01:84297372-84297392	21	Solyc03g071690.4.1	1	-1	1	21	150	170	UAAAAAGAAAAAAGGUAAAAG	.::::.::::::::.::::::	UUUUUGCCUUUUUUUUUUUUA	Cleavage	1
42	SL3.0ch01:84297372-84297392	21	Solyc03g119790.3.1	1	-1	1	21	1853	1873	UAAAAAGAAAAAAGGUAAAAG	::::::.::::::.::::::	GUUUUACUUUUUUUUUUUUUA	Cleavage	1
42	SL3.0ch01:84297372-84297392	21	Solyc07g048070.3.1	1.5	-1	1	21	1405	1425	UAAAAAGAAAAAAGGUAAAAG	::::..:::::::.::::::	AUUUUGUCUUUUUUUUUUUUA	Cleavage	1
42	SL3.0ch01:84297372-84297392	21	Solyc03g117600.3.1	2	-1	1	21	1546	1566	UAAAAAGAAAAAAGGUAAAAG	::::::.:::::::.:::::	CUUUUAUCUUUUUUUUUUUUU	Cleavage	1
42	SL3.0ch01:84297372-84297392	21	Solyc01g094970.4.1	3	-1	1	21	81	101	UAAAAAGAAAAAAGGUAAAAG	:::::::.:::::::::::	CUUUUACUUUUUUUCUUUUAU	Cleavage	1
43	SL3.0ch01:84682966-84682986	21	Solyc07g022920.3.1	1.5	-1	1	21	38	58	UUUAUUUACUUCUGUUCAGGC	:::::: ::::::::::.::	ACCUGAAAAGAAGUAAAUGAA	Cleavage	1
43	SL3.0ch01:84682966-84682986	21	Solyc04g051340.3.1	2	-1	1	21	911	931	UUUAUUUACUUCUGUUCAGGC	:::::::::: :::.::::	CACUGAACAGAAUUAAGUAAA	Cleavage	1
43	SL3.0ch01:84682966-84682986	21	Solyc04g072130.2.1	3	-1	1	21	1600	1620	UUUAUUUACUUCUGUUCAGGC	::. ::.::::::::.::.::	GCUAGAGCAGAAGUAGAUGAA	Cleavage	1
43	SL3.0ch01:84682966-84682986	21	Solyc04g009800.3.1	3	-1	1	21	705	725	UUUAUUUACUUCUGUUCAGGC	:.::::::::::: ::.:..:	GUCUGAACAGAAGGAAGUGGA	Cleavage	1
44	SL3.0ch01:84683093-84683114	22	Solyc03g026050.3.1	2.5	-1	1	22	615	636	UGACACUAAGAAUCUCCUAAAG	:::: :::::::: :::::::	GUUUAAGAGAUUCUAAGUGUCA	Cleavage	1
44	SL3.0ch01:84683093-84683114	22	Solyc02g079950.3.1	2.5	-1	1	22	545	566	UGACACUAAGAAUCUCCUAAAG	:::::::: :::::::::	GCCAAGGAGAUUGUUAGUGUCA	Translation	1
45	SL3.0ch01:86312221-86312241	21	Solyc05g150152.1.1	0.5	-1	1	21	688	708	GAGUUCGAGCAACAUAGUCUG	.:::::::::::::::.::::	UAGACUAUGUUGCUCGGACUC	Cleavage	1
45	SL3.0ch01:86312221-86312241	21	Solyc03g006010.3.1	2	-1	1	21	1866	1886	GAGUUCGAGCAACAUAGUCUG	:: :::::::::.:::::::.	CAAACUAUGUUGUUCGAACUU	Cleavage	1
45	SL3.0ch01:86312221-86312241	21	Solyc01g107650.3.1	2	-1	1	21	2209	2229	GAGUUCGAGCAACAUAGUCUG	.::.:.::::::::::.::.	GGGAUUGUGUUGCUCGAGCUU	Cleavage	1
45	SL3.0ch01:86312221-86312241	21	Solyc04g082000.4.1	2	-1	1	21	2890	2910	GAGUUCGAGCAACAUAGUCUG	: :::::::::::::.:.::	GAUACUAUGUUGCUCGGAUUC	Cleavage	1
45	SL3.0ch01:86312221-86312241	21	Solyc01g065643.1.1	2	-1	1	21	421	441	GAGUUCGAGCAACAUAGUCUG	:::::::::::.:.::::	GUCACUAUGUUGCUUGGACUC	Cleavage	1
50	SL3.0ch01:87985745-87985765	21	Solyc04g058140.3.1	2	-1	1	21	1611	1631	AAAAAGAUGCAGGACUAGACC	:::::::.::.:::::::	UAUCUAGUCUUGUAUCUUUUC	Cleavage	1
50	SL3.0ch01:87985745-87985765	21	Solyc06g072830.4.1	2	-1	1	21	192	212	AAAAAGAUGCAGGACUAGACC	:::.::..::.::::::::	UCUCUGGUUUUGUAUCUUUUU	Cleavage	1
50	SL3.0ch01:87985745-87985765	21	Solyc01g090350.3.1	2.5	-1	1	21	606	626	AAAAAGAUGCAGGACUAGACC	::.:: :.::::::.:::::	UGUUUAAUUCUGCAUUUUUUU	Cleavage	1
50	SL3.0ch01:87985745-87985765	21	Solyc02g083900.3.1	2.5	-1	1	21	2312	2332	AAAAAGAUGCAGGACUAGACC	::.::..:::::::::::	AAGCUGGUUUUGCAUCUUUUU	Cleavage	1
50	SL3.0ch01:87985745-87985765	21	Solyc02g069370.3.1	3	-1	1	21	260	280	AAAAAGAUGCAGGACUAGACC	:::::::.::::.:.:: ::	AGUCUAGUUCUGCGUUUUGUU	Cleavage	1
51	SL3.0ch01:89768496-89768516	21	Solyc05g053530.1.1	3	-1	1	21	449	469	UUAUGCCCUUACCGUCAAAUA	:::::::::::.: ::.::.:	UAUUUGACGGUGACGGUAUGA	Cleavage	1
51	SL3.0ch01:89768496-89768516	21	Solyc05g026470.2.1	3	-1	1	21	839	859	UUAUGCCCUUACCGUCAAAUA	::::.::::::: :::::	CCCUUGAUGGUAAGGUCAUAA	Cleavage	1
51	SL3.0ch01:89768496-89768516	21	Solyc08g016720.1.1	3	-1	1	21	455	475	UUAUGCCCUUACCGUCAAAUA	: :::::::::.: :::::..	UUUUUGACGGUGACGGCAUGG	Cleavage	1
51	SL3.0ch01:89768496-89768516	21	Solyc12g010755.1.1	3	-1	1	21	107	127	UUAUGCCCUUACCGUCAAAUA	.::::: : ::::::::::.	AGUUUGAGGCUAAGGGCAUAG	Cleavage	1
53	SL3.0ch01:90128420-90128440	21	Solyc06g076700.1.1	2.5	-1	1	21	1361	1381	UAGACCCCUUCUUCGUGUUGC	:...::::::::::::::: :	GUGGCACGAAGAAGGGGUCCA	Cleavage	1
53	SL3.0ch01:90128420-90128440	21	Solyc03g026030.1.1	2.5	-1	1	21	812	832	UAGACCCCUUCUUCGUGUUGC	:::::::: :::::::.:.	AGAACACGAAAAAGGGGUUUG	Translation	1
57	SL3.0ch01:91084359-91084380	22	Solyc02g090610.1.1	2	-1	1	22	82	103	UGUUCUCCAACUUUGAGUGUGU	: :::.:..:::::::::::.:	AGACAUUUGAAGUUGGAGAAUA	Cleavage	1
57	SL3.0ch01:91084359-91084380	22	Solyc08g082230.3.1	3	-1	1	22	919	940	UGUUCUCCAACUUUGAGUGUGU	:.:..::::.::::::::.::	AUAUGCUCAGAGUUGGAGGACC	Cleavage	1
61	SL3.0ch01:94414269-94414289	21	Solyc02g077800.2.1	3	-1	1	21	415	435	UAUUUCGAUCAUUGCAGUUGC	:.:..::..::::::::.::.	GUAGUUGUGAUGAUCGAGAUG	Cleavage	1
62	SL3.0ch01:95158947-95158969	23	Solyc05g050210.4.1	2	-1	1	23	357	379	UGAAGUUGGCACCUUGUCUGAUG	::::::: :::::::::::..	UUUCAGACAUGGUGCCAACUUUG	Cleavage	1
62	SL3.0ch01:95158947-95158969	23	Solyc12g096620.1.1	2.5	-1	1	23	327	349	UGAAGUUGGCACCUUGUCUGAUG	: :.:: ::::::::.::.:::.	CUUUAGUCAAGGUGCUAAUUUCG	Cleavage	1
63	SL3.0ch01:97117758-97117778	21	Solyc04g076150.3.1	2	-1	1	21	1137	1157	UCAAUGCUACAUACUCAUCCC	:::::::::::::.: :::	AAGAUGAGUAUGUAGUAAUGA	Cleavage	1
63	SL3.0ch01:97117758-97117778	21	Solyc01g091910.4.1	3	-1	1	21	3765	3785	UCAAUGCUACAUACUCAUCCC	:::::::::::. .::::.	AUGAUGAGUAUGUGAUAUUGG	Cleavage	1
64	SL3.0ch01:97347756-97347776	21	Solyc00g230080.1.1	0	-1	1	21	244	264	UACUCCAAGAGCACUCAUCCA	:::::::::::::::::::::	UGGAUGAGUGCUCUUGGAGUA	Cleavage	1
64	SL3.0ch01:97347756-97347776	21	Solyc00g500136.1.1	0	-1	1	21	841	861	UACUCCAAGAGCACUCAUCCA	:::::::::::::::::::::	UGGAUGAGUGCUCUUGGAGUA	Cleavage	1
64	SL3.0ch01:97347756-97347776	21	Solyc00g500206.1.1	0	-1	1	21	841	861	UACUCCAAGAGCACUCAUCCA	:::::::::::::::::::::	UGGAUGAGUGCUCUUGGAGUA	Cleavage	1
64	SL3.0ch01:97347756-97347776	21	Solyc00g500054.1.1	0	-1	1	21	841	861	UACUCCAAGAGCACUCAUCCA	:::::::::::::::::::::	UGGAUGAGUGCUCUUGGAGUA	Cleavage	1
64	SL3.0ch01:97347756-97347776	21	Solyc00g500345.1.1	0	-1	1	21	2296	2316	UACUCCAAGAGCACUCAUCCA	:::::::::::::::::::::	UGGAUGAGUGCUCUUGGAGUA	Cleavage	1
66	SL3.0ch02:7343899-7343920	22	Solyc11g071300.2.1	2.5	-1	1	22	1606	1627	UUUAGGAUGGCAUAGUCUGGGC	:: .:::: :::::.::::.::	GCAUAGACAAUGCCGUCCUGAA	Cleavage	1
66	SL3.0ch02:7343899-7343920	22	Solyc08g065627.1.1	3	-1	1	22	570	591	UUUAGGAUGGCAUAGUCUGGGC	.:.:::.::::.::: :::::	CUCUAGAUUAUGUCAUGCUAAA	Cleavage	1
68	SL3.0ch02:13834695-13834715	21	Solyc04g076960.4.1	2	-1	1	21	2813	2833	UUGCAUAUGAGUUGGAUCUAC	.:.:::::::.::.:::::	UCGGGUCCAACUUAUGUGCAA	Cleavage	1
68	SL3.0ch02:13834695-13834715	21	Solyc12g098740.2.1	2.5	-1	1	21	1725	1745	UUGCAUAUGAGUUGGAUCUAC	: ::::::::: ::::::::	UUUGAUCCAACUAAUAUGCAA	Cleavage	1
68	SL3.0ch02:13834695-13834715	21	Solyc01g091570.3.1	2.5	-1	1	21	682	702	UUGCAUAUGAGUUGGAUCUAC	: :::::::.:::::.: :::	GCAGAUCCAGCUCAUGUACAA	Cleavage	1
68	SL3.0ch03:21469834-21469854	21	Solyc04g076960.4.1	2	-1	1	21	2813	2833	UUGCAUAUGAGUUGGAUCUAC	.:.:::::::.::.:::::	UCGGGUCCAACUUAUGUGCAA	Cleavage	1
68	SL3.0ch03:21469834-21469854	21	Solyc12g098740.2.1	2.5	-1	1	21	1725	1745	UUGCAUAUGAGUUGGAUCUAC	: ::::::::: ::::::::	UUUGAUCCAACUAAUAUGCAA	Cleavage	1
68	SL3.0ch03:21469834-21469854	21	Solyc01g091570.3.1	2.5	-1	1	21	682	702	UUGCAUAUGAGUUGGAUCUAC	: :::::::.:::::.: :::	GCAGAUCCAGCUCAUGUACAA	Cleavage	1
69	SL3.0ch02:13987583-13987603	21	Solyc04g057940.4.1	2.5	-1	1	21	3999	4019	UGCUUGGGAGUCCCUGAUGAU	: .::::::..:::::::::	UUGGUCAGGGGUUCCCAAGCA	Cleavage	1
70	SL3.0ch02:14177608-14177627	20	Solyc08g075540.5.1.1	3	-1	1	20	1406	1425	GUUAUUCUAUUCCACCUCUU	::::::: ::.:::.::.::	AAGAGGUAGAGUAGGAUGAC	Cleavage	1
70	SL3.0ch02:14177608-14177627	20	Solyc04g051470.1.1	3	-1	1	20	121	140	GUUAUUCUAUUCCACCUCUU	:::::: :::: ::::::.:	AAGAGGAGGAAAAGAAUAGC	Cleavage	1
70	SL3.0ch02:14177608-14177627	20	Solyc01g068280.3.1	3	-1	1	20	281	300	GUUAUUCUAUUCCACCUCUU	.:::::::::: ::: ::::	GAGAGGUGGAAGAGAUUAAC	Cleavage	1
70	SL3.0ch02:14177608-14177627	20	Solyc03g031910.3.1	3	-1	1	20	407	426	GUUAUUCUAUUCCACCUCUU	.::::::::.: :::.:::.	GAGAGGUGGGAGAGAGUAAU	Cleavage	1
70	SL3.0ch02:14177608-14177627	20	Solyc12g014130.2.1	3	-1	1	20	508	527	GUUAUUCUAUUCCACCUCUU	::::::::::.::.::..	UUGAGGUGGAAUGGAGUAGU	Cleavage	1
70	SL3.0ch12:37834404-37834423	20	Solyc08g075540.5.1.1	3	-1	1	20	1406	1425	GUUAUUCUAUUCCACCUCUU	::::::: ::.:::.::.::	AAGAGGUAGAGUAGGAUGAC	Cleavage	1
70	SL3.0ch12:37834404-37834423	20	Solyc04g051470.1.1	3	-1	1	20	121	140	GUUAUUCUAUUCCACCUCUU	:::::: :::: ::::::.:	AAGAGGAGGAAAAGAAUAGC	Cleavage	1
70	SL3.0ch12:37834404-37834423	20	Solyc01g068280.3.1	3	-1	1	20	281	300	GUUAUUCUAUUCCACCUCUU	.:::::::::: ::: ::::	GAGAGGUGGAAGAGAUUAAC	Cleavage	1
70	SL3.0ch12:37834404-37834423	20	Solyc03g031910.3.1	3	-1	1	20	407	426	GUUAUUCUAUUCCACCUCUU	.::::::::.: :::.:::.	GAGAGGUGGGAGAGAGUAAU	Cleavage	1
70	SL3.0ch12:37834404-37834423	20	Solyc12g014130.2.1	3	-1	1	20	508	527	GUUAUUCUAUUCCACCUCUU	::::::::::.::.::..	UUGAGGUGGAAUGGAGUAGU	Cleavage	1
74	SL3.0ch02:29560562-29560582	21	Solyc12g044795.1.1	3	-1	1	21	1678	1698	AGAUGAUUAUGUGCUCUUGCA	::::::::.:.::..:.::.:	UGCAAGAGUAUAUGGUUAUUU	Cleavage	1
74	SL3.0ch02:29560562-29560582	21	Solyc04g080510.3.1	3	-1	1	21	7	27	AGAUGAUUAUGUGCUCUUGCA	::: :::::::::::::::	UGCUUGAGCACAUAAUCAUCA	Cleavage	1
74	SL3.0ch02:29560562-29560582	21	Solyc05g018240.4.1	3	-1	1	21	1423	1443	AGAUGAUUAUGUGCUCUUGCA	::::::::::::: :::: :	AGCAAGAGCACAUACUCAUAU	Cleavage	1
75	SL3.0ch02:31177938-31177959	22	Solyc04g081080.1.1	3	-1	1	22	2304	2325	ACAAGAUACUGUCACGUAGGCU	..: ::::.::::.:.::::	CUUUUUCGUGGCAGUGUUUUGU	Cleavage	1
86	SL3.0ch02:42966602-42966622	21	Solyc05g005000.4.1	2	-1	1	21	1226	1246	AGGAGAUGUAUGCAAGAGCAA	:::::::::::.:.::::	AACCUCUUGCAUACGUUUCCU	Cleavage	1
86	SL3.0ch02:42966602-42966622	21	Solyc08g077860.4.1	3	-1	1	21	2430	2450	AGGAGAUGUAUGCAAGAGCAA	::::::::.:::.:: ::.:	AUGCUCUUGUAUAUAUAUCUU	Cleavage	1
88	SL3.0ch08:59474922-59474942	21	Solyc02g084810.3.1	2	-1	1	21	1734	1754	UGGGAAUUAGUAUGAAAAUUU	:::::: .::.:::::::::	CAAUUUUGGUAUUAAUUCCCA	Cleavage	1
88	SL3.0ch08:59474922-59474942	21	Solyc04g006990.3.1	2.5	-1	1	21	983	1003	UGGGAAUUAGUAUGAAAAUUU	:::::::.:::::::: .:::	AAAUUUUUAUACUAAUCUCCA	Cleavage	1
88	SL3.0ch08:59474922-59474942	21	Solyc06g073530.3.1	2.5	-1	1	21	2109	2129	UGGGAAUUAGUAUGAAAAUUU	:.::::::::.: :.::::::	AGAUUUUCAUGCGAGUUCCCA	Cleavage	1
88	SL3.0ch08:59474922-59474942	21	Solyc01g087525.1.1	2.5	-1	1	21	379	399	UGGGAAUUAGUAUGAAAAUUU	::::::: :::::::: ::::	AAAUUUUGAUACUAAUCCCCA	Cleavage	1
88	SL3.0ch08:59474922-59474942	21	Solyc03g119980.3.1	3	-1	1	21	40	60	UGGGAAUUAGUAUGAAAAUUU	:::::::::::: :: :::::	AAAUUUUCAUACCAACUCCCA	Cleavage	1
88	SL3.0ch10:14047075-14047095	21	Solyc02g084810.3.1	2	-1	1	21	1734	1754	UGGGAAUUAGUAUGAAAAUUU	:::::: .::.:::::::::	CAAUUUUGGUAUUAAUUCCCA	Cleavage	1
88	SL3.0ch10:14047075-14047095	21	Solyc04g006990.3.1	2.5	-1	1	21	983	1003	UGGGAAUUAGUAUGAAAAUUU	:::::::.:::::::: .:::	AAAUUUUUAUACUAAUCUCCA	Cleavage	1
88	SL3.0ch10:14047075-14047095	21	Solyc06g073530.3.1	2.5	-1	1	21	2109	2129	UGGGAAUUAGUAUGAAAAUUU	:.::::::::.: :.::::::	AGAUUUUCAUGCGAGUUCCCA	Cleavage	1
88	SL3.0ch10:14047075-14047095	21	Solyc01g087525.1.1	2.5	-1	1	21	379	399	UGGGAAUUAGUAUGAAAAUUU	::::::: :::::::: ::::	AAAUUUUGAUACUAAUCCCCA	Cleavage	1
88	SL3.0ch10:14047075-14047095	21	Solyc03g119980.3.1	3	-1	1	21	40	60	UGGGAAUUAGUAUGAAAAUUU	:::::::::::: :: :::::	AAAUUUUCAUACCAACUCCCA	Cleavage	1
91	SL3.0ch02:45503432-45503453	22	Solyc01g103680.3.1	1	-1	1	22	346	367	GAGAUUUAAUAGGGUUGGACUA	:::.::::::::.::::::	GUUUCCGACCCUAUUGAAUCUC	Cleavage	1
91	SL3.0ch02:45503432-45503453	22	Solyc10g074890.2.1	2.5	-1	1	22	36	57	GAGAUUUAAUAGGGUUGGACUA	:: :::::::.:: :::::::.	UACUCCAACCUUAAUAAAUCUU	Cleavage	1
91	SL3.0ch02:45503432-45503453	22	Solyc09g018450.3.1	3	-1	1	22	1551	1572	GAGAUUUAAUAGGGUUGGACUA	:: :...::.::.::.::::::	UACUUUGACUCUGUUGAAUCUC	Cleavage	1
92	SL3.0ch02:46080623-46080643	21	Solyc02g070540.3.1	3	-1	1	21	314	334	UUGAACUGCGUGACUAUCUCA	::.::: ::::::::::..	CAAGGUAGACACGCAGUUCGG	Cleavage	1
93	SL3.0ch02:46300310-46300330	21	Solyc06g007420.1.1	2	-1	1	21	361	381	UUUGGGAAGGAGGAAAGGCCU	:::..:::..:::::::::::	AGGUUUUUUUUCCUUCCCAAA	Cleavage	1
93	SL3.0ch02:46300310-46300330	21	Solyc08g067390.4.1	2.5	-1	1	21	227	247	UUUGGGAAGGAGGAAAGGCCU	: :.::::::::::::..::	AUGUCUUUCCUCCUUCUUAAU	Cleavage	1
93	SL3.0ch02:46300310-46300330	21	Solyc02g083890.4.1	3	-1	1	21	432	452	UUUGGGAAGGAGGAAAGGCCU	:::::::::::.: ::..:::	AGGCCUUUCCUUCAUCUUAAA	Cleavage	1
93	SL3.0ch02:46300310-46300330	21	Solyc02g086200.3.1	3	-1	1	21	1580	1600	UUUGGGAAGGAGGAAAGGCCU	::: .::::.::::::.:::.	AGGAUUUUCUUCCUUCUCAAG	Cleavage	1
94	SL3.0ch02:47107947-47107968	22	Solyc07g049480.3.1	2.5	-1	1	22	1918	1939	AGAACCAAUGUCGCUAAGGACU	: ::: :.:.:.::::::::::	ACUCCGUGGUGGCAUUGGUUCU	Cleavage	1
94	SL3.0ch02:47107947-47107968	22	Solyc10g047650.3.1	3	-1	1	22	198	219	AGAACCAAUGUCGCUAAGGACU	: :::.:.:..:::::::::	CAUGCUUGGUGGUAUUGGUUCU	Cleavage	1
96	SL3.0ch02:47860653-47860673	21	Solyc07g009000.1.1	3	-1	1	21	242	262	CUAGUAGUUCCCUGUAUAAAG	::::: :.: ::::::::::	AUUUAUCCGGUGAACUACUAG	Translation	1
96	SL3.0ch02:47860653-47860673	21	Solyc03g118330.3.1	3	-1	1	21	933	953	CUAGUAGUUCCCUGUAUAAAG	:::::::::::::.:.:	CGAAAUACAGGGAACUAUUGG	Cleavage	1
97	SL3.0ch02:49992589-49992609	21	Solyc06g072160.3.1	1	-1	1	21	1537	1557	AGAGGGUAGAGUGUAUGCAAA	::::.::::::::::.::::	CUUGCGUACACUCUACUCUCU	Cleavage	1
97	SL3.0ch02:49992589-49992609	21	Solyc05g053960.3.1	1	-1	1	21	3913	3933	AGAGGGUAGAGUGUAUGCAAA	: ::::::.::::::::::.:	UCUGCAUAUACUCUACCCUUU	Cleavage	1
97	SL3.0ch02:49992589-49992609	21	Solyc01g044350.3.1	2	-1	1	21	2189	2209	AGAGGGUAGAGUGUAUGCAAA	:::::.::::::.:::::::	UUUGCGUACACUUUACCCUCC	Cleavage	1
97	SL3.0ch02:49992589-49992609	21	Solyc11g072770.2.1	2.5	-1	1	21	318	338	AGAGGGUAGAGUGUAUGCAAA	::: ::::::::.:::::::	UUUUCAUACACUUUACCCUCA	Cleavage	1
97	SL3.0ch02:49992589-49992609	21	Solyc03g121990.4.1	3	-1	1	21	86	106	AGAGGGUAGAGUGUAUGCAAA	:::::.::::::.::.:.::	UUUGCGUACACUUUAUCUUCA	Cleavage	1
98	SL3.0ch02:50017811-50017830	20	Solyc06g069650.4.1	2.5	-1	1	20	703	722	UAUUGAGUGGAAAUUCAGGC	::::.::::.::::::: :	UCCUGGAUUUUCACUCAAAA	Cleavage	1
98	SL3.0ch02:50017811-50017830	20	Solyc02g065180.3.1	3	-1	1	20	1303	1322	UAUUGAGUGGAAAUUCAGGC	::.::::::::.:.:: :::	GCUUGAAUUUCUAUUCCAUA	Cleavage	1
98	SL3.0ch02:50017811-50017830	20	Solyc12g096990.2.1	3	-1	1	20	1227	1246	UAUUGAGUGGAAAUUCAGGC	::::: ::::..:.:::::.	GCCUGUAUUUUUAUUCAAUG	Cleavage	1
99	SL3.0ch02:50107820-50107840	21	Solyc06g076480.4.1	3	-1	1	21	121	141	UUUUUGGACGACAGGGGCACC	:::..::::.::.:::::	UCUGCUUCUGUUGUUCAAAAC	Cleavage	1
102	SL3.0ch02:51542966-51542987	22	Solyc04g009790.4.1	1	-1	1	22	145	166	AGGGAUUGUAGGCAGAGAGAUG	:::::::::::::::..::	CCACUCUCUGCCUACAAUUUCU	Cleavage	1
105	SL3.0ch02:54717600-54717619	20	Solyc08g013900.3.1	2	-1	1	20	545	564	UCAGGAUUCCCUCAGCAGAU	::::: ::::::::::.::.	AUCUGGUGAGGGAAUCUUGG	Cleavage	1
105	SL3.0ch02:54717600-54717619	20	Solyc04g015440.4.1	2.5	-1	1	20	497	516	UCAGGAUUCCCUCAGCAGAU	:::::::::::::.: .:::	AUCUGCUGAGGGAGUAUUGA	Cleavage	1
105	SL3.0ch02:54717600-54717619	20	Solyc03g119920.1.1	2.5	-1	1	20	1236	1255	UCAGGAUUCCCUCAGCAGAU	::::::::::::::.. ::	UUCUGCUGAGGGAAUUUGGA	Cleavage	1
105	SL3.0ch02:54717600-54717619	20	Solyc02g069920.4.1	3	-1	1	20	254	273	UCAGGAUUCCCUCAGCAGAU	::.::.:::::::.:..::.	AUUUGUUGAGGGAGUUUUGG	Cleavage	1
106	SL3.0ch02:55079100-55079121	22	Solyc02g090310.1.1	1	-1	1	22	380	401	UGCUCGGACUCUCCAAAAAUGC	::::::::::::.::.::::::	GCAUUUUUGGAGGGUUCGAGCA	Cleavage	1
106	SL3.0ch02:55079100-55079121	22	Solyc08g007420.3.1	1	-1	1	22	1298	1319	UGCUCGGACUCUCCAAAAAUGC	:::::::::::::::::::	CAAUUUUUGGAGAGUCCGAGCU	Cleavage	1
106	SL3.0ch02:55079100-55079121	22	Solyc08g005860.3.1	1.5	-1	1	22	1723	1744	UGCUCGGACUCUCCAAAAAUGC	::::::::: ::::::::::::	GCAUUUUUGAAGAGUCCGAGCA	Cleavage	1
106	SL3.0ch02:55079100-55079121	22	Solyc05g008790.4.1	1.5	-1	1	22	2146	2167	UGCUCGGACUCUCCAAAAAUGC	.::::::: ::::::::::::	AUAUUUUUGAAGAGUCCGAGCA	Cleavage	1
106	SL3.0ch02:55079100-55079121	22	Solyc01g008100.3.1	2	-1	1	22	1058	1079	UGCUCGGACUCUCCAAAAAUGC	:::::::::: :::.::::::	ACAUUUUUGGAAAGUUCGAGCA	Translation	1
107	SL3.0ch02:55269571-55269590	20	Solyc02g080810.3.1	1.5	-1	1	20	1203	1222	UUUGAAUUUUGAAUUUUGCU	::..::::::::.:::::::	AGUGAAAUUCAAGAUUCAAA	Cleavage	1
107	SL3.0ch02:55269571-55269590	20	Solyc05g053520.3.1	2	-1	1	20	6	25	UUUGAAUUUUGAAUUUUGCU	:::::::::::::::::	CCAAAAAUUCAAAAUUCAAA	Cleavage	1
107	SL3.0ch02:55269571-55269590	20	Solyc01g067570.3.1	2	-1	1	20	65	84	UUUGAAUUUUGAAUUUUGCU	:: :.::::::.::::::::	AGGAGAAUUCAGAAUUCAAA	Cleavage	1
107	SL3.0ch02:55269571-55269590	20	Solyc01g098970.3.1	2	-1	1	20	203	222	UUUGAAUUUUGAAUUUUGCU	:::::::::::::::::	CAAAAAAUUCAAAAUUCAAA	Cleavage	1
107	SL3.0ch02:55269571-55269590	20	Solyc01g105500.4.1	2.5	-1	1	20	779	798	UUUGAAUUUUGAAUUUUGCU	::::::: :::::::::::	AGCAAAAAUCAAAAUUCAAC	Cleavage	1
108	SL3.0ch03:285216-285236	21	Solyc06g060690.3.1	3	-1	1	21	1103	1123	UAAUGCCUCUGAACAGUUUCU	:::::::.:::::.:::	AUUAACUGUUUAGAGGUAUUC	Cleavage	1
113	SL3.0ch03:1834392-1834412	21	Solyc11g011990.2.1	2	-1	1	21	165	185	UUUUCUGAGAAAACAAAUAGU	.::.:::: ::::::::::::	GCUGUUUGGUUUCUCAGAAAA	Cleavage	1
113	SL3.0ch03:1834392-1834412	21	Solyc03g082480.4.1	2.5	-1	1	21	58	78	UUUUCUGAGAAAACAAAUAGU	:.::::: :: ::::::::::	AUUAUUUCUUCUCUCAGAAAA	Translation	1
113	SL3.0ch03:1834392-1834412	21	Solyc08g078460.3.1	2.5	-1	1	21	48	68	UUUUCUGAGAAAACAAAUAGU	:.::::: :::::::: ::::	AUUAUUUUUUUUCUCAAAAAA	Cleavage	1
114	SL3.0ch03:2763492-2763512	21	Solyc01g091020.3.1	1.5	-1	1	21	1949	1969	UAGUUAUUAUCUCAAAAAGUG	:.::: ::::::::::::::	GAUUUUCUGAGAUAAUAACUA	Cleavage	1
114	SL3.0ch03:2763492-2763512	21	Solyc07g055300.3.1	2.5	-1	1	21	2255	2275	UAGUUAUUAUCUCAAAAAGUG	.::::::::::::.. :::::	UACUUUUUGAGAUGGGAACUA	Cleavage	1
114	SL3.0ch03:2763492-2763512	21	Solyc10g084080.3.1	3	-1	1	21	2129	2149	UAGUUAUUAUCUCAAAAAGUG	::::: ::::::::. :::::	CACUUAUUGAGAUAGAAACUA	Cleavage	1
116	SL3.0ch03:3148211-3148231	21	Solyc09g083390.3.1	2	-1	1	21	2133	2153	AUAUUCUGUUACCUCUGAACU	::::::::::.::::::: :	UGUUCAGAGGUGACAGAAUCU	Cleavage	1
116	SL3.0ch03:3148211-3148231	21	Solyc09g014805.1.1	3	-1	1	21	601	621	AUAUUCUGUUACCUCUGAACU	::::::::: :::::: ::::	AGUUCAGAGUUAACAGCAUAU	Cleavage	1
116	SL3.0ch03:3148211-3148231	21	Solyc04g081070.3.1	3	-1	1	21	2132	2152	AUAUUCUGUUACCUCUGAACU	:::::.:: ::..::::::::	AGUUCGGAAGUGGCAGAAUAU	Cleavage	1
116	SL3.0ch03:3148211-3148231	21	Solyc03g083330.3.1	3	-1	1	21	578	598	AUAUUCUGUUACCUCUGAACU	.:::.::.::::::: .::::	GGUUUAGGGGUAACACGAUAU	Cleavage	1
117	SL3.0ch03:3393649-3393669	21	Solyc03g150104.1.1	0.5	-1	1	21	178	198	UAAUUCCUCAAGUUUGUCGUG	::::::::::::::::::::.	CACGACAAACUUGAGGAAUUG	Cleavage	1
117	SL3.0ch03:3393649-3393669	21	Solyc03g114170.3.1	3	-1	1	21	216	236	UAAUUCCUCAAGUUUGUCGUG	:.:::.::.:::::::.::	GAUGACGAAUUUGAGGAGUUU	Cleavage	1
117	SL3.0ch03:3393649-3393669	21	Solyc04g054890.3.1	3	-1	1	21	2320	2340	UAAUUCCUCAAGUUUGUCGUG	.: :.:::.:::::::::::	UAAGGCAAGCUUGAGGAAUUC	Cleavage	1
118	SL3.0ch03:3750521-3750541	21	Solyc06g068690.4.1	1	-1	1	21	610	630	UCUUUAGUAAUUGUGAUGAAA	: :.::::::::::::.::::	UGUUAUCACAAUUACUGAAGA	Cleavage	1
118	SL3.0ch03:3750521-3750541	21	Solyc03g118030.3.1	1.5	-1	1	21	889	909	UCUUUAGUAAUUGUGAUGAAA	::.:.:::::::::.::::	GGUCGUUACAAUUACUGAAGA	Cleavage	1
118	SL3.0ch03:3750521-3750541	21	Solyc01g067590.3.1	2	-1	1	21	2129	2149	UCUUUAGUAAUUGUGAUGAAA	:::.::.:::.:::::::::.	UUUUAUUACAGUUACUAAAGG	Cleavage	1
127	SL3.0ch03:5067621-5067641	21	Solyc11g006460.3.1	1.5	-1	1	21	657	677	UUUGCCCUUGCACUUUGCGUA	:.: :::::::::::::.:::	UGCUCAAAGUGCAAGGGUAAA	Cleavage	1
127	SL3.0ch03:5067621-5067641	21	Solyc06g074570.2.1	3	-1	1	21	178	198	UUUGCCCUUGCACUUUGCGUA	:.. :.:::::::::::..::	UGUCCGAAGUGCAAGGGUGAA	Cleavage	1
130	SL3.0ch03:6043079-6043098	20	Solyc03g122050.1.1	3	-1	1	20	1740	1759	CCCUGUAUAUAAUCUCAAAU	:::::: .::::: ::::::	AUUUGAAGUUAUAGACAGGG	Cleavage	1
131	SL3.0ch03:7638244-7638265	22	Solyc12g017830.3.1	2.5	-1	1	22	1526	1547	ACAUAUGAGAGAUAGACUUAGA	:: :.: .:::::.::::::::	UCAAGGCUUAUCUUUCAUAUGU	Cleavage	1
132	SL3.0ch03:8624638-8624659	22	Solyc03g007500.4.1	2.5	-1	1	22	899	920	UACUGACACAUGCACUUUGCCU	:: : : ::::::::::::::.	AGUCUAUGUGCAUGUGUCAGUG	Cleavage	1
132	SL3.0ch03:8624638-8624659	22	Solyc01g103150.3.1	3	-1	1	22	501	522	UACUGACACAUGCACUUUGCCU	.::.::: ::: ::::::::::	GGGUAAAUUGCCUGUGUCAGUA	Translation	1
132	SL3.0ch03:8624638-8624659	22	Solyc08g078430.4.1	3	-1	1	22	1296	1317	UACUGACACAUGCACUUUGCCU	::.::: :::.:::::::::	UGGUAAACUGCGUGUGUCAGUU	Cleavage	1
134	SL3.0ch03:12427956-12427975	20	Solyc08g080130.3.1	1.5	-1	1	20	2640	2659	CUUUGUAAAUAGUUUUUUAU	.:: .:::::::::::::::	GUAUGAAACUAUUUACAAAG	Cleavage	1
134	SL3.0ch03:12427956-12427975	20	Solyc02g092970.3.1	2	-1	1	20	26	45	CUUUGUAAAUAGUUUUUUAU	::::::.:::::.:::::	UAAAAAAAUUAUUUGCAAAG	Cleavage	1
134	SL3.0ch03:12427956-12427975	20	Solyc10g005160.1.1	3	-1	1	20	248	267	CUUUGUAAAUAGUUUUUUAU	:::.::::: :::::::::	AUAGAAAACCAUUUACAAAA	Translation	1
136	SL3.0ch03:22793237-22793256	20	Solyc05g032680.4.1	3	-1	1	20	188	207	UACUGUAAAUAAUAUUUCUU	::::::::::::::.:: :	AAGAAAUAUUAUUUGCACUU	Cleavage	1
136	SL3.0ch03:22793237-22793256	20	Solyc02g070520.3.1	3	-1	1	20	2185	2204	UACUGUAAAUAAUAUUUCUU	:::::::::: ::: :::::	AAGAAAUAUUUUUUCCAGUA	Translation	1
136	SL3.0ch03:22793237-22793256	20	Solyc11g040380.2.1	3	-1	1	20	633	652	UACUGUAAAUAAUAUUUCUU	:: ::::.:::::: :::::	AAUAAAUGUUAUUUUCAGUA	Cleavage	1
136	SL3.0ch03:22793237-22793256	20	Solyc07g007290.1.1	3	-1	1	20	810	829	UACUGUAAAUAAUAUUUCUU	::::::::::::.:::.	UCAAAAUAUUAUUUAUAGUG	Cleavage	1
137	SL3.0ch03:23549270-23549290	21	Solyc01g090820.2.1	2	-1	1	21	665	685	UUGUGAUCUUAAUUGAAUGUA	.:::::::::.:.:.::::	CUUAUUCAAUUAGGGUUACAA	Cleavage	1
137	SL3.0ch03:23549270-23549290	21	Solyc01g111520.3.1	2.5	-1	1	21	45	65	UUGUGAUCUUAAUUGAAUGUA	.::::...:::::::.::.:	GGCAUUUGGUUAAGAUUACGA	Cleavage	1
137	SL3.0ch03:23549270-23549290	21	Solyc09g082855.1.1	3	-1	1	21	397	417	UUGUGAUCUUAAUUGAAUGUA	:..:::::::..:::.:.::	GAUGUUCAAUUGGGAUUAUAA	Cleavage	1
138	SL3.0ch03:31430487-31430508	22	Solyc01g108280.3.1	3	-1	1	22	898	919	AUACCUACAGUUGAUUUAGGAU	: :::::.:::::::: ::::	AACCUAAGUCAACUGUUGGUAC	Cleavage	1
139	SL3.0ch03:32313139-32313159	21	Solyc07g049505.1.1	3	-1	1	21	144	164	CUUUUCGGUCUACGUGGCAUU	:::::: :::::...:.::::	AAUGCCCCGUAGGUUGGAAAG	Cleavage	1
139	SL3.0ch03:32313139-32313159	21	Solyc09g005760.3.1	3	-1	1	21	1591	1611	CUUUUCGGUCUACGUGGCAUU	::: .::::.::..::::::	CAUGGUACGUGGAUUGAAAAG	Cleavage	1
144	SL3.0ch03:54578332-54578352	21	Solyc02g069740.4.1	2	-1	1	21	1112	1132	UAAAUUCAGGAUGAUAGGACC	::::::::.:::.:::::	GAGCCUAUCAUUCUGGAUUUA	Cleavage	1
144	SL3.0ch03:54578332-54578352	21	Solyc12g056180.3.1	2.5	-1	1	21	452	472	UAAAUUCAGGAUGAUAGGACC	:::::.::::::.::::.	CUCCCUAUUAUCCUGGAUUUG	Cleavage	1
144	SL3.0ch03:54578332-54578352	21	Solyc03g079915.1.1	3	-1	1	21	898	918	UAAAUUCAGGAUGAUAGGACC	:::.:.::::. ::::::::	UGUCUUGUCAUUGUGAAUUUA	Cleavage	1
144	SL3.0ch03:54578332-54578352	21	Solyc04g077020.3.1	3	-1	1	21	63	83	UAAAUUCAGGAUGAUAGGACC	::::: ::.:..:::::::.	CGUCCUUUCGUUUUGAAUUUG	Cleavage	1
145	SL3.0ch03:56999553-56999573	21	Solyc08g068140.4.1	2.5	-1	1	21	1436	1456	UGUAGUUUUUGGCAGAUUUCA	::::.::: .:::::::::::	UGAAGUCUCUCAAAAACUACA	Cleavage	1
145	SL3.0ch03:56999553-56999573	21	Solyc11g005980.3.1	2.5	-1	1	21	4889	4909	UGUAGUUUUUGGCAGAUUUCA	:::.:.:::..:.:::::::	AGAAGUUUGCUGAGAACUACA	Cleavage	1
145	SL3.0ch03:56999553-56999573	21	Solyc10g036770.1.1	3	-1	1	21	147	167	UGUAGUUUUUGGCAGAUUUCA	::.:::: :::::..:::.::	UGGAAUCAGCCAAGGACUGCA	Cleavage	1
146	SL3.0ch03:57013150-57013170	21	Solyc08g068140.4.1	2	-1	1	21	1439	1459	AAUUGUAGUUUUUGACAGAUU	:.::: ::::::::::::::	AGUCUCUCAAAAACUACAAUC	Cleavage	1
146	SL3.0ch03:57013150-57013170	21	Solyc06g051090.3.1	2	-1	1	21	358	378	AAUUGUAGUUUUUGACAGAUU	.:::::::::::.:::::	UCCUUGUCAAAAACUGCAAUU	Cleavage	1
146	SL3.0ch03:57013150-57013170	21	Solyc11g010780.1.1	2.5	-1	1	21	326	346	AAUUGUAGUUUUUGACAGAUU	.::::::..::::::...:::	GAUCUGUUGAAAACUGUGAUU	Cleavage	1
147	SL3.0ch03:57025087-57025107	21	Solyc02g091950.4.1	2.5	-1	1	21	1456	1476	AAUUGUAGUUUCUGACAGAUU	.:: ::::.:::::::.:.::	GAUGUGUCGGAAACUAUAGUU	Cleavage	1
147	SL3.0ch03:57025087-57025107	21	Solyc04g016520.3.1	2.5	-1	1	21	1491	1511	AAUUGUAGUUUCUGACAGAUU	: :.:::.:::::::.::::	AUUUUGUUAGAAACUGCAAUG	Cleavage	1
147	SL3.0ch03:57025087-57025107	21	Solyc09g064200.4.1	3	-1	1	21	997	1017	AAUUGUAGUUUCUGACAGAUU	:: ::::::::::: :.::::	AAACUGUCAGAAACAAUAAUU	Cleavage	1
147	SL3.0ch03:57025087-57025107	21	Solyc03g119490.4.1	3	-1	1	21	855	875	AAUUGUAGUUUCUGACAGAUU	::.:::..::: ::::::::	CAUUUGUUGGAACCUACAAUU	Cleavage	1
149	SL3.0ch03:58869082-58869103	22	Solyc02g071090.3.1	1.5	-1	1	22	960	981	AGCAAUGGCGGAGCAAACUGAA	:.::::::.::.::.::::::	CUUAGUUUGUUCUGCUAUUGCU	Cleavage	1
149	SL3.0ch03:58869082-58869103	22	Solyc04g071630.3.1	2	-1	1	22	216	236	AGCAAUGGCGGAGCAAACUGAA	:.::::: :::::::::::::	CUUAGUUU-CUCCGCCAUUGCU	Cleavage	1
149	SL3.0ch03:58869082-58869103	22	Solyc04g082590.3.1	2.5	-1	1	22	194	215	AGCAAUGGCGGAGCAAACUGAA	::: : :::.::::::::::::	UUCUGCUUGUUCCGCCAUUGCU	Cleavage	1
149	SL3.0ch03:58869082-58869103	22	Solyc04g025880.4.1	3	-1	1	22	703	724	AGCAAUGGCGGAGCAAACUGAA	:::::::: :::.:::::: ::	UUCAGUUUUCUCUGCCAUUUCU	Cleavage	1
150	SL3.0ch03:61055717-61055738	22	Solyc07g065800.3.1	2.5	-1	1	22	972	993	AGCAUAGUAAAGAGUAGAGACU	:.:::..::::::.::::.:	CAUUUCUGUUCUUUAUUAUGUU	Cleavage	1
150	SL3.0ch03:61055717-61055738	22	Solyc05g055040.3.1	3	-1	1	22	908	929	AGCAUAGUAAAGAGUAGAGACU	: :.:::::::::::: ::::	ACUUUCUACUCUUUACAAUGCG	Cleavage	1
150	SL3.0ch03:61055717-61055738	22	Solyc04g009920.3.1	3	-1	1	22	894	915	AGCAUAGUAAAGAGUAGAGACU	: :.:::::::::::: ::::	ACUUUCUACUCUUUACAAUGCA	Cleavage	1
153	SL3.0ch03:63724632-63724652	21	Solyc04g078860.4.1	2	-1	1	21	1602	1622	AAUUCCUUCAAUCAUGUCAUA	:::: :::.::::::::.::	GAUGAAAUGGUUGAAGGAGUU	Cleavage	1
153	SL3.0ch03:63724632-63724652	21	Solyc08g076050.4.1	2.5	-1	1	21	1588	1608	AAUUCCUUCAAUCAUGUCAUA	::::: :: ::::::::::::	UAUGAAAUUAUUGAAGGAAUU	Cleavage	1
153	SL3.0ch03:63724632-63724652	21	Solyc05g009990.4.1	2.5	-1	1	21	1631	1651	AAUUCCUUCAAUCAUGUCAUA	:::::::: :::.::::.::	AAUGACAUGUUUGGAGGAGUU	Cleavage	1
153	SL3.0ch03:63724632-63724652	21	Solyc11g019970.3.1	3	-1	1	21	702	722	AAUUCCUUCAAUCAUGUCAUA	::::: :::.:::.::::::	UAUGAAAUGGUUGGAGGAAUG	Cleavage	1
153	SL3.0ch03:63724632-63724652	21	Solyc07g063920.3.1	3	-1	1	21	1498	1518	AAUUCCUUCAAUCAUGUCAUA	:.::..:: ::::.:::::::	UGUGGUAUUAUUGGAGGAAUU	Cleavage	1
154	SL3.0ch03:65767390-65767410	21	Solyc02g067320.3.1	0.5	-1	1	21	7	27	UGUGUUUGUGUUUGUGUUUGU	.:::::.:::::::::::::	UUAAACAUAAACACAAACACA	Cleavage	1
154	SL3.0ch03:65767390-65767410	21	Solyc12g039180.2.1	0.5	-1	1	21	794	814	UGUGUUUGUGUUUGUGUUUGU	: :::.:::::::::::::::	AGAAAUACAAACACAAACACA	Cleavage	1
154	SL3.0ch03:65767390-65767410	21	Solyc04g049120.4.1	1.5	-1	1	21	11	31	UGUGUUUGUGUUUGUGUUUGU	::::::::::::::.:::	AACAACACAAACACAAAUACA	Cleavage	1
154	SL3.0ch03:65767390-65767410	21	Solyc08g079180.3.1	2	-1	1	21	53	73	UGUGUUUGUGUUUGUGUUUGU	::::..:::::.:.:::::::	ACAAGUACAAAUAUAAACACA	Cleavage	1
154	SL3.0ch03:65767390-65767410	21	Solyc03g005160.4.1	2.5	-1	1	21	251	271	UGUGUUUGUGUUUGUGUUUGU	:.::.::.:::::.:::::..	AUAAGCAUAAACAUAAACAUG	Cleavage	1
154	SL3.0ch05:11634418-11634438	21	Solyc02g067320.3.1	0.5	-1	1	21	7	27	UGUGUUUGUGUUUGUGUUUGU	.:::::.:::::::::::::	UUAAACAUAAACACAAACACA	Cleavage	1
154	SL3.0ch05:11634418-11634438	21	Solyc12g039180.2.1	0.5	-1	1	21	794	814	UGUGUUUGUGUUUGUGUUUGU	: :::.:::::::::::::::	AGAAAUACAAACACAAACACA	Cleavage	1
154	SL3.0ch05:11634418-11634438	21	Solyc04g049120.4.1	1.5	-1	1	21	11	31	UGUGUUUGUGUUUGUGUUUGU	::::::::::::::.:::	AACAACACAAACACAAAUACA	Cleavage	1
154	SL3.0ch05:11634418-11634438	21	Solyc08g079180.3.1	2	-1	1	21	53	73	UGUGUUUGUGUUUGUGUUUGU	::::..:::::.:.:::::::	ACAAGUACAAAUAUAAACACA	Cleavage	1
154	SL3.0ch05:11634418-11634438	21	Solyc03g005160.4.1	2.5	-1	1	21	251	271	UGUGUUUGUGUUUGUGUUUGU	:.::.::.:::::.:::::..	AUAAGCAUAAACAUAAACAUG	Cleavage	1
157	SL3.0ch03:66473223-66473244	22	Solyc09g011900.1.1	2	-1	1	22	385	406	UGCUUGUAAAUGAUGUUGAACU	:::::::::::: :::.:::	UCUUCAACAUCAUUGACAGGCA	Cleavage	1
157	SL3.0ch03:66473223-66473244	22	Solyc08g065860.3.1	2.5	-1	1	22	1113	1134	UGCUUGUAAAUGAUGUUGAACU	: :::::..:::: ::::::::	AUUUCAAUGUCAUCUACAAGCA	Cleavage	1
157	SL3.0ch03:66473223-66473244	22	Solyc07g024000.3.1	3	-1	1	22	1329	1350	UGCUUGUAAAUGAUGUUGAACU	:::.::::::::::.:.: ::	UGUUUAACAUCAUUUGCGAACA	Cleavage	1
159	SL3.0ch03:67722449-67722469	21	Solyc09g083400.3.1	2.5	-1	1	21	1500	1520	CUGGGAAUGACUUAUGGGAGA	.:.:..:::::.:::.::::	AUUUCUGUAAGUUAUUUCCAG	Cleavage	1
159	SL3.0ch03:67722449-67722469	21	Solyc09g090510.3.1	3	-1	1	21	374	394	CUGGGAAUGACUUAUGGGAGA	::::: ::: :::::::.:::	UCUCCGAUAUGUCAUUCUCAG	Cleavage	1
165	SL3.0ch03:69348751-69348771	21	Solyc03g046450.3.1	1	-1	1	21	5110	5130	AAGUGUCUGGAUGUGUACUCC	:::::.::::::.::::::::	GGAGUGCACAUCUAGACACUU	Cleavage	1
165	SL3.0ch03:69348751-69348771	21	Solyc05g009620.4.1	2	-1	1	21	116	136	AAGUGUCUGGAUGUGUACUCC	:::: ::.::.:::::::::	AGAGUCCAUAUUCAGACACUU	Cleavage	1
167	SL3.0ch03:70724904-70724924	21	Solyc02g014115.1.1	2	-1	1	21	482	502	UGAGACAUUGAUGAUGGUGGC	:::.::.:::::::::::	AAAACCGUCGUCAAUGUCUCA	Cleavage	1
167	SL3.0ch03:70724904-70724924	21	Solyc05g039950.2.1	2.5	-1	1	21	719	739	UGAGACAUUGAUGAUGGUGGC	:.::::::::::::: .:::	CCUACCAUCAUCAAUGGUUCA	Cleavage	1
167	SL3.0ch03:70724904-70724924	21	Solyc03g117280.4.1	3	-1	1	21	1376	1396	UGAGACAUUGAUGAUGGUGGC	:.:.::::: ::::::.:::	ACUAUCAUCACCAAUGUUUCA	Translation	1
168	SL3.0ch03:71493168-71493188	21	Solyc02g093270.4.1	2	-1	1	21	860	880	AAAAUGAUGGAUCCUCUAAUA	::::::::..::::::::	CGAUAGAGGAUUUAUCAUUUU	Cleavage	1
168	SL3.0ch03:71493168-71493188	21	Solyc03g062670.1.1	2.5	-1	1	21	827	847	AAAAUGAUGGAUCCUCUAAUA	.:::::::::.:::.: :::	GGUUAGAGGAUUCAUUAGUUU	Cleavage	1
168	SL3.0ch03:71493168-71493188	21	Solyc05g054860.1.1	3	-1	1	21	1239	1259	AAAAUGAUGGAUCCUCUAAUA	::::.::::::: :::::::	UAUUGGAGGAUCGAUCAUUUG	Cleavage	1
168	SL3.0ch03:71493168-71493188	21	Solyc11g005350.2.1	3	-1	1	21	308	328	AAAAUGAUGGAUCCUCUAAUA	:: :::.::.:.:::.:::::	UACUAGGGGGUUCAUUAUUUU	Cleavage	1
169	SL3.0ch04:421958-421978	21	Solyc04g054526.1.1	2.5	-1	1	21	217	237	UUAUUGAACCUUGAUGUUAUC	:::::::::::::: ::::	UAUAACAUCAAGGUUGAAUAC	Cleavage	1
169	SL3.0ch04:421958-421978	21	Solyc01g091350.4.1	3	-1	1	21	1052	1072	UUAUUGAACCUUGAUGUUAUC	::.::::::::::: ::::	CAUGACAUCAAGGUUGAAUAC	Cleavage	1
171	SL3.0ch04:423139-423160	22	Solyc05g008650.1.1	3	-1	1	22	1282	1303	UCCCCAGUCCAGGCAUUCCAAC	::::::::::::::::: :: :	GUUGGAAUGCCUGGACUUGGCA	Cleavage	1
172	SL3.0ch04:423353-423374	22	Solyc08g080105.1.1	3	-1	1	22	569	590	UGGUAUGCUUUGAUUGGGAAAG	:: :.:::::::::::::...	AUUGCUCAAUCAAAGCAUAUUG	Cleavage	1
172	SL3.0ch04:423353-423374	22	Solyc08g062675.1.1	3	-1	1	22	567	588	UGGUAUGCUUUGAUUGGGAAAG	:: :.:::::::::::::...	AUUGCUCAAUCAAAGCAUAUUG	Cleavage	1
173	SL3.0ch04:431523-431542	20	Solyc02g078710.1.1	2	-1	1	20	295	314	UAUUCGUCGAUUCGAUAUUU	::::: ::::::::::::	CAAUAUGGAAUCGACGAAUU	Cleavage	1
173	SL3.0ch04:431523-431542	20	Solyc05g007550.3.1	2.5	-1	1	20	1035	1054	UAUUCGUCGAUUCGAUAUUU	:::::.:..:.::.:::::	UAAUAUUGGGUUGAUGAAUA	Cleavage	1
173	SL3.0ch04:431523-431542	20	Solyc10g008840.3.1	3	-1	1	20	71	92	UAUUCGUCGAUUCGAU--AUUU	:::: ::::::::::.:::::	AAAUGAAUCGAAUCGAUGAAUA	Cleavage	1
173	SL3.0ch04:431523-431542	20	Solyc03g007820.3.1	3	-1	1	20	196	216	UAUUCGUCGAUUCG-AUAUUU	:::::: .::::.::::::::	AAAUAUGUGAAUUGACGAAUA	Cleavage	1
173	SL3.0ch04:431523-431542	20	Solyc01g068380.3.1	3	-1	1	20	164	183	UAUUCGUCGAUUCGAUAUUU	.:::::.::::::: ::::	GAAUAUUGAAUCGAAGAAUU	Cleavage	1
173	SL3.0ch07:63266695-63266714	20	Solyc02g078710.1.1	2	-1	1	20	295	314	UAUUCGUCGAUUCGAUAUUU	::::: ::::::::::::	CAAUAUGGAAUCGACGAAUU	Cleavage	1
173	SL3.0ch07:63266695-63266714	20	Solyc05g007550.3.1	2.5	-1	1	20	1035	1054	UAUUCGUCGAUUCGAUAUUU	:::::.:..:.::.:::::	UAAUAUUGGGUUGAUGAAUA	Cleavage	1
173	SL3.0ch07:63266695-63266714	20	Solyc10g008840.3.1	3	-1	1	20	71	92	UAUUCGUCGAUUCGAU--AUUU	:::: ::::::::::.:::::	AAAUGAAUCGAAUCGAUGAAUA	Cleavage	1
173	SL3.0ch07:63266695-63266714	20	Solyc03g007820.3.1	3	-1	1	20	196	216	UAUUCGUCGAUUCG-AUAUUU	:::::: .::::.::::::::	AAAUAUGUGAAUUGACGAAUA	Cleavage	1
173	SL3.0ch07:63266695-63266714	20	Solyc01g068380.3.1	3	-1	1	20	164	183	UAUUCGUCGAUUCGAUAUUU	.:::::.::::::: ::::	GAAUAUUGAAUCGAAGAAUU	Cleavage	1
173	SL3.0ch11:6274963-6274982	20	Solyc02g078710.1.1	2	-1	1	20	295	314	UAUUCGUCGAUUCGAUAUUU	::::: ::::::::::::	CAAUAUGGAAUCGACGAAUU	Cleavage	1
173	SL3.0ch11:6274963-6274982	20	Solyc05g007550.3.1	2.5	-1	1	20	1035	1054	UAUUCGUCGAUUCGAUAUUU	:::::.:..:.::.:::::	UAAUAUUGGGUUGAUGAAUA	Cleavage	1
173	SL3.0ch11:6274963-6274982	20	Solyc10g008840.3.1	3	-1	1	20	71	92	UAUUCGUCGAUUCGAU--AUUU	:::: ::::::::::.:::::	AAAUGAAUCGAAUCGAUGAAUA	Cleavage	1
173	SL3.0ch11:6274963-6274982	20	Solyc03g007820.3.1	3	-1	1	20	196	216	UAUUCGUCGAUUCG-AUAUUU	:::::: .::::.::::::::	AAAUAUGUGAAUUGACGAAUA	Cleavage	1
173	SL3.0ch11:6274963-6274982	20	Solyc01g068380.3.1	3	-1	1	20	164	183	UAUUCGUCGAUUCGAUAUUU	.:::::.::::::: ::::	GAAUAUUGAAUCGAAGAAUU	Cleavage	1
174	SL3.0ch04:1580311-1580332	22	Solyc12g088480.2.1	2	-1	1	22	464	485	UGAGUUUUCUGUCUGUACUAGU	:. :::.:::.::::::::::	AUCAGUGCAGGCAGAAAACUCU	Cleavage	1
174	SL3.0ch04:1580311-1580332	22	Solyc04g017945.1.1	2	-1	1	22	12	33	UGAGUUUUCUGUCUGUACUAGU	:::::::::.:::::: ::	UACAGUACAGACGGAAAACGCA	Cleavage	1
174	SL3.0ch04:1580311-1580332	22	Solyc04g017873.1.1	2.5	-1	1	22	84	105	UGAGUUUUCUGUCUGUACUAGU	:::::::::..:::::: ::	UAUAGUACAGAUGGAAAACACA	Cleavage	1
175	SL3.0ch04:2598456-2598476	21	Solyc08g074550.3.1	3	-1	1	21	1806	1826	AUGUUCCAAAAGUAUGACGGA	:.:: ::: ::::::::.:::	UUCGCCAUUCUUUUGGAGCAU	Cleavage	1
175	SL3.0ch04:2598456-2598476	21	Solyc11g012020.2.1	3	-1	1	21	646	666	AUGUUCCAAAAGUAUGACGGA	:::::.:::::::.:::	AUGGUCAUGCUUUUGGGACAA	Cleavage	1
175	SL3.0ch04:55412215-55412235	21	Solyc08g074550.3.1	3	-1	1	21	1806	1826	AUGUUCCAAAAGUAUGACGGA	:.:: ::: ::::::::.:::	UUCGCCAUUCUUUUGGAGCAU	Cleavage	1
175	SL3.0ch04:55412215-55412235	21	Solyc11g012020.2.1	3	-1	1	21	646	666	AUGUUCCAAAAGUAUGACGGA	:::::.:::::::.:::	AUGGUCAUGCUUUUGGGACAA	Cleavage	1
175	SL3.0ch04:63110874-63110894	21	Solyc08g074550.3.1	3	-1	1	21	1806	1826	AUGUUCCAAAAGUAUGACGGA	:.:: ::: ::::::::.:::	UUCGCCAUUCUUUUGGAGCAU	Cleavage	1
175	SL3.0ch04:63110874-63110894	21	Solyc11g012020.2.1	3	-1	1	21	646	666	AUGUUCCAAAAGUAUGACGGA	:::::.:::::::.:::	AUGGUCAUGCUUUUGGGACAA	Cleavage	1
175	SL3.0ch10:40247838-40247858	21	Solyc08g074550.3.1	3	-1	1	21	1806	1826	AUGUUCCAAAAGUAUGACGGA	:.:: ::: ::::::::.:::	UUCGCCAUUCUUUUGGAGCAU	Cleavage	1
175	SL3.0ch10:40247838-40247858	21	Solyc11g012020.2.1	3	-1	1	21	646	666	AUGUUCCAAAAGUAUGACGGA	:::::.:::::::.:::	AUGGUCAUGCUUUUGGGACAA	Cleavage	1
175	SL3.0ch12:2459522-2459542	21	Solyc08g074550.3.1	3	-1	1	21	1806	1826	AUGUUCCAAAAGUAUGACGGA	:.:: ::: ::::::::.:::	UUCGCCAUUCUUUUGGAGCAU	Cleavage	1
175	SL3.0ch12:2459522-2459542	21	Solyc11g012020.2.1	3	-1	1	21	646	666	AUGUUCCAAAAGUAUGACGGA	:::::.:::::::.:::	AUGGUCAUGCUUUUGGGACAA	Cleavage	1
176	SL3.0ch04:2677054-2677073	20	Solyc12g056920.3.1	2	-1	1	20	1244	1263	UGUGAUAGCCAUACCUAUUC	:::: :::::::::::::	ACAUAGUUAUGGCUAUCACA	Cleavage	1
176	SL3.0ch04:2677054-2677073	20	Solyc04g076520.3.1	3	-1	1	20	172	191	UGUGAUAGCCAUACCUAUUC	::. :::: :::::::::::	GAGAAGGUUUGGCUAUCACA	Cleavage	1
177	SL3.0ch04:2920964-2920984	21	Solyc12g010450.3.1	2.5	-1	1	21	876	896	UUGGGAUAUGAAAGGUGGUGG	::::::::: ::.:::.::::	CCACCACCUGUCGUAUUCCAA	Cleavage	1
177	SL3.0ch04:2920964-2920984	21	Solyc05g045670.4.1	3	-1	1	21	1197	1217	UUGGGAUAUGAAAGGUGGUGG	.::.::.:::::: ::.::::	UCAUCAUCUUUCAAAUUCCAA	Cleavage	1
178	SL3.0ch04:3123254-3123275	22	Solyc03g078060.4.1	2.5	-1	1	22	327	348	CCAUGUCGGAUAUUCCAAAACA	:::::: .:::::.::.::::	AGUUUUGUGAUAUCUGAUAUGG	Cleavage	1
178	SL3.0ch04:3123254-3123275	22	Solyc12g013580.3.1	3	-1	1	22	1394	1415	CCAUGUCGGAUAUUCCAAAACA	: :::::::::::.: :::::	UUUUUUGGAAUAUUCAACAUGU	Cleavage	1
178	SL3.0ch04:3123254-3123275	22	Solyc09g075070.3.1	3	-1	1	22	1771	1792	CCAUGUCGGAUAUUCCAAAACA	:::::::. ::::::::::	AUUUUUGGAGAAUCCGACAUGC	Cleavage	1
178	SL3.0ch04:3123254-3123275	22	Solyc02g085615.1.1	3	-1	1	22	86	107	CCAUGUCGGAUAUUCCAAAACA	:::::::: ::::::: :::	CUUUUUGGAAAAUCCGACUUGG	Cleavage	1
179	SL3.0ch04:3142742-3142762	21	Solyc09g091230.4.1	1.5	-1	1	21	1383	1403	UGGGGAGGGUGGUGUGUACGC	:.:::.::::.:::.::::::	GUGUAUACACUACCUUCCCCA	Cleavage	1
179	SL3.0ch04:3142742-3142762	21	Solyc11g008990.2.1	1.5	-1	1	21	1543	1563	UGGGGAGGGUGGUGUGUACGC	:.:::.::::::.:::::.::	GUGUAUACACCAUCCUCCUCA	Cleavage	1
179	SL3.0ch04:3142742-3142762	21	Solyc08g069030.4.1	2.5	-1	1	21	1651	1671	UGGGGAGGGUGGUGUGUACGC	:::::::. :.::::::::::	GCGUACAUCCUACCCUCCCCA	Cleavage	1
179	SL3.0ch04:3142742-3142762	21	Solyc01g044350.3.1	3	-1	1	21	2192	2212	UGGGGAGGGUGGUGUGUACGC	:::::::: ..:::::::::.	GCGUACACUUUACCCUCCCCG	Cleavage	1
179	SL3.0ch04:3142742-3142762	21	Solyc07g005390.3.1	3	-1	1	21	2237	2257	UGGGGAGGGUGGUGUGUACGC	:::::::::::::: :...::	GCGUACACACCACCGUUUUCA	Cleavage	1
181	SL3.0ch04:4733659-4733678	20	Solyc02g088940.3.1	2.5	-1	1	20	155	174	UUCAGGGAUAAUAGGACAUU	.::::. ::::::.::::.:	GAUGUUGUAUUAUUCCUGGA	Cleavage	1
181	SL3.0ch04:4733659-4733678	20	Solyc08g065980.3.1	3	-1	1	20	2478	2497	UUCAGGGAUAAUAGGACAUU	:.: :.:::::::..:::::	AGUAUUCUAUUAUUUCUGAA	Cleavage	1
181	SL3.0ch04:4733659-4733678	20	Solyc12g036445.1.1	3	-1	1	20	148	167	UUCAGGGAUAAUAGGACAUU	::::.:::::.::.::: :	CAUGUUCUAUUGUCUCUGCA	Cleavage	1
183	SL3.0ch04:11976861-11976881	21	Solyc01g094210.2.1	1	-1	1	21	1076	1096	UUUUUGAAGAGUUCGAGCAAC	::::::::::.:.::::::::	GUUGCUCGAAUUUUUCAAAAA	Cleavage	1
183	SL3.0ch04:11976861-11976881	21	Solyc05g007570.4.1	1	-1	1	21	2515	2535	UUUUUGAAGAGUUCGAGCAAC	::::.:::.::::::::::::	GUUGUUCGGACUCUUCAAAAA	Cleavage	1
183	SL3.0ch04:11976861-11976881	21	Solyc01g091370.4.1	1.5	-1	1	21	755	775	UUUUUGAAGAGUUCGAGCAAC	::::.:::.:::.::::::::	GUUGUUCGGACUUUUCAAAAA	Cleavage	1
183	SL3.0ch04:11976861-11976881	21	Solyc09g008790.4.1	2	-1	1	21	1960	1980	UUUUUGAAGAGUUCGAGCAAC	::::::::.:::::::::.:	GUUGCUCGGACUCUUCAAGAU	Cleavage	1
183	SL3.0ch04:11976861-11976881	21	Solyc07g005730.4.1	2	-1	1	21	344	364	UUUUUGAAGAGUUCGAGCAAC	::::::::.::::: ::::::	GUUGCUCGGACUCUACAAAAA	Cleavage	1
184	SL3.0ch04:12528913-12528932	20	Solyc02g062970.3.1	3	-1	1	20	1897	1916	UGUCGAGUAGACCUUGUUGU	.:.:::::: .::::.::::	GCGACAAGGGUUACUUGACA	Translation	1
184	SL3.0ch04:12528913-12528932	20	Solyc05g006830.3.1	3	-1	1	20	569	588	UGUCGAGUAGACCUUGUUGU	:.::.:::.::::::::.	UGAGCAGGGUUUACUCGACG	Cleavage	1
185	SL3.0ch04:15681408-15681427	20	Solyc04g009600.3.1	1.5	-1	1	20	1084	1103	UUUUUCAAGUUAGUGUCAUG	:::::.::.::::::::.:	GAUGACGCUGACUUGAAAGA	Cleavage	1
185	SL3.0ch04:15681408-15681427	20	Solyc09g007700.3.1	2	-1	1	20	653	672	UUUUUCAAGUUAGUGUCAUG	::::...:::::::::.::	AAUGAUGUUAACUUGAAGAA	Cleavage	1
185	SL3.0ch04:15681408-15681427	20	Solyc02g086680.4.1	2.5	-1	1	20	396	415	UUUUUCAAGUUAGUGUCAUG	::::.::::.:::::.::	UUUGACGCUAAUUUGAAGAA	Cleavage	1
185	SL3.0ch04:15681408-15681427	20	Solyc03g115840.4.1	3	-1	1	20	2524	2543	UUUUUCAAGUUAGUGUCAUG	:::::.:::.:.:: :::::	CAUGAUACUGAUUUUAAAAA	Cleavage	1
186	SL3.0ch04:39845337-39845357	21	Solyc12g011160.2.1	2.5	-1	1	21	1195	1215	UUUGCUCGUCUUUAGUGUUUU	:::::..:.:.:::::::::.	AAAACGUUGAGGACGAGCAAG	Cleavage	1
188	SL3.0ch04:41558792-41558811	20	Solyc07g055810.3.1	2.5	-1	1	20	1268	1287	UACUGUACAUAGAAGAUUUU	::::: ::::::::::: ::	AAAAUAUUCUAUGUACAUUA	Cleavage	1
188	SL3.0ch04:41558792-41558811	20	Solyc11g016940.2.1	2.5	-1	1	20	725	744	UACUGUACAUAGAAGAUUUU	.: .::::.::::::.::::	GAUGUCUUUUAUGUAUAGUA	Cleavage	1
188	SL3.0ch04:41558792-41558811	20	Solyc11g005560.3.1	3	-1	1	20	2223	2242	UACUGUACAUAGAAGAUUUU	::::::: ::::::.::::	AAAAUCUGCUAUGUGCAGUU	Cleavage	1
189	SL3.0ch04:42342849-42342869	21	Solyc03g093560.1.1	2.5	-1	1	21	670	690	CAAAAUACCCUUGUCAUCCAA	: :::::: :::::::::::	UGGGAUGAAAAGGGUAUUUUU	Cleavage	1
189	SL3.0ch04:42342849-42342869	21	Solyc09g007790.1.1	2.5	-1	1	21	268	288	CAAAAUACCCUUGUCAUCCAA	::::: ::::::::::::	GAUGAUGAGAAGGGUAUUUUG	Cleavage	1
189	SL3.0ch04:42342849-42342869	21	Solyc12g099530.3.1	3	-1	1	21	356	376	CAAAAUACCCUUGUCAUCCAA	::: :: :.::::::.:::::	UUGAAUUAUAAGGGUGUUUUG	Cleavage	1
189	SL3.0ch04:47713868-47713888	21	Solyc03g093560.1.1	2.5	-1	1	21	670	690	CAAAAUACCCUUGUCAUCCAA	: :::::: :::::::::::	UGGGAUGAAAAGGGUAUUUUU	Cleavage	1
189	SL3.0ch04:47713868-47713888	21	Solyc09g007790.1.1	2.5	-1	1	21	268	288	CAAAAUACCCUUGUCAUCCAA	::::: ::::::::::::	GAUGAUGAGAAGGGUAUUUUG	Cleavage	1
189	SL3.0ch04:47713868-47713888	21	Solyc12g099530.3.1	3	-1	1	21	356	376	CAAAAUACCCUUGUCAUCCAA	::: :: :.::::::.:::::	UUGAAUUAUAAGGGUGUUUUG	Cleavage	1
190	SL3.0ch04:46696930-46696950	21	Solyc09g083130.3.1	2	-1	1	21	535	555	UGGAUCCCGAAUCUUGAGUUU	: :.::.:::::.:::.::::	ACAUUCGAGAUUUGGGGUCCA	Cleavage	1
192	SL3.0ch04:50840536-50840556	21	Solyc01g107750.3.1	1.5	-1	1	21	964	984	UGUUUUGUAUUUAUUCUUAUC	:::::.:::::::::::..:	CAUAAGGAUAAAUACAAAGUA	Cleavage	1
192	SL3.0ch04:50840536-50840556	21	Solyc01g081630.4.1	2	-1	1	21	208	228	UGUUUUGUAUUUAUUCUUAUC	::::::. ::::::::::::	UAUAAGAGGAAAUACAAAACA	Cleavage	1
192	SL3.0ch04:50840536-50840556	21	Solyc12g056940.2.1	2	-1	1	21	619	639	UGUUUUGUAUUUAUUCUUAUC	::.::.::::::.::.::::	CAUGAGGAUAAAUGCAGAACA	Cleavage	1
192	SL3.0ch04:50840536-50840556	21	Solyc12g056240.2.1	2	-1	1	21	12	32	UGUUUUGUAUUUAUUCUUAUC	:::: ::::::::.::::.:	AAUAAAAAUAAAUAUAAAAUA	Cleavage	1
192	SL3.0ch04:50840536-50840556	21	Solyc10g055655.1.1	2.5	-1	1	21	462	482	UGUUUUGUAUUUAUUCUUAUC	:::::::::: :.:::::.:	CAUAAGAAUAAUUGCAAAAUA	Translation	1
193	SL3.0ch04:51238134-51238154	21	Solyc04g007380.3.1	2.5	-1	1	21	1023	1043	UCUGACAAUGGAGGAGAAUAU	.::::::.::.:: :::::::	GUAUUCUUCUUCAGUGUCAGA	Cleavage	1
193	SL3.0ch04:51238134-51238154	21	Solyc05g055343.2.1	2.5	-1	1	21	1423	1443	UCUGACAAUGGAGGAGAAUAU	:.::.::::::::: :::::	CUGUUUUCCUCCAUUUUCAGA	Cleavage	1
193	SL3.0ch04:51238134-51238154	21	Solyc02g078220.1.1	2.5	-1	1	21	1485	1505	UCUGACAAUGGAGGAGAAUAU	::::: .::::::::::::	UUAUUCAUCUCCAUUGUCAGU	Cleavage	1
193	SL3.0ch04:51238134-51238154	21	Solyc09g065700.3.1	3	-1	1	21	331	351	UCUGACAAUGGAGGAGAAUAU	:::::.::::...::::..::	AUAUUUUCCUUUGUUGUUGGA	Cleavage	2
193	SL3.0ch04:51238134-51238154	21	Solyc09g065700.3.1	3	-1	1	21	6213	6233	UCUGACAAUGGAGGAGAAUAU	: :::::: .:::::::::	UGAAUCUCCUAUAUUGUCAGA	Translation	2
193	SL3.0ch05:22889998-22890018	21	Solyc04g007380.3.1	2.5	-1	1	21	1023	1043	UCUGACAAUGGAGGAGAAUAU	.::::::.::.:: :::::::	GUAUUCUUCUUCAGUGUCAGA	Cleavage	1
193	SL3.0ch05:22889998-22890018	21	Solyc05g055343.2.1	2.5	-1	1	21	1423	1443	UCUGACAAUGGAGGAGAAUAU	:.::.::::::::: :::::	CUGUUUUCCUCCAUUUUCAGA	Cleavage	1
193	SL3.0ch05:22889998-22890018	21	Solyc02g078220.1.1	2.5	-1	1	21	1485	1505	UCUGACAAUGGAGGAGAAUAU	::::: .::::::::::::	UUAUUCAUCUCCAUUGUCAGU	Cleavage	1
193	SL3.0ch05:22889998-22890018	21	Solyc09g065700.3.1	3	-1	1	21	331	351	UCUGACAAUGGAGGAGAAUAU	:::::.::::...::::..::	AUAUUUUCCUUUGUUGUUGGA	Cleavage	2
193	SL3.0ch05:22889998-22890018	21	Solyc09g065700.3.1	3	-1	1	21	6213	6233	UCUGACAAUGGAGGAGAAUAU	: :::::: .:::::::::	UGAAUCUCCUAUAUUGUCAGA	Translation	2
193	SL3.0ch06:6796347-6796367	21	Solyc04g007380.3.1	2.5	-1	1	21	1023	1043	UCUGACAAUGGAGGAGAAUAU	.::::::.::.:: :::::::	GUAUUCUUCUUCAGUGUCAGA	Cleavage	1
193	SL3.0ch06:6796347-6796367	21	Solyc05g055343.2.1	2.5	-1	1	21	1423	1443	UCUGACAAUGGAGGAGAAUAU	:.::.::::::::: :::::	CUGUUUUCCUCCAUUUUCAGA	Cleavage	1
193	SL3.0ch06:6796347-6796367	21	Solyc02g078220.1.1	2.5	-1	1	21	1485	1505	UCUGACAAUGGAGGAGAAUAU	::::: .::::::::::::	UUAUUCAUCUCCAUUGUCAGU	Cleavage	1
193	SL3.0ch06:6796347-6796367	21	Solyc09g065700.3.1	3	-1	1	21	331	351	UCUGACAAUGGAGGAGAAUAU	:::::.::::...::::..::	AUAUUUUCCUUUGUUGUUGGA	Cleavage	2
193	SL3.0ch06:6796347-6796367	21	Solyc09g065700.3.1	3	-1	1	21	6213	6233	UCUGACAAUGGAGGAGAAUAU	: :::::: .:::::::::	UGAAUCUCCUAUAUUGUCAGA	Translation	2
194	SL3.0ch04:52612206-52612227	22	Solyc10g007500.4.1	1.5	-1	1	22	1212	1233	UAAUCUAACUGAUGAACAGGUA	.:::::::::::::::::	GUGUUGUUCAUCAGUUAGAUUU	Cleavage	1
194	SL3.0ch08:3907857-3907878	22	Solyc10g007500.4.1	1.5	-1	1	22	1212	1233	UAAUCUAACUGAUGAACAGGUA	.:::::::::::::::::	GUGUUGUUCAUCAGUUAGAUUU	Cleavage	1
194	SL3.0ch09:60377024-60377045	22	Solyc10g007500.4.1	1.5	-1	1	22	1212	1233	UAAUCUAACUGAUGAACAGGUA	.:::::::::::::::::	GUGUUGUUCAUCAGUUAGAUUU	Cleavage	1
194	SL3.0ch11:47489737-47489758	22	Solyc10g007500.4.1	1.5	-1	1	22	1212	1233	UAAUCUAACUGAUGAACAGGUA	.:::::::::::::::::	GUGUUGUUCAUCAGUUAGAUUU	Cleavage	1
196	SL3.0ch04:55426352-55426372	21	Solyc02g038800.1.1	2	-1	1	21	2002	2022	UUAAGUGACAAGUGUGUAAAC	:::::::.::::...::::	UCUUACACAUUUGUUGUUUAA	Cleavage	1
196	SL3.0ch04:55426352-55426372	21	Solyc08g036503.1.1	3	-1	1	21	541	561	UUAAGUGACAAGUGUGUAAAC	::::.:.::::::. :::::	CUUUAUAUACUUGUUUCUUAA	Cleavage	1
198	SL3.0ch04:58954235-58954255	21	Solyc08g083080.3.1	2	-1	1	21	105	125	UUUUGGACGGCGAGAGGUGAC	:::::::. ::::::::::::	GUCACCUUCCGCCGUCCAAAA	Cleavage	1
198	SL3.0ch04:58954235-58954255	21	Solyc06g053190.3.1	2.5	-1	1	21	1923	1943	UUUUGGACGGCGAGAGGUGAC	: :::::.:.::: :::::::	GACACCUUUUGCCUUCCAAAA	Cleavage	1
198	SL3.0ch04:58954235-58954255	21	Solyc12g089100.2.1	3	-1	1	21	181	201	UUUUGGACGGCGAGAGGUGAC	:.:.::::::::::. ::::	CUUAUCUCUCGCCGUUGAAAA	Cleavage	1
198	SL3.0ch04:58954235-58954255	21	Solyc05g010813.1.1	3	-1	1	21	172	192	UUUUGGACGGCGAGAGGUGAC	:::.: .::::.::.:::::	UUCAUCAUUCGCUGUUCAAAA	Cleavage	1
199	SL3.0ch04:60667135-60667155	21	Solyc09g005180.4.1	2.5	-1	1	21	72	92	ACUUGUACAGAUGGAGGGUCU	::.:::.:::: :::::::	CAACUCUCUAUCUAUACAAGU	Cleavage	1
201	SL3.0ch04:64015082-64015102	21	Solyc08g007867.1.1	2	-1	1	21	577	597	UGAGUGACCAUCUGUGAAAUC	:::::::::::: ::::::.	AAUUUCACAGAUGAUCACUCG	Cleavage	1
201	SL3.0ch04:64015082-64015102	21	Solyc12g042210.2.1	2	-1	1	21	525	545	UGAGUGACCAUCUGUGAAAUC	::: : ::::::::::::::	UAUUCCUCAGAUGGUCACUCA	Cleavage	1
201	SL3.0ch04:64015082-64015102	21	Solyc10g019270.3.1	2	-1	1	21	3097	3117	UGAGUGACCAUCUGUGAAAUC	.: :::.:::::::::.:::	UGUCUCAUAGAUGGUCAUUCA	Cleavage	1
201	SL3.0ch04:64015082-64015102	21	Solyc07g063820.3.1	2.5	-1	1	21	2611	2631	UGAGUGACCAUCUGUGAAAUC	:::::: :::::: :::::::	GAUUUCUCAGAUGAUCACUCA	Cleavage	1
201	SL3.0ch04:64015082-64015102	21	Solyc08g008440.2.1	3	-1	1	21	262	282	UGAGUGACCAUCUGUGAAAUC	:::::: . ::::::::::::	GAUUUCUUUGAUGGUCACUCA	Cleavage	1
212	SL3.0ch05:1728265-1728285	21	Solyc01g109810.2.1	1.5	-1	1	21	290	310	UGAGGAGGAUGAUGACAAUAA	: :::::::::::::::.::	UAAUUGUCAUCAUCCUCUUCU	Cleavage	1
212	SL3.0ch05:1728265-1728285	21	Solyc01g109800.2.1	1.5	-1	1	21	294	314	UGAGGAGGAUGAUGACAAUAA	:::::::::::::::.::	GCAUUGUCAUCAUCCUCUUCU	Cleavage	1
212	SL3.0ch05:1728265-1728285	21	Solyc07g053290.3.1	1.5	-1	1	21	351	371	UGAGGAGGAUGAUGACAAUAA	.:::::::::::.::.:::	GGGUUGUCAUCAUCUUCUUCA	Cleavage	1
212	SL3.0ch05:1728265-1728285	21	Solyc01g067000.4.1	2.5	-1	1	21	64	84	UGAGGAGGAUGAUGACAAUAA	::::: ::::::::.::::..	UUAUUAUCAUCAUCUUCCUUG	Cleavage	1
212	SL3.0ch05:1728265-1728285	21	Solyc01g095440.2.1	3	-1	1	21	222	242	UGAGGAGGAUGAUGACAAUAA	:::::::.::.::: ::::.:	UUAUUGUUAUUAUCGUCCUUA	Cleavage	1
213	SL3.0ch05:1731704-1731724	21	Solyc07g045490.3.1	1.5	-1	1	21	269	289	UGAGGAGGAUAAUGACAAUGU	: :::::..::::::::.:::	AGAUUGUUGUUAUCCUCUUCA	Cleavage	1
213	SL3.0ch05:1731704-1731724	21	Solyc07g007030.1.1	2.5	-1	1	21	1655	1675	UGAGGAGGAUAAUGACAAUGU	::::::::: :::::.:::.	UCAUUGUCAUGAUCCUUCUCG	Translation	1
213	SL3.0ch05:1731704-1731724	21	Solyc04g051380.1.1	3	-1	1	21	260	280	UGAGGAGGAUAAUGACAAUGU	:::::::.:::::: :::::	ACAUUGUUAUUAUCAUCCUCC	Cleavage	1
213	SL3.0ch05:1731704-1731724	21	Solyc01g109800.2.1	3	-1	1	21	294	314	UGAGGAGGAUAAUGACAAUGU	.::::::::: ::::::.::	GCAUUGUCAUCAUCCUCUUCU	Translation	1
215	SL3.0ch05:3113229-3113248	20	Solyc04g051510.1.1	1	-1	1	20	525	544	UUUUGAGCAUUUCUUUACCU	::::::::::::::.:::.	UGGUAAAGAAAUGCUUAAAG	Cleavage	1
215	SL3.0ch05:3113229-3113248	20	Solyc06g073410.3.1	2	-1	1	20	503	522	UUUUGAGCAUUUCUUUACCU	: :::.:::::::::::::.	AUGUAGAGAAAUGCUCAAAG	Cleavage	1
215	SL3.0ch05:3113229-3113248	20	Solyc04g005720.3.1	2	-1	1	20	471	490	UUUUGAGCAUUUCUUUACCU	:: ::::::::::::::::	AGUGAAAGAAAUGCUCAAAA	Cleavage	1
215	SL3.0ch05:3113229-3113248	20	Solyc05g009030.4.1	2.5	-1	1	20	1242	1261	UUUUGAGCAUUUCUUUACCU	.:::.:::::.:::::::.	GGGUGAAGAAGUGCUCAAGU	Cleavage	1
217	SL3.0ch05:10738343-10738363	21	Solyc10g074890.2.1	2.5	-1	1	21	2026	2046	CUAAUUUGGUUUGACUGAUUA	:::::: :::::.:::.::.:	UAAUCACUCAAAUCAAGUUGG	Cleavage	1
217	SL3.0ch05:10738343-10738363	21	Solyc04g054470.3.1	3	-1	1	21	883	903	CUAAUUUGGUUUGACUGAUUA	:::::::::::.::::. :.:	UAAUCAGUCAAGCCAAGAUGG	Cleavage	1
217	SL3.0ch05:10738343-10738363	21	Solyc12g010930.2.1	3	-1	1	21	47	67	CUAAUUUGGUUUGACUGAUUA	:: ::::.:::.::::::::	UAUACAGUUAAAUCAAAUUAG	Cleavage	1
219	SL3.0ch05:15335384-15335403	20	Solyc01g087450.3.1	2.5	-1	1	20	2664	2683	UUCAUGGACGUUGAUAAGAU	::::::..:::: ::::::	UUCUUAUUGACGUACAUGAA	Cleavage	1
219	SL3.0ch05:15335384-15335403	20	Solyc12g099620.1.1	3	-1	1	20	1342	1361	UUCAUGGACGUUGAUAAGAU	::::.:::.:::: :::.:	UUCUUGUCAGCGUCAAUGGA	Cleavage	1
219	SL3.0ch05:15335384-15335403	20	Solyc07g052230.3.1	3	-1	1	20	735	754	UUCAUGGACGUUGAUAAGAU	:::::::::.: .::::.:	UUCUUAUCAAUGGUCAUGGA	Cleavage	1
220	SL3.0ch05:17951167-17951187	21	Solyc07g017860.3.1	3	-1	1	21	1205	1225	AAUUAUGACUGGUAACCCUAC	:: :: :::::.::::::.::	GUUGGAUUACCGGUCAUAGUU	Cleavage	1
220	SL3.0ch05:17951167-17951187	21	Solyc03g007610.4.1	3	-1	1	21	46	66	AAUUAUGACUGGUAACCCUAC	: ::::::::::::.::.:	UUCGGGUUACCAGUCGUAGUC	Cleavage	1
221	SL3.0ch05:20716631-20716651	21	Solyc09g066260.4.1	2.5	-1	1	21	17	37	AACGGACUAAGAGAUGGUGUC	.::::::.:: :::::.:::	UGCACCAUUUCCUAGUCUGUU	Translation	1
221	SL3.0ch05:20716631-20716651	21	Solyc01g060010.3.1	2.5	-1	1	21	279	299	AACGGACUAAGAGAUGGUGUC	::::::::: :.::.::::	UCCACCAUCUCAUGGUUCGUU	Translation	1
221	SL3.0ch05:20716631-20716651	21	Solyc04g071580.3.1	3	-1	1	21	1582	1602	AACGGACUAAGAGAUGGUGUC	::..::::::.:::::: :::	GAUGCCAUCUUUUAGUCAGUU	Cleavage	1
223	SL3.0ch05:23548104-23548124	21	Solyc03g119050.4.1	1.5	-1	1	21	1749	1769	UCUGUCUACUUAUUCAACUUU	.::::::.::.:::.::::::	GAAGUUGGAUGAGUGGACAGA	Cleavage	1
223	SL3.0ch05:23548104-23548124	21	Solyc08g065980.3.1	2.5	-1	1	21	4806	4826	UCUGUCUACUUAUUCAACUUU	::::::::: .::::::.:::	AAAGUUGAAAGAGUAGAUAGA	Cleavage	1
223	SL3.0ch05:23548104-23548124	21	Solyc08g007100.4.1	3	-1	1	21	909	929	UCUGUCUACUUAUUCAACUUU	:::::::. ::::.::.:::	CAAGUUGAGAAAGUGGAUAGA	Cleavage	1
224	SL3.0ch05:40582266-40582286	21	Solyc07g053590.4.1	3	-1	1	21	753	773	UUACGUACAAAGGAUGUGGCU	.::.:::.:::: ::::::	UCUCAUAUCUUUUGAACGUAA	Cleavage	1
225	SL3.0ch05:45831795-45831816	22	Solyc05g055480.3.1	2.5	-1	1	22	397	418	AGGUUCGGAUUUUUACACGGUG	.::::: :::::.::::::	UGAUGUGUACAAAUCUGAACCU	Cleavage	1
225	SL3.0ch05:45831795-45831816	22	Solyc09g090120.3.1	3	-1	1	22	348	369	AGGUUCGGAUUUUUACACGGUG	::.:: :::.:::.:::::::	CAUCGAAUAAGAAUUCGAACCU	Cleavage	1
226	SL3.0ch05:57199922-57199943	22	Solyc04g007710.3.1	3	-1	1	22	1545	1566	UCUAGACCUUGGGUGGACUCAU	::::.: ::::::::: :::	CCGAGUUCCCCCAAGGUCAAGA	Cleavage	1
227	SL3.0ch05:60242379-60242400	22	Solyc11g007840.3.1	2	-1	1	22	479	500	UCAAUGAAUUUCCUGAUUUCUA	: :::.:.:::::.:::::::.	UUGAAGUUAGGAAGUUCAUUGG	Cleavage	1
227	SL3.0ch05:60242379-60242400	22	Solyc03g119450.3.1	2.5	-1	1	22	534	555	UCAAUGAAUUUCCUGAUUUCUA	::::.:.::::.:::..::::	GAGAAGUUAGGAGAUUUGUUGA	Cleavage	1
227	SL3.0ch05:60242379-60242400	22	Solyc01g005253.1.1	3	-1	1	22	108	130	UCAAUG-AAUUUCCUGAUUUCUA	:: ::::::::::::: ::::::	UACAAAUCAGGAAAUUGCAUUGA	Cleavage	1
228	SL3.0ch05:61214524-61214545	22	Solyc09g010810.3.1	2.5	-1	1	22	3303	3324	AAUUGUGAUUAUUUUCUCCACU	:: :::::::.:.::::...::	AGAGGAGAAAGUGAUCAUGGUU	Cleavage	1
228	SL3.0ch05:61239017-61239038	22	Solyc09g010810.3.1	2.5	-1	1	22	3303	3324	AAUUGUGAUUAUUUUCUCCACU	:: :::::::.:.::::...::	AGAGGAGAAAGUGAUCAUGGUU	Cleavage	1
228	SL3.0ch05:61263273-61263294	22	Solyc09g010810.3.1	2.5	-1	1	22	3303	3324	AAUUGUGAUUAUUUUCUCCACU	:: :::::::.:.::::...::	AGAGGAGAAAGUGAUCAUGGUU	Cleavage	1
231	SL3.0ch05:62349780-62349800	21	Solyc01g013880.1.1	1	-1	1	21	228	248	AUAAUGCUUGGAAUAUGCCCU	::: :::::::::::::::::	AGGUCAUAUUCCAAGCAUUAU	Cleavage	1
231	SL3.0ch05:62349780-62349800	21	Solyc01g005720.3.1	1	-1	1	21	1644	1664	AUAAUGCUUGGAAUAUGCCCU	::: :::::::::::::::::	AGGUCAUAUUCCAAGCAUUAU	Cleavage	1
231	SL3.0ch05:62349780-62349800	21	Solyc01g005870.3.1	1	-1	1	21	2016	2036	AUAAUGCUUGGAAUAUGCCCU	::: :::::::::::::::::	AGGUCAUAUUCCAAGCAUUAU	Cleavage	1
231	SL3.0ch05:62349780-62349800	21	Solyc01g006550.3.1	1	-1	1	21	2038	2058	AUAAUGCUUGGAAUAUGCCCU	::: :::::::::::::::::	AGGUCAUAUUCCAAGCAUUAU	Cleavage	1
231	SL3.0ch05:62349780-62349800	21	Solyc01g009690.3.1	1	-1	1	21	2049	2069	AUAAUGCUUGGAAUAUGCCCU	::: :::::::::::::::::	AGGUCAUAUUCCAAGCAUUAU	Cleavage	1
232	SL3.0ch05:63179190-63179210	21	Solyc10g080610.1.1	2	-1	1	21	730	750	CUCAACUCGUCUUCAUUGUGU	.: ::.::.::::::::::::	GCUCAGUGGAGACGAGUUGAG	Cleavage	1
232	SL3.0ch05:63179190-63179210	21	Solyc09g010485.1.1	2	-1	1	21	691	711	CUCAACUCGUCUUCAUUGUGU	.::::::::::.::: ::::	UUACAAUGAAGAUGAGAUGAG	Cleavage	1
232	SL3.0ch05:63179190-63179210	21	Solyc01g111650.3.1	2.5	-1	1	21	715	735	CUCAACUCGUCUUCAUUGUGU	::.::::::::::::::	CUUCAGUGAAGACGAGUUGAU	Cleavage	1
232	SL3.0ch05:63179190-63179210	21	Solyc03g098290.4.1	2.5	-1	1	21	2286	2306	CUCAACUCGUCUUCAUUGUGU	.::::::..::::::: :::	UUACAAUGGGGACGAGUCGAG	Cleavage	1
232	SL3.0ch05:63179190-63179210	21	Solyc04g016050.3.1	2.5	-1	1	21	966	986	CUCAACUCGUCUUCAUUGUGU	::.::::::.:::::::.	GGACGAUGAAGGCGAGUUGGA	Cleavage	1
233	SL3.0ch05:63727326-63727346	21	Solyc05g052680.1.1	0.5	-1	1	21	1081	1101	UUUCCAAUCCUCUACGAACUU	::::::::::::::::::.::	AAGUUCGUAGAGGAUUGGGAA	Cleavage	1
233	SL3.0ch05:63727326-63727346	21	Solyc05g052670.1.1	1	-1	1	21	1093	1113	UUUCCAAUCCUCUACGAACUU	::::::::::.:::::::.::	AAGUUCGUAGGGGAUUGGGAA	Cleavage	1
233	SL3.0ch05:63727326-63727346	21	Solyc07g150136.1.1	3	-1	1	21	451	471	UUUCCAAUCCUCUACGAACUU	:.:: .:::: ::::::::::	AGGUCUGUAGUGGAUUGGAAA	Translation	1
234	SL3.0ch05:63770918-63770938	21	Solyc03g150102.1.1	3	-1	1	21	81	101	UCCGGAUAUAGGUUAGGGGGC	::...:..:::::::.::::	CCCUUUUGGCCUAUAUUCGGA	Cleavage	1
234	SL3.0ch05:63770918-63770938	21	Solyc12g099080.3.1	3	-1	1	21	703	723	UCCGGAUAUAGGUUAGGGGGC	::.: :: :::::::::.:::	GCUCGCUUACCUAUAUCUGGA	Cleavage	1
234	SL3.0ch05:63770918-63770938	21	Solyc11g011200.2.1	3	-1	1	21	1262	1282	UCCGGAUAUAGGUUAGGGGGC	:::.:: :::::::::.::	UCCCUCUUACCUAUAUCUGGU	Cleavage	1
237	SL3.0ch05:64208180-64208200	21	Solyc10g054340.1.1	2.5	-1	1	21	232	252	GCCUGGGGCUGCUACAAUCAA	:: ::::.:::::.:::::.	CUGCUUGUGGCAGCUCCAGGU	Cleavage	1
238	SL3.0ch05:64229711-64229731	21	Solyc09g007100.3.1	0.5	-1	1	21	2627	2647	GACUAUGUUGCUCGGACUCUU	.:::::::::::::::::::.	GAGAGUCCGAGCAACAUAGUU	Cleavage	1
238	SL3.0ch05:64229711-64229731	21	Solyc01g006870.4.1	1	-1	1	21	2415	2435	GACUAUGUUGCUCGGACUCUU	::::::::::::::.:::::.	AAGAGUCCGAGCAAUAUAGUU	Cleavage	1
238	SL3.0ch05:64229711-64229731	21	Solyc05g053760.4.1	1.5	-1	1	21	979	999	GACUAUGUUGCUCGGACUCUU	::::::.:::::::::::::	AAGAGUUCGAGCAACAUAGUA	Cleavage	1
238	SL3.0ch05:64229711-64229731	21	Solyc01g006310.3.1	2	-1	1	21	1164	1184	GACUAUGUUGCUCGGACUCUU	::::::..::::::.:::::.	AAGAGUUUGAGCAAUAUAGUU	Cleavage	1
238	SL3.0ch05:64229711-64229731	21	Solyc08g007540.3.1	2.5	-1	1	21	1942	1962	GACUAUGUUGCUCGGACUCUU	:::::::::::::::::::	AAGAGUCCGAGCAACAUAGAG	Cleavage	1
238	SL3.0ch11:41164183-41164203	21	Solyc09g007100.3.1	0.5	-1	1	21	2627	2647	GACUAUGUUGCUCGGACUCUU	.:::::::::::::::::::.	GAGAGUCCGAGCAACAUAGUU	Cleavage	1
238	SL3.0ch11:41164183-41164203	21	Solyc01g006870.4.1	1	-1	1	21	2415	2435	GACUAUGUUGCUCGGACUCUU	::::::::::::::.:::::.	AAGAGUCCGAGCAAUAUAGUU	Cleavage	1
238	SL3.0ch11:41164183-41164203	21	Solyc05g053760.4.1	1.5	-1	1	21	979	999	GACUAUGUUGCUCGGACUCUU	::::::.:::::::::::::	AAGAGUUCGAGCAACAUAGUA	Cleavage	1
238	SL3.0ch11:41164183-41164203	21	Solyc01g006310.3.1	2	-1	1	21	1164	1184	GACUAUGUUGCUCGGACUCUU	::::::..::::::.:::::.	AAGAGUUUGAGCAAUAUAGUU	Cleavage	1
238	SL3.0ch11:41164183-41164203	21	Solyc08g007540.3.1	2.5	-1	1	21	1942	1962	GACUAUGUUGCUCGGACUCUU	:::::::::::::::::::	AAGAGUCCGAGCAACAUAGAG	Cleavage	1
239	SL3.0ch05:64349390-64349410	21	Solyc07g019498.1.1	2	-1	1	21	1187	1207	UUGAGAUGAUGAUCGCACUGG	: ::::: ::.:::::::::.	CGAGUGCUAUUAUCAUCUCAG	Cleavage	1
239	SL3.0ch05:64349390-64349410	21	Solyc10g019270.3.1	2.5	-1	1	21	2497	2517	UUGAGAUGAUGAUCGCACUGG	:.:: :: ::::::::.::::	CUAGCGCAAUCAUCAUUUCAA	Cleavage	1
239	SL3.0ch05:64349390-64349410	21	Solyc10g024420.3.1	2.5	-1	1	21	2636	2656	UUGAGAUGAUGAUCGCACUGG	:.:: :: ::::::::.::::	CUAGCGCAAUCAUCAUUUCAA	Cleavage	1
241	SL3.0ch05:65980921-65980942	22	Solyc06g007380.1.1	2.5	-1	1	22	1112	1133	UCCAGUCCUCUACCCUUCUCCA	: ::::::::: :::::.:::.	UAGAGAAGGGUCGAGGAUUGGG	Translation	1
241	SL3.0ch05:65980921-65980942	22	Solyc08g078270.3.1	3	-1	1	22	333	354	UCCAGUCCUCUACCCUUCUCCA	:::::::: .::::..::::	AAGAGAAGGGAGGAGGGUUGGA	Cleavage	1
244	SL3.0ch06:57168-57188	21	Solyc05g007780.3.1	1.5	-1	1	21	789	809	UUCGACUAAUAGUUAUUAUUU	:.: :::::::::::::.:::	AGAGAAUAACUAUUAGUUGAA	Cleavage	1
244	SL3.0ch06:57168-57188	21	Solyc11g011460.2.1	2.5	-1	1	21	2969	2989	UUCGACUAAUAGUUAUUAUUU	.::::::.:::::::::: :.	GAAUAAUGACUAUUAGUCUAG	Cleavage	1
244	SL3.0ch06:57168-57188	21	Solyc03g115500.3.1	3	-1	1	21	47	67	UUCGACUAAUAGUUAUUAUUU	.:::.::.:::.:::::.::	GAAUGAUGACUGUUAGUUGAU	Cleavage	1
244	SL3.0ch06:57168-57188	21	Solyc01g111260.2.1	3	-1	1	21	1168	1188	UUCGACUAAUAGUUAUUAUUU	:..::: ::.:::::::.::.	AGGUAAGAAUUAUUAGUUGAG	Cleavage	1
247	SL3.0ch06:1520762-1520781	20	Solyc00g047180.1.1	2.5	-1	1	20	230	249	AGUGGACAAGUAAAGGUGGA	::: .::::::::::.:.::	UCCUUCUUUACUUGUUCGCU	Cleavage	1
247	SL3.0ch06:1520762-1520781	20	Solyc11g039360.2.1	2.5	-1	1	20	1006	1025	AGUGGACAAGUAAAGGUGGA	::: .::::::::::.:.::	UCCUUCUUUACUUGUUCGCU	Cleavage	1
247	SL3.0ch06:1520762-1520781	20	Solyc05g005550.4.1	3	-1	1	20	2117	2136	AGUGGACAAGUAAAGGUGGA	:.:::.::::.:::::::.	UUCACUUUUAUUUGUCCAUG	Cleavage	1
250	SL3.0ch06:2750129-2750149	21	Solyc07g006070.1.1	2	-1	1	21	837	857	UCAGUAAGUUUUGAAGCAUGU	::::::::::.:::..::.	GGAUGCUUCAAAGCUUGUUGG	Cleavage	1
250	SL3.0ch06:2750129-2750149	21	Solyc11g012140.2.1	2.5	-1	1	21	2993	3013	UCAGUAAGUUUUGAAGCAUGU	::: ::::..::.::::::::	ACACGCUUUGAAGCUUACUGA	Cleavage	1
250	SL3.0ch06:2750129-2750149	21	Solyc08g077500.4.1	2.5	-1	1	21	5339	5359	UCAGUAAGUUUUGAAGCAUGU	.: :::::.:::.:::.::::	GCUUGCUUUAAAGCUUGCUGA	Cleavage	1
250	SL3.0ch06:2750129-2750149	21	Solyc09g007710.3.1	3	-1	1	21	813	833	UCAGUAAGUUUUGAAGCAUGU	:::::::::: ::::::: ::	ACAUGCUUCACAACUUACAGA	Translation	1
250	SL3.0ch06:2750129-2750149	21	Solyc08g023380.1.1	3	-1	1	21	139	159	UCAGUAAGUUUUGAAGCAUGU	::: ::::.::::.::::::	ACAGGCUUUAAAAUUUACUGU	Cleavage	1
251	SL3.0ch06:3055023-3055043	21	Solyc08g029200.3.1	2.5	-1	1	21	1503	1523	AAAAGGAGCAGUCGGGACCCC	: :::::. :::::::.::::	GAGGUCCUUACUGCUCUUUUU	Cleavage	1
255	SL3.0ch06:19695450-19695471	22	Solyc10g011710.1.1	1	-1	1	22	57	78	UUUGUUAUGAUGUAUUGUUUGA	::::::::::..:::::::	UGCAACAAUACAUUGUAACAAA	Cleavage	1
255	SL3.0ch06:19695450-19695471	22	Solyc05g026180.2.1	2.5	-1	1	22	1200	1221	UUUGUUAUGAUGUAUUGUUUGA	:::.::::::::: ::.:::::	UCAGACAAUACAUGAUGACAAA	Cleavage	1
256	SL3.0ch06:23376138-23376158	21	Solyc04g056310.3.1	2	-1	1	21	814	834	AAUGGAGGAAUUUGAUUAUUC	:: :::::::::::::::::	GAUCAAUCAAAUUCCUCCAUU	Cleavage	1
256	SL3.0ch06:23376138-23376158	21	Solyc07g064580.3.1	2	-1	1	21	2289	2309	AAUGGAGGAAUUUGAUUAUUC	: :::::..:::::::..:::	GUAUAAUUGAAUUCCUUUAUU	Cleavage	1
256	SL3.0ch06:23376138-23376158	21	Solyc08g066850.3.1	2.5	-1	1	21	507	527	AAUGGAGGAAUUUGAUUAUUC	::: :::::::::..:::.::	GAAGAAUCAAAUUUUUCCGUU	Cleavage	1
256	SL3.0ch06:23376138-23376158	21	Solyc10g055080.3.1	2.5	-1	1	21	1478	1498	AAUGGAGGAAUUUGAUUAUUC	:::::::::.:::.:: :::	AAAUAAUCAAGUUCUUCAAUU	Cleavage	1
256	SL3.0ch06:23376138-23376158	21	Solyc05g007570.4.1	3	-1	1	21	637	657	AAUGGAGGAAUUUGAUUAUUC	::: :::::.:::..::.:::	GAAAAAUCAGAUUUUUCUAUU	Cleavage	1
257	SL3.0ch06:31253220-31253240	21	Solyc07g064270.3.1	2	-1	1	21	363	383	AAAAGCGCAAAAAGCUCCAAG	.::::.:.::::::.:.::::	UUUGGGGUUUUUUGUGUUUUU	Cleavage	1
257	SL3.0ch06:31253220-31253240	21	Solyc06g034050.1.1	2.5	-1	1	21	128	148	AAAAGCGCAAAAAGCUCCAAG	.::::.: ::::::.:.::::	UUUGGGGAUUUUUGUGUUUUU	Cleavage	1
257	SL3.0ch06:31253220-31253240	21	Solyc06g011610.1.1	2.5	-1	1	21	1046	1066	AAAAGCGCAAAAAGCUCCAAG	.::::.: ::::::.:.::::	UUUGGGGAUUUUUGUGUUUUU	Cleavage	1
257	SL3.0ch06:31253220-31253240	21	Solyc01g104640.3.1	3	-1	1	21	1846	1866	AAAAGCGCAAAAAGCUCCAAG	.::::: :::::::: .::::	UUUGGACCUUUUUGCUUUUUU	Cleavage	1
258	SL3.0ch06:34218076-34218095	22	Solyc08g076883.1.1	2	-1	1	22	244	265	CCCACCACCUCCAUGACUUCCU	:::.: .::::::::::::::	UGGAGGAUAUGGAGGUGGUGGG	Cleavage	2
258	SL3.0ch06:34218076-34218095	22	Solyc08g076883.1.1	3	-1	1	22	268	289	CCCACCACCUCCAUGACUUCCU	:::.::. ::::::::::::	UGGAGGUUCUGGAGGUGGUGGU	Cleavage	2
258	SL3.0ch06:34218076-34218095	22	Solyc06g062720.2.1	3	-1	1	22	793	814	CCCACCACCUCCAUGACUUCCU	:::.: .:::::::::::::	CGGAGGAUAUGGAGGUGGUGGC	Cleavage	2
258	SL3.0ch06:34218076-34218095	22	Solyc06g062720.2.1	3	-1	1	22	652	673	CCCACCACCUCCAUGACUUCCU	::.: .:::::::::::::	CAGAGGAUAUGGAGGUGGUGGC	Cleavage	2
258	SL3.0ch06:34218076-34218095	22	Solyc02g066930.3.1	3	-1	1	22	592	613	CCCACCACCUCCAUGACUUCCU	::.: :.:::::::::::::	UGGGAAUUAUGGAGGUGGUGGU	Cleavage	1
259	SL3.0ch06:34218076-34218095	20	Solyc07g048090.2.1	3	-1	1	20	379	397	UUCUAGACCGUCCUGAAGUU	:::: :::::.:::::::.:	AACU-CAGGAUGGUCUAGGA	Cleavage	1
261	SL3.0ch06:37442683-37442703	21	Solyc06g054600.2.1	0	-1	1	21	431	451	UUGCAGUUCUGGAUAAGUGGC	:::::::::::::::::::::	GCCACUUAUCCAGAACUGCAA	Cleavage	1
261	SL3.0ch06:37442683-37442703	21	Solyc06g054620.4.1	0.5	-1	1	21	706	726	UUGCAGUUCUGGAUAAGUGGC	:::::::::::::::::::.:	GCCACUUAUCCAGAACUGCGA	Cleavage	1
261	SL3.0ch06:37442683-37442703	21	Solyc01g101110.3.1	2.5	-1	1	21	55	75	UUGCAGUUCUGGAUAAGUGGC	:..:::::..:::::::::.	UCUGCUUAUUUAGAACUGCAG	Cleavage	1
261	SL3.0ch06:37442683-37442703	21	Solyc09g090110.3.1	3	-1	1	21	211	231	UUGCAGUUCUGGAUAAGUGGC	::.:::::: ..:::::::::	GCUACUUAUAUGGAACUGCAA	Cleavage	1
261	SL3.0ch06:37442683-37442703	21	Solyc01g088760.4.1	3	-1	1	21	1138	1158	UUGCAGUUCUGGAUAAGUGGC	::..:::::::::::. ::::	GCUGCUUAUCCAGAAUGGCAA	Cleavage	1
265	SL3.0ch06:31253220-31253240	21	Solyc07g066410.4.1	3	-1	1	21	2482	2502	UAAUGUGGAGCACUGUUUAGU	.:::::. :::.::::::::	GCUAAAUUGUGUUCCACAUUC	Cleavage	1
265	SL3.0ch06:31253220-31253240	21	Solyc01g111930.4.1	3	-1	1	21	2351	2371	UAAUGUGGAGCACUGUUUAGU	::. ..::::.:::::::::	CCUGUGUAGUGUUCCACAUUA	Cleavage	1
266	SL3.0ch06:34218076-34218095	21	Solyc11g008930.3.1	3	-1	1	21	325	345	UAUGGAGGCUCUUUUUUGUCU	::: ::::::::::::.:: :	AGAGAAAAAAGAGCCUUCAAA	Cleavage	1
268	SL3.0ch06:47657564-47657584	22	Solyc02g078350.3.1	1.5	-1	1	22	1087	1108	UUUUUUUUGUAGAUAUAUCAUU	.: :::::::::::::::...:	GAAGAUAUAUCUACAAAAGGGA	Cleavage	1
268	SL3.0ch06:47657564-47657584	22	Solyc07g055740.1.1	2	-1	1	22	571	592	UUUUUUUUGUAGAUAUAUCAUU	:::::: ::::::.::::::.	UAUGAUAAAUCUACGAAAAAAG	Cleavage	1
268	SL3.0ch06:47657564-47657584	22	Solyc04g074930.4.1	2.5	-1	1	22	1033	1054	UUUUUUUUGUAGAUAUAUCAUU	:.::::::::.:.:::::.::	AGUGAUAUAUUUGCAAAAGAAU	Cleavage	1
272	SL3.0ch07:3585057-3585077	21	Solyc08g077930.3.1	3	-1	1	21	691	711	AAUGUGUACUUUGCAACUGUU	:: .::::::.::::..::::	AAGGGUUGCAGAGUAUGCAUU	Cleavage	1
272	SL3.0ch07:3585057-3585077	21	Solyc08g077920.3.1	3	-1	1	21	703	723	AAUGUGUACUUUGCAACUGUU	:: .::::::.::::..::::	AAGGGUUGCAGAGUAUGCAUU	Cleavage	1
275	SL3.0ch06:47657564-47657584	21	Solyc09g009800.3.1	1	-1	1	21	4677	4697	AUGGCUUGUCAUGGUGGCUUG	:.::.:::::::.::::::::	CGAGUCACCAUGGCAAGCCAU	Cleavage	1
279	SL3.0ch12:29295876-29295896	21	Solyc09g008790.4.1	0.5	-1	1	21	2046	2066	UGGACUCUUCAAAAAUGCUGA	:::::::::::.::::::::	ACAGCAUUUUUGGAGAGUCCA	Cleavage	1
279	SL3.0ch12:29295876-29295896	21	Solyc08g005860.3.1	1	-1	1	21	1720	1740	UGGACUCUUCAAAAAUGCUGA	:..:::::::::::::::::.	UUGGCAUUUUUGAAGAGUCCG	Cleavage	1
279	SL3.0ch12:29295876-29295896	21	Solyc11g068440.2.1	1.5	-1	1	21	1414	1434	UGGACUCUUCAAAAAUGCUGA	:: :::::::::::::::.:	GCAUCAUUUUUGAAGAGUCUA	Cleavage	1
279	SL3.0ch12:29295876-29295896	21	Solyc05g051250.3.1	2	-1	1	21	1219	1239	UGGACUCUUCAAAAAUGCUGA	:::::::::::::::::..	ACAGCAUUUUUGAAGAGUUUU	Cleavage	1
279	SL3.0ch12:29295876-29295896	21	Solyc05g055760.3.1	2.5	-1	1	21	905	925	UGGACUCUUCAAAAAUGCUGA	::: :::::::::::::::.	UCAUCAUUUUUGAAGAGUCUU	Cleavage	1
282	SL3.0ch07:968689-968709	21	Solyc07g005730.4.1	2	-1	1	21	347	367	ACAUUUCUGUAGAGUUCGAGC	:::::.:::::::: ::::::	GCUCGGACUCUACAAAAAUGU	Cleavage	1
282	SL3.0ch07:968689-968709	21	Solyc01g108670.4.1	2.5	-1	1	21	233	253	ACAUUUCUGUAGAGUUCGAGC	:::::::.::::.::::.::	GCUCGAAUUCUAUAGAAGUGG	Cleavage	1
282	SL3.0ch07:968689-968709	21	Solyc05g008910.3.1	2.5	-1	1	21	596	616	ACAUUUCUGUAGAGUUCGAGC	.:: :::::: :::::::::	AUUCAAACUCUUCAGAAAUGU	Translation	2
282	SL3.0ch07:968689-968709	21	Solyc05g054720.3.1	3	-1	1	21	1049	1069	ACAUUUCUGUAGAGUUCGAGC	:::::::::: :: ::::::	ACUCGAACUCUCCAAAAAUGU	Translation	1
282	SL3.0ch07:968689-968709	21	Solyc05g008910.3.1	3	-1	1	21	686	706	ACAUUUCUGUAGAGUUCGAGC	:.:: .::::: :::::::::	GUUCAGACUCUUCAGAAAUGU	Translation	2
284	SL3.0ch06:47657564-47657584	21	Solyc10g081880.3.1	2.5	-1	1	21	2384	2404	AACAAUUGAUUAUUGAGGUGU	::::::::::..: :::::::	ACACCUCAAUGGUAAAUUGUU	Cleavage	1
284	SL3.0ch06:47657564-47657584	21	Solyc08g078270.3.1	2.5	-1	1	21	1555	1575	AACAAUUGAUUAUUGAGGUGU	::: :::::::::::::: ::	ACAACUCAAUAAUCAAUUAUU	Cleavage	1
284	SL3.0ch06:47657564-47657584	21	Solyc06g007820.1.1	3	-1	1	21	332	352	AACAAUUGAUUAUUGAGGUGU	:.::.::::::::..:: :::	AUACUUCAAUAAUUGAUGGUU	Cleavage	1
285	SL3.0ch06:48494524-48494544	21	Solyc01g010860.3.1	3	-1	1	21	154	174	AAAAGUAGAAAUAUAUAUCCU	::::: : :::::.::.::::	AGGAUUUUUAUUUUUAUUUUU	Cleavage	1
285	SL3.0ch06:48494524-48494544	21	Solyc05g006560.1.1	3	-1	1	21	1193	1213	AAAAGUAGAAAUAUAUAUCCU	::::. .::::::::::::	UGGAUGAGUAUUUCUACUUUC	Cleavage	1
290	SL3.0ch06:34218076-34218095	21	Solyc01g066560.3.1	1.5	-1	1	21	3769	3789	AGAGCAUUCUGAACAGCAACU	:::: ::::::::::::::.:	AGUUACUGUUCAGAAUGCUUU	Cleavage	1
290	SL3.0ch06:34218076-34218095	21	Solyc08g078530.4.1	3	-1	1	21	2443	2463	AGAGCAUUCUGAACAGCAACU	.::::.:: ::::.:::.:::	GGUUGUUGAUCAGGAUGUUCU	Cleavage	1
294	SL3.0ch07:968689-968709	20	Solyc10g087010.3.1	2.5	-1	1	20	1388	1407	UGAAAUCCCAGGACAUACUU	.: :::::::::::::: ::	GAAUAUGUCCUGGGAUUACA	Cleavage	1
294	SL3.0ch07:968689-968709	20	Solyc03g111880.3.1	2.5	-1	1	20	1493	1512	UGAAAUCCCAGGACAUACUU	.:: ::::::::: ::::::	GAGGAUGUCCUGGAAUUUCA	Cleavage	1
294	SL3.0ch07:968689-968709	20	Solyc07g005620.2.1	3	-1	1	20	558	577	UGAAAUCCCAGGACAUACUU	:::::::::.::::.:: .:	AAGUAUGUCUUGGGGUUCUA	Cleavage	1
294	SL3.0ch07:968689-968709	20	Solyc09g065480.2.1	3	-1	1	20	484	503	UGAAAUCCCAGGACAUACUU	:::::.:::::.:::::	AUCUAUGUUCUGGGGUUUCA	Cleavage	1
295	SL3.0ch12:29295876-29295896	21	Solyc03g006915.1.1	1.5	-1	1	21	1847	1867	UGGCUGUAAAUCUAAACUCGU	::::: :::::::::::.:	UGGAGUUGAGAUUUACAGCUA	Cleavage	1
295	SL3.0ch12:29295876-29295896	21	Solyc10g006330.3.1	2	-1	1	21	894	914	UGGCUGUAAAUCUAAACUCGU	::::: .::::::.:::::	UGGAGUUGGGAUUUAUAGCCA	Cleavage	1
295	SL3.0ch12:29295876-29295896	21	Solyc03g026190.3.1	2.5	-1	1	21	1716	1736	UGGCUGUAAAUCUAAACUCGU	: ::::::.:: ::::::.::	AAGAGUUUGGAGUUACAGUCA	Translation	1
295	SL3.0ch12:29295876-29295896	21	Solyc10g078970.1.1	3	-1	1	21	595	615	UGGCUGUAAAUCUAAACUCGU	..::::::::::::.:: ..:	GUGAGUUUAGAUUUGCACUUA	Cleavage	1
296	SL3.0ch07:3585057-3585077	21	Solyc06g070950.2.1	2	-1	1	21	2062	2082	UUUAGUCUUCUGUAGAAGAAG	::::.::..:::::::.::	ACUCUUUUAUGGAAGACUGAA	Cleavage	1
296	SL3.0ch07:3585057-3585077	21	Solyc07g008730.2.1	3	-1	1	21	455	475	UUUAGUCUUCUGUAGAAGAAG	::: ::::.::::::.::..:	CUUAUUCUGCAGAAGGCUGGA	Cleavage	1
296	SL3.0ch07:3585057-3585077	21	Solyc01g058060.1.1	3	-1	1	21	60	80	UUUAGUCUUCUGUAGAAGAAG	:::: :::::::.::.::::	CUUCAGCUACAGAGGAUUAAA	Cleavage	1
297	SL3.0ch07:3787509-3787529	21	Solyc03g111500.3.1	3	-1	1	21	349	369	UCAAUCGGGUGUGAAACUGAU	::::::: ::::::.:: :::	AUCAGUUCCACACCUGACUGA	Cleavage	1
297	SL3.0ch07:3787509-3787529	21	Solyc06g071770.4.1	3	-1	1	21	2046	2066	UCAAUCGGGUGUGAAACUGAU	.::: :::::.:::: :::::	GUCAAUUUCAUACCCCAUUGA	Cleavage	1
297	SL3.0ch07:3787509-3787529	21	Solyc06g084825.1.1	3	-1	1	21	677	697	UCAAUCGGGUGUGAAACUGAU	:.::: ::.:.:.:::::::	UUUAGUGUCGCGCUCGAUUGA	Cleavage	1
301	SL3.0ch07:4229228-4229249	22	Solyc07g054650.1.1	0.5	-1	1	22	1097	1118	UGAAAUGCUAUAGUUGGAAAGU	:.:::::.::::::::::::::	AUUUUCCGACUAUAGCAUUUCA	Cleavage	1
301	SL3.0ch07:4229228-4229249	22	Solyc04g077050.3.1	2	-1	1	22	47	68	UGAAAUGCUAUAGUUGGAAAGU	: ::::: :::::::.::::.:	AAUUUCCUACUAUAGUAUUUUA	Cleavage	1
301	SL3.0ch07:4229228-4229249	22	Solyc02g063000.4.1	3	-1	1	22	53	74	UGAAAUGCUAUAGUUGGAAAGU	.:::::::.:::::..:: ::	CUUUUCCAAUUAUAGUGUUACA	Cleavage	1
303	SL3.0ch07:5230591-5230611	21	Solyc04g005030.4.1	2.5	-1	1	21	952	972	UUUUAUACUUCUUUCAGUUUU	:::.::: :.::::::::.::	AAAGCUGCAGGAAGUAUAGAA	Cleavage	1
303	SL3.0ch07:5230591-5230611	21	Solyc03g025310.3.1	3	-1	1	21	322	342	UUUUAUACUUCUUUCAGUUUU	::::.::.:::::::: :::.	AAAAUUGGAAGAAGUAGAAAG	Cleavage	1
303	SL3.0ch07:5230591-5230611	21	Solyc03g114830.3.1	3	-1	1	21	955	975	UUUUAUACUUCUUUCAGUUUU	:::::: :: ::::::::::.	AAAACUUAAUGAAGUAUAAAG	Cleavage	1
303	SL3.0ch07:5230591-5230611	21	Solyc09g082580.4.1	3	-1	1	21	1077	1097	UUUUAUACUUCUUUCAGUUUU	:: :.::::.:::::::..::	AACAUUGAAGGAAGUAUGGAA	Cleavage	1
303	SL3.0ch07:5230591-5230611	21	Solyc10g080220.2.1	3	-1	1	21	170	190	UUUUAUACUUCUUUCAGUUUU	:.:.:::.:::::::: ::.:	AGAGCUGGAAGAAGUAGAAGA	Cleavage	1
304	SL3.0ch07:6513121-6513141	21	Solyc01g098960.3.1	2.5	-1	1	21	1118	1138	ACCGGUCGAUGUUUCUGAAGA	:.:::::::::::.::.: ::	UUUUCAGAAACAUUGAUCAGU	Cleavage	1
304	SL3.0ch07:6513121-6513141	21	Solyc12g008430.3.1	3	-1	1	21	1549	1569	ACCGGUCGAUGUUUCUGAAGA	::::.:::.:.:.:.:.:::	GCUUCGGAAGCGUUGGCUGGU	Cleavage	1
305	SL3.0ch07:9969986-9970006	21	Solyc06g150132.1.1	1.5	-1	1	21	874	894	UGUUAAUCAUUUGUAUGCACU	: ::.: ::::::::::::::	AUUGUAAACAAAUGAUUAACA	Cleavage	1
305	SL3.0ch07:9969986-9970006	21	Solyc05g150125.1.1	2.5	-1	1	21	483	503	UGUUAAUCAUUUGUAUGCACU	:::. :.:::::::::.:::	UGUGUUUGCAAAUGAUUGACA	Cleavage	1
305	SL3.0ch07:9969986-9970006	21	Solyc04g080570.3.1	2.5	-1	1	21	1541	1561	UGUUAAUCAUUUGUAUGCACU	: ::.:::..:::::::..::	ACUGUAUAUGAAUGAUUGGCA	Cleavage	1
306	SL3.0ch07:15279191-15279212	22	Solyc06g051320.3.1	3	-1	1	22	1223	1244	UUGUCGGCUCGCAUAUGUUGUU	:.:. : .:::::::::::::	UAUAGAAAGUGCGAGCCGACAA	Cleavage	1
306	SL3.0ch07:16097844-16097865	22	Solyc06g051320.3.1	3	-1	1	22	1223	1244	UUGUCGGCUCGCAUAUGUUGUU	:.:. : .:::::::::::::	UAUAGAAAGUGCGAGCCGACAA	Cleavage	1
307	SL3.0ch07:15300521-15300541	21	Solyc10g074440.2.1	3	-1	1	21	1070	1090	UGGUUAUAUAUAGUCGUCGUA	::: :.:.:::::::::.::.	UACCAUGGCUAUAUAUAGCCG	Cleavage	1
307	SL3.0ch07:15300521-15300541	21	Solyc04g078050.3.1	3	-1	1	21	257	277	UGGUUAUAUAUAGUCGUCGUA	:::..::::::::::::	AUAUACGGUUAUAUAUAACCA	Cleavage	1
307	SL3.0ch08:13842837-13842857	21	Solyc10g074440.2.1	3	-1	1	21	1070	1090	UGGUUAUAUAUAGUCGUCGUA	::: :.:.:::::::::.::.	UACCAUGGCUAUAUAUAGCCG	Cleavage	1
307	SL3.0ch08:13842837-13842857	21	Solyc04g078050.3.1	3	-1	1	21	257	277	UGGUUAUAUAUAGUCGUCGUA	:::..::::::::::::	AUAUACGGUUAUAUAUAACCA	Cleavage	1
309	SL3.0ch07:32795900-32795919	20	Solyc07g045353.1.1	2	-1	1	20	283	302	AUAACUUGUUCCUUUCCAGU	:.:::..::::.::::::::	AUUGGGGAGGAGCAAGUUAU	Cleavage	1
309	SL3.0ch07:32795900-32795919	20	Solyc08g007660.2.1	2.5	-1	1	20	199	218	AUAACUUGUUCCUUUCCAGU	:.:::::: :.:::::::::	AUUGGAAAAGGACAAGUUAU	Cleavage	1
309	SL3.0ch07:32795900-32795919	20	Solyc09g009410.3.1	2.5	-1	1	20	545	564	AUAACUUGUUCCUUUCCAGU	.::::::: .:::::::::	UUUGGAAAGAGACAAGUUAU	Translation	1
309	SL3.0ch07:32795900-32795919	20	Solyc09g098040.3.1	3	-1	1	20	3144	3163	AUAACUUGUUCCUUUCCAGU	:.:::::: ::::::::::	AUUGGAAACGAACAAGUUAA	Cleavage	1
309	SL3.0ch07:32795900-32795919	20	Solyc08g007620.2.1	3	-1	1	20	1195	1214	AUAACUUGUUCCUUUCCAGU	:.:::::: :.:::::::.:	AUUGGAAAAGGACAAGUUGU	Cleavage	1
310	SL3.0ch07:40646148-40646169	22	Solyc02g078860.3.1	3	-1	1	22	37	58	UGGACACAUGGUCAGAGACUGU	::::::::::..::: ::.:	GGAGUCUCUGACUGUGUCUCUA	Cleavage	1
310	SL3.0ch07:40646148-40646169	22	Solyc02g090190.1.1	3	-1	1	22	363	384	UGGACACAUGGUCAGAGACUGU	:::. :::::::::: ::::	CAAGUUCCUGACCAUGUAUCCA	Cleavage	1
312	SL3.0ch07:57173858-57173878	21	Solyc07g016180.3.1	2	-1	1	21	2461	2481	UGUUGCUUCAUAUGGUGAACU	::: ::::::::::::::	AAAUCAGCAUAUGAAGCAACA	Cleavage	1
312	SL3.0ch07:57173858-57173878	21	Solyc03g006850.3.1	2.5	-1	1	21	51	71	UGUUGCUUCAUAUGGUGAACU	: :..::::::::::::.::	CGAUUGCCAUAUGAAGCAGCA	Cleavage	1
312	SL3.0ch07:57173858-57173878	21	Solyc01g005110.3.1	3	-1	1	21	446	466	UGUUGCUUCAUAUGGUGAACU	::::: ::::::.:: ::::	UGUUCAACAUAUGGAGAAACA	Cleavage	1
313	SL3.0ch07:57690335-57690354	20	Solyc04g049960.3.1	2	-1	1	20	102	121	GAGGUAAGAUAGUAAGGACC	:::::.:::::::::.::	CAUCCUUGCUAUCUUACUUC	Cleavage	1
313	SL3.0ch07:57690335-57690354	20	Solyc03g005110.3.1	2.5	-1	1	20	604	623	GAGGUAAGAUAGUAAGGACC	: :::::::::::::::.	UUUGCUUACUAUCUUACCUU	Cleavage	1
313	SL3.0ch07:57690335-57690354	20	Solyc08g078140.3.1	3	-1	1	20	236	255	GAGGUAAGAUAGUAAGGACC	:::::::.::.:.::...::	GGUCCUUGCUGUUUUGUUUC	Cleavage	1
313	SL3.0ch07:57690335-57690354	20	Solyc12g088760.1.1	3	-1	1	20	30	49	GAGGUAAGAUAGUAAGGACC	:::::.::::.:::..::	UUUCCUUGCUAUUUUAUUUC	Cleavage	1
313	SL3.0ch07:57690335-57690354	20	Solyc01g006055.1.1	3	-1	1	20	616	635	GAGGUAAGAUAGUAAGGACC	::.::::.:::::::. ::	UGUUCUUAUUAUCUUAUGUC	Cleavage	1
315	SL3.0ch07:58038073-58038093	21	Solyc12g013950.2.1	3	-1	1	21	2598	2618	UUUGUGUCUCACACAACAGAC	::.::::::: :::.::.:::	GUUUGUUGUGGGAGGCAUAAA	Translation	1
315	SL3.0ch07:58038073-58038093	21	Solyc04g057990.4.1	3	-1	1	21	4886	4906	UUUGUGUCUCACACAACAGAC	::::::::::::::.: ::	AUCUGUUGUGUGAGAUAGAAC	Cleavage	1
316	SL3.0ch07:58751407-58751427	21	Solyc01g106100.2.1	3	-1	1	21	304	324	ACAUAAGAAGACCGAAUUCCC	::.:::.:: .:::::::::	UGGGAUUUGGGUUUCUUAUGU	Translation	1
320	SL3.0ch07:60946032-60946051	20	Solyc07g005660.4.1	0.5	-1	1	20	1404	1423	AAGAGUCCGAGCAAUAUAGC	::::.::::::::::::::	CCUAUGUUGCUCGGACUCUU	Cleavage	1
320	SL3.0ch07:60946032-60946051	20	Solyc09g008790.4.1	0.5	-1	1	20	1955	1974	AAGAGUCCGAGCAAUAUAGC	::::.::::::::::::::	CCUAUGUUGCUCGGACUCUU	Cleavage	1
320	SL3.0ch07:60946032-60946051	20	Solyc10g012245.1.1	1.5	-1	1	20	593	612	AAGAGUCCGAGCAAUAUAGC	:::.:::::.:.::::::::	GCUGUAUUGUUUGGACUCUU	Cleavage	1
320	SL3.0ch07:60946032-60946051	20	Solyc11g071820.3.1	2	-1	1	20	1150	1169	AAGAGUCCGAGCAAUAUAGC	:::::.:: :::::::::::	GCUAUGUUACUCGGACUCUU	Cleavage	1
320	SL3.0ch07:60946032-60946051	20	Solyc03g097450.4.1	2	-1	1	20	1946	1965	AAGAGUCCGAGCAAUAUAGC	:::::.:::::::: :::::	GCUAUGUUGCUCGGUCUCUU	Cleavage	1
322	SL3.0ch07:62826859-62826879	21	Solyc02g065790.3.1	3	-1	1	21	1632	1652	AGAAGAGUGAGAUCAAGUCUC	::::::::.:.:::: :::.:	GAGACUUGGUUUCACACUUUU	Cleavage	1
322	SL3.0ch07:62826859-62826879	21	Solyc05g012190.3.1	3	-1	1	21	1623	1643	AGAAGAGUGAGAUCAAGUCUC	:::.::::::::..::::.	AAGAUUUGAUCUCGUUCUUUA	Cleavage	1
322	SL3.0ch07:62826859-62826879	21	Solyc08g082040.4.1	3	-1	1	21	497	517	AGAAGAGUGAGAUCAAGUCUC	:::::::::.:..:::::.	AAGACUUGAUUUUGCUCUUUG	Cleavage	1
325	SL3.0ch07:64929541-64929561	21	Solyc09g005860.3.1	1.5	-1	1	21	1054	1074	UCUGUGUUUGGGAAGUAUGAC	:: ::::.:::::::::::	AGCACACUUUCCAAACACAGA	Cleavage	1
325	SL3.0ch07:64929541-64929561	21	Solyc05g010015.1.1	2	-1	1	21	737	757	UCUGUGUUUGGGAAGUAUGAC	::: :::::::::::::.:.	AUCAGACUUCCCAAACACGGG	Cleavage	1
325	SL3.0ch07:64929541-64929561	21	Solyc07g061910.1.1	2	-1	1	21	136	156	UCUGUGUUUGGGAAGUAUGAC	: :::..:::.:::::::.::	GCCAUGUUUCUCAAACACGGA	Cleavage	1
325	SL3.0ch07:64929541-64929561	21	Solyc08g007060.4.1	3	-1	1	21	1295	1315	UCUGUGUUUGGGAAGUAUGAC	::::::.:::.::: :.::::	GUCAUAUUUCUCAACCGCAGA	Cleavage	1
327	SL3.0ch07:66753782-66753802	21	Solyc01g015000.3.1	2	-1	1	21	680	700	UUUGAUUGUGCACAACUAAGC	.:::::::::..::.::::.	CUUUAGUUGUGUGCAGUCAAG	Cleavage	1
327	SL3.0ch07:66753782-66753802	21	Solyc06g009400.3.1	2	-1	1	21	820	840	UUUGAUUGUGCACAACUAAGC	.:::::::::..::.::::.	CUUUAGUUGUGUGCAGUCAAG	Cleavage	1
327	SL3.0ch07:66753782-66753802	21	Solyc03g123520.3.1	2.5	-1	1	21	4335	4355	UUUGAUUGUGCACAACUAAGC	:::::::::.:::: .:::	UAUUAGUUGUGUACAAAUAAA	Cleavage	1
329	SL3.0ch07:68108272-68108292	21	Solyc03g123670.3.1	2	-1	1	21	85	105	UUGAGUGCUGUGAAGUGAAUA	: :::::::::::: .:::::	UUUUCACUUCACAGGGCUCAA	Cleavage	1
329	SL3.0ch07:68108272-68108292	21	Solyc06g071870.3.1	3	-1	1	21	438	458	UUGAGUGCUGUGAAGUGAAUA	::::::::.::: ::::::	GAUUCACUUUACAUCACUCAC	Cleavage	1
330	SL3.0ch08:140107-140127	21	Solyc05g054720.3.1	3	-1	1	21	1054	1074	UGGCGACAUUAUUGGAGAGUC	::::::::: :::::.::..	AACUCUCCAAAAAUGUUGCUG	Translation	1
331	SL3.0ch08:393841-393860	20	Solyc06g033850.3.1	2	-1	1	20	301	320	UUUGGCUCAUGGAUUUUAGC	:::.::::::::::::: ::	GCUGAAAUCCAUGAGCCUAA	Cleavage	1
331	SL3.0ch08:393841-393860	20	Solyc11g042580.1.1	2	-1	1	20	61	80	UUUGGCUCAUGGAUUUUAGC	::.::::::.:::::::..	UCUGAAAUCCGUGAGCCAGG	Cleavage	1
331	SL3.0ch08:393841-393860	20	Solyc10g005080.3.1	2	-1	1	20	2044	2063	UUUGGCUCAUGGAUUUUAGC	:::::::. ::::::::::	ACUAAAAUUAAUGAGCCAAA	Translation	1
331	SL3.0ch08:393841-393860	20	Solyc07g063970.3.1	3	-1	1	20	1204	1223	UUUGGCUCAUGGAUUUUAGC	:.::::::::. :::::::.	GUUAAAAUCCGAGAGCCAAG	Cleavage	1
331	SL3.0ch08:393841-393860	20	Solyc07g056030.3.1	3	-1	1	20	2275	2294	UUUGGCUCAUGGAUUUUAGC	:::.:::::::::.: ::.:	GCUGAAAUCCAUGGGACAGA	Cleavage	1
332	SL3.0ch08:396131-396151	21	Solyc04g080910.1.1	1	-1	1	21	104	124	AUUUACCCCAAGUUCGUUGUC	: ::::: :::::::::::::	GUCAACGCACUUGGGGUAAAU	Cleavage	1
332	SL3.0ch08:396131-396151	21	Solyc10g076370.3.1	2	-1	1	21	218	238	AUUUACCCCAAGUUCGUUGUC	::::. :.:::::::::::::	GACAGAGGACUUGGGGUAAAU	Cleavage	1
332	SL3.0ch08:396131-396151	21	Solyc10g076380.2.1	2	-1	1	21	53	73	AUUUACCCCAAGUUCGUUGUC	:.::. :.:::::::::::::	GGCAGAGGACUUGGGGUAAAU	Cleavage	1
332	SL3.0ch08:396131-396151	21	Solyc04g050750.2.1	2.5	-1	1	21	125	145	AUUUACCCCAAGUUCGUUGUC	::::: :::: ::::::::::	GACAAAGAACGUGGGGUAAAU	Translation	1
332	SL3.0ch08:396131-396151	21	Solyc12g056590.2.1	3	-1	1	21	530	550	AUUUACCCCAAGUUCGUUGUC	:::::::: : ::::::::::	GACAACGACCAUGGGGUAAAU	Translation	1
333	SL3.0ch08:1157466-1157486	22	Solyc01g097490.1.1	1.5	-1	1	22	182	203	UUAUUAUUUUUCUGAACUUAUU	.:::::::::.:::::::.	GGAGAGUUCAGAAGAAUAAUAG	Cleavage	1
333	SL3.0ch08:1157466-1157486	22	Solyc11g069180.2.1	2.5	-1	1	22	1199	1220	UUAUUAUUUUUCUGAACUUAUU	:.:.:: ::::::.:::.::::	AGUGAGAUCAGAAGAAUGAUAA	Cleavage	1
333	SL3.0ch08:1157466-1157486	22	Solyc08g075750.4.1	2.5	-1	1	22	752	773	UUAUUAUUUUUCUGAACUUAUU	:: :::::::::::.::: :.:	AACAAGUUCAGAAAGAUAUUGA	Cleavage	1
333	SL3.0ch08:1157466-1157486	22	Solyc04g072505.1.1	3	-1	1	22	42	63	UUAUUAUUUUUCUGAACUUAUU	:::::::::: :::::::: ::	AAUAAGUUCAAAAAAAUAACAA	Cleavage	1
333	SL3.0ch08:1157466-1157486	22	Solyc01g101190.3.1	3	-1	1	22	2184	2205	UUAUUAUUUUUCUGAACUUAUU	:::. ::::::::::::: :::	AAUGUGUUCAGAAAAAUAUUAA	Cleavage	1
335	SL3.0ch08:396131-396151	22	Solyc01g103750.4.1	2	-1	1	22	1236	1257	AGUUGUAGCCCGUCUAUUAAUU	:.::.::::::.::::.::	GCAUGAUGGACGGGUUACAGCU	Cleavage	1
335	SL3.0ch08:396131-396151	22	Solyc10g080430.1.1	3	-1	1	22	1140	1161	AGUUGUAGCCCGUCUAUUAAUU	:: .::.:::::::::::::	AAAAGAUGGACGGGCUACAACA	Cleavage	1
336	SL3.0ch08:1157466-1157486	21	Solyc07g061740.4.1	1	-1	1	21	1170	1190	UGGCAAUGUGAAACCAGCUGC	:: ::::::::::::::::::	GCUGCUGGUUUCACAUUGCCA	Cleavage	1
336	SL3.0ch08:1157466-1157486	21	Solyc07g061750.4.1	1.5	-1	1	21	1306	1326	UGGCAAUGUGAAACCAGCUGC	::::::::::::::::: :::	GCAGCUGGUUUCACAUUACCA	Cleavage	1
336	SL3.0ch08:1157466-1157486	21	Solyc03g007240.3.1	2	-1	1	21	1368	1388	UGGCAAUGUGAAACCAGCUGC	: ::::: :::..::::::::	GAAGCUGCUUUUGCAUUGCCA	Cleavage	1
336	SL3.0ch08:1157466-1157486	21	Solyc10g038080.3.1	2.5	-1	1	21	852	872	UGGCAAUGUGAAACCAGCUGC	:: .:: :::::::::::::	UCACUUGCUUUCACAUUGCCA	Cleavage	1
336	SL3.0ch08:1157466-1157486	21	Solyc05g055950.1.1	3	-1	1	21	106	126	UGGCAAUGUGAAACCAGCUGC	::::::::::.::::: ::	ACAGCUGGUUUUACAUUACCU	Cleavage	1
337	SL3.0ch08:2380961-2380981	21	Solyc09g074270.3.1	2	-1	1	21	901	921	UGGCAAGUAAGCGCUCCAACU	:::::: :::::.::::::	UAUUGGAGAGCUUAUUUGCCA	Cleavage	1
337	SL3.0ch08:2380961-2380981	21	Solyc08g077240.3.1	3	-1	1	21	835	855	UGGCAAGUAAGCGCUCCAACU	:: :::.:.::::::::::..	AGCUGGGGUGCUUACUUGCUG	Cleavage	1
337	SL3.0ch08:2380961-2380981	21	Solyc02g081680.4.1	3	-1	1	21	2666	2686	UGGCAAGUAAGCGCUCCAACU	:::::::.:. :::::::.:	UGUUGGAGUGUGUACUUGCUA	Translation	1
341	SL3.0ch08:7011718-7011738	21	Solyc01g090680.3.1	2.5	-1	1	21	157	177	UACUUUUAAGUUAGUUUUUGA	:::.:...:.:::::::::::	UCAGAGGUUGACUUAAAAGUA	Cleavage	1
341	SL3.0ch08:7011718-7011738	21	Solyc11g030387.1.1	2.5	-1	1	21	1341	1361	UACUUUUAAGUUAGUUUUUGA	:.::: :.:.:.:::::::::	UUAAAUAUUGAUUUAAAAGUA	Cleavage	1
341	SL3.0ch08:7011718-7011738	21	Solyc07g051940.4.1	3	-1	1	21	1574	1594	UACUUUUAAGUUAGUUUUUGA	::.:::: ::::::::::: :	UCGAAAAAUAACUUAAAAGAA	Cleavage	1
345	SL3.0ch08:28299018-28299039	22	Solyc04g077830.2.1	2	-1	1	22	17	38	UUGAAUUUGGGCUGCUCACGGA	::::::::..::::::..:	CAGGUGAGCAGUUCAAAUUUGA	Cleavage	1
345	SL3.0ch08:28299018-28299039	22	Solyc06g065560.2.1	3	-1	1	22	212	233	UUGAAUUUGGGCUGCUCACGGA	:..: :::::::..:..:::::	UUUGGGAGCAGCUUAGGUUCAA	Cleavage	1
346	SL3.0ch08:28581710-28581730	21	Solyc10g019200.3.1	3	-1	1	21	402	422	AUAAGUGUGUCUCUGCGAUUU	.:::::.::.::::: .::::	GAAUCGUAGGGACACUUUUAU	Cleavage	1
346	SL3.0ch08:28581710-28581730	21	Solyc09g089720.3.1	3	-1	1	21	303	323	AUAAGUGUGUCUCUGCGAUUU	::::.: :::::::::::: :	AAAUUGGAGAGACACACUUUU	Cleavage	1
346	SL3.0ch08:28581710-28581730	21	Solyc09g089740.3.1	3	-1	1	21	677	697	AUAAGUGUGUCUCUGCGAUUU	::::.: :::::::::::: :	AAAUUGGAGAGACACACUUUU	Cleavage	1
346	SL3.0ch08:28581710-28581730	21	Solyc03g059400.1.1	3	-1	1	21	168	188	AUAAGUGUGUCUCUGCGAUUU	.::::: :: ::::.::::::	GAAUCGGAGUGACAUACUUAU	Cleavage	1
346	SL3.0ch08:28581710-28581730	21	Solyc08g077500.4.1	3	-1	1	21	9476	9496	AUAAGUGUGUCUCUGCGAUUU	.: ::::::::::: :.::::	GAUUCGCAGAGACAGAUUUAU	Cleavage	1
346	SL3.0ch09:12559692-12559712	21	Solyc10g019200.3.1	3	-1	1	21	402	422	AUAAGUGUGUCUCUGCGAUUU	.:::::.::.::::: .::::	GAAUCGUAGGGACACUUUUAU	Cleavage	1
346	SL3.0ch09:12559692-12559712	21	Solyc09g089720.3.1	3	-1	1	21	303	323	AUAAGUGUGUCUCUGCGAUUU	::::.: :::::::::::: :	AAAUUGGAGAGACACACUUUU	Cleavage	1
346	SL3.0ch09:12559692-12559712	21	Solyc09g089740.3.1	3	-1	1	21	677	697	AUAAGUGUGUCUCUGCGAUUU	::::.: :::::::::::: :	AAAUUGGAGAGACACACUUUU	Cleavage	1
346	SL3.0ch09:12559692-12559712	21	Solyc03g059400.1.1	3	-1	1	21	168	188	AUAAGUGUGUCUCUGCGAUUU	.::::: :: ::::.::::::	GAAUCGGAGUGACAUACUUAU	Cleavage	1
346	SL3.0ch09:12559692-12559712	21	Solyc08g077500.4.1	3	-1	1	21	9476	9496	AUAAGUGUGUCUCUGCGAUUU	.: ::::::::::: :.::::	GAUUCGCAGAGACAGAUUUAU	Cleavage	1
347	SL3.0ch08:49223592-49223612	21	Solyc02g092080.2.1	2.5	-1	1	21	115	135	GCCGUUAGGUUUGAGCGGUUC	: .::::::::..::::.::.	GCGCCGCUCAAGUCUAAUGGU	Cleavage	1
347	SL3.0ch08:49223592-49223612	21	Solyc04g070990.4.1	3	-1	1	21	1686	1706	GCCGUUAGGUUUGAGCGGUUC	:..::::.:::.::::.::.	AAGUCGCUUAAAUCUAAUGGU	Cleavage	1
347	SL3.0ch08:49223592-49223612	21	Solyc06g072960.1.1	3	-1	1	21	3065	3085	GCCGUUAGGUUUGAGCGGUUC	:.:: ::::::.::.:.:::	CAGCCACUCAAAUCUGAUGGC	Cleavage	1
366	SL3.0ch08:59087199-59087219	21	Solyc02g085400.3.1	1.5	-1	1	21	954	974	UUUCAGUAGACGUUGUGAAUA	:::.::::::.:::::.::	GCUUCGCAACGUUUACUGGAA	Cleavage	1
366	SL3.0ch08:59087199-59087219	21	Solyc08g076200.4.1	2.5	-1	1	21	1142	1162	UUUCAGUAGACGUUGUGAAUA	.::.::::.::.:.:::.::	CGUUUACAAUGUUUGCUGGAA	Cleavage	1
366	SL3.0ch08:59087199-59087219	21	Solyc01g066380.4.1	3	-1	1	21	192	212	UUUCAGUAGACGUUGUGAAUA	:.:: :.::::::: ::::::	UGUUAAUAACGUCUCCUGAAA	Cleavage	1
367	SL3.0ch08:59155841-59155861	21	Solyc08g074895.1.1	2	-1	1	21	1064	1084	UAAAUAGUAGGUUUCAUCCGU	:: :::::::::::::::::	ACCAAUGAAACCUACUAUUUA	Cleavage	1
367	SL3.0ch08:59155841-59155861	21	Solyc03g063650.1.1	2.5	-1	1	21	1993	2013	UAAAUAGUAGGUUUCAUCCGU	.::::::::.:.:..:::::.	GCGGAUGAAGCUUGUUAUUUG	Cleavage	1
367	SL3.0ch08:59155841-59155861	21	Solyc11g042460.2.1	2.5	-1	1	21	1878	1898	UAAAUAGUAGGUUUCAUCCGU	::::::::.:::::.:: :	UGGGAUGAAAUCUACUGUUAA	Cleavage	1
367	SL3.0ch08:59155841-59155861	21	Solyc09g082770.3.1	3	-1	1	21	916	936	UAAAUAGUAGGUUUCAUCCGU	:.: ::::::..::.:::::.	AUGCAUGAAAUUUAUUAUUUG	Cleavage	1
367	SL3.0ch08:59155841-59155861	21	Solyc03g082350.2.1	3	-1	1	21	473	493	UAAAUAGUAGGUUUCAUCCGU	.:::::.:..:::::.:::	UUGGAUGGAGUCUACUGUUUU	Cleavage	1
367	SL3.0ch08:59173388-59173408	21	Solyc08g074895.1.1	2	-1	1	21	1064	1084	UAAAUAGUAGGUUUCAUCCGU	:: :::::::::::::::::	ACCAAUGAAACCUACUAUUUA	Cleavage	1
367	SL3.0ch08:59173388-59173408	21	Solyc03g063650.1.1	2.5	-1	1	21	1993	2013	UAAAUAGUAGGUUUCAUCCGU	.::::::::.:.:..:::::.	GCGGAUGAAGCUUGUUAUUUG	Cleavage	1
367	SL3.0ch08:59173388-59173408	21	Solyc11g042460.2.1	2.5	-1	1	21	1878	1898	UAAAUAGUAGGUUUCAUCCGU	::::::::.:::::.:: :	UGGGAUGAAAUCUACUGUUAA	Cleavage	1
367	SL3.0ch08:59173388-59173408	21	Solyc09g082770.3.1	3	-1	1	21	916	936	UAAAUAGUAGGUUUCAUCCGU	:.: ::::::..::.:::::.	AUGCAUGAAAUUUAUUAUUUG	Cleavage	1
367	SL3.0ch08:59173388-59173408	21	Solyc03g082350.2.1	3	-1	1	21	473	493	UAAAUAGUAGGUUUCAUCCGU	.:::::.:..:::::.:::	UUGGAUGGAGUCUACUGUUUU	Cleavage	1
370	SL3.0ch08:59503838-59503858	21	Solyc05g013670.3.1	3	-1	1	21	1037	1057	CAUACUCAAAGUUGGAAUGCU	::.:::: ::::::::::: :	AGUAUUCGAACUUUGAGUAAG	Cleavage	1
370	SL3.0ch08:59503838-59503858	21	Solyc09g065490.2.1	3	-1	1	21	369	389	CAUACUCAAAGUUGGAAUGCU	:::: .:: :::::::::::	CGCAUCUCACCUUUGAGUAUG	Cleavage	1
372	SL3.0ch08:59848900-59848921	22	Solyc03g118040.3.1	2.5	-1	1	22	34	55	UAAAGAACACUUGAGAGACUGG	..:::.::: .:::::::::::	UUAGUUUCUAGAGUGUUCUUUA	Cleavage	1
372	SL3.0ch08:59848900-59848921	22	Solyc02g091100.3.1	3	-1	1	22	2261	2282	UAAAGAACACUUGAGAGACUGG	..:::.::::::::::::: :	UUAGUUUCUCAAGUGUUCUAUU	Cleavage	1
372	SL3.0ch08:59848900-59848921	22	Solyc01g103590.4.1	3	-1	1	22	77	98	UAAAGAACACUUGAGAGACUGG	:: :.:::::::::::.:::	ACAUUUUCUCAAGUGUUUUUUU	Cleavage	1
373	SL3.0ch08:61901008-61901029	22	Solyc06g083080.3.1	1.5	-1	1	22	368	389	UCACUUAUUCCUUUUUUCUACC	:: ::::::.::::::..::::	GGAAGAAAAGAGGAAUGGGUGA	Cleavage	1
374	SL3.0ch08:62260339-62260359	21	Solyc04g007240.1.1	1	-1	1	21	219	239	UCUUGGAUUUUAUCGGAGUUA	::::::::::::::::::::	UAACUCCGAUAAAAUCCAAGU	Cleavage	1
374	SL3.0ch08:62260339-62260359	21	Solyc11g019860.3.1	2.5	-1	1	21	72	92	UCUUGGAUUUUAUCGGAGUUA	::::: ::::::::.::::	AAACUCGGAUAAAAUUCAAGU	Cleavage	1
374	SL3.0ch08:62260339-62260359	21	Solyc08g041760.2.1	3	-1	1	21	326	346	UCUUGGAUUUUAUCGGAGUUA	:.:::.: .::::::.::.::	UGACUUCUGUAAAAUUCAGGA	Cleavage	1
375	SL3.0ch08:63110349-63110369	21	Solyc03g096000.3.1	1.5	-1	1	21	902	922	UGAUGCAAGUGAUGCAGGGCC	: ::::::::.::::::::	CACGCUGCAUCAUUUGCAUCA	Cleavage	1
375	SL3.0ch08:63110349-63110369	21	Solyc10g049580.2.1	2.5	-1	1	21	496	516	UGAUGCAAGUGAUGCAGGGCC	.:::::. :::::::::::	UCUCCUGCGCCACUUGCAUCA	Cleavage	1
375	SL3.0ch08:63110349-63110369	21	Solyc04g071880.3.1	3	-1	1	21	2123	2143	UGAUGCAAGUGAUGCAGGGCC	:: .::::: :::::::::::	GGAUCUGCAGCACUUGCAUCA	Cleavage	1
377	SL3.0ch08:64194532-64194552	21	Solyc02g063373.1.1	2	-1	1	21	1107	1127	UUUGUCCUAAAACUAUGCGUA	.:::: :::::.:::::::	AUUGCAUUGUUUUGGGACAAA	Cleavage	1
377	SL3.0ch08:64194532-64194552	21	Solyc02g063377.1.1	2	-1	1	21	1107	1127	UUUGUCCUAAAACUAUGCGUA	.:::: :::::.:::::::	AUUGCAUUGUUUUGGGACAAA	Cleavage	1
377	SL3.0ch08:64194532-64194552	21	Solyc06g082390.4.1	3	-1	1	21	412	432	UUUGUCCUAAAACUAUGCGUA	:: ::. ::::::::::::.:	UAGGCGAAGUUUUAGGACAGA	Cleavage	1
377	SL3.0ch08:64194532-64194552	21	Solyc04g080700.4.1	3	-1	1	21	1432	1452	UUUGUCCUAAAACUAUGCGUA	:: .::.:::::.::::::.	GACUUAUGGUUUUGGGACAAG	Cleavage	1
384	SL3.0ch08:65545421-65545442	22	Solyc01g095820.2.1	1.5	-1	1	22	553	574	UGUUGGUGAGAGUUCGAUUCUC	.::::::::::::::: ::::	AGGAAUCGAACUCUCACGAACA	Cleavage	1
384	SL3.0ch08:65545421-65545442	22	Solyc11g012700.2.1	1.5	-1	1	22	121	142	UGUUGGUGAGAGUUCGAUUCUC	: :.: :::::::::::::::	AACAGUGGAACUCUCACCAACA	Cleavage	1
384	SL3.0ch08:65545421-65545442	22	Solyc10g054100.3.1	2.5	-1	1	22	127	148	UGUUGGUGAGAGUUCGAUUCUC	.::::::::::::...:::..	CGGAAUCGAACUCUUGUCAAUG	Cleavage	1
386	SL3.0ch09:88043-88063	21	Solyc03g064020.3.1	2	-1	1	20	1	20	UUACUUUUGGGUCAAAAUAU	:::::::::: ::::::::.	AUAUUUUGACGCAAAAGUAG	Translation	1
386	SL3.0ch09:88043-88063	21	Solyc07g008450.3.1	2	-1	1	21	1995	2015	UUACUUUUGGGUCAAAAUAUC	:.:::: :::::::..:::::	GGUAUUGUGACCCAGGAGUAA	Cleavage	1
386	SL3.0ch09:88043-88063	21	Solyc02g049070.4.1	3	-1	1	21	1355	1375	UUACUUUUGGGUCAAAAUAUC	:::::::::.:::::: ::	AAUAUUUUGAUCCAAAACUAC	Cleavage	1
387	SL3.0ch09:332689-332708	20	Solyc07g040950.3.1	2	-1	1	20	905	924	CAGUAUAUAUGUUUGCGGAU	:.:::.:::::.:.:::::	UUUCGCGAACAUGUGUACUG	Cleavage	1
387	SL3.0ch09:332689-332708	20	Solyc04g058110.3.1	2.5	-1	1	20	2595	2614	CAGUAUAUAUGUUUGCGGAU	:.:::: ::::::.:::::	CUUCGCAUACAUAUGUACUG	Cleavage	1
387	SL3.0ch09:332689-332708	20	Solyc04g025657.1.1	2.5	-1	1	20	1838	1857	CAGUAUAUAUGUUUGCGGAU	.::: .:.:::::::::.::	GUCCAUAGACAUAUAUAUUG	Cleavage	1
387	SL3.0ch09:332689-332708	20	Solyc06g011530.3.1	3	-1	1	20	414	433	CAGUAUAUAUGUUUGCGGAU	::.::::::.::.::: :::	AUUCGCAAAUAUGUAUCCUG	Cleavage	1
387	SL3.0ch09:332689-332708	20	Solyc01g088740.4.1	3	-1	1	20	201	220	CAGUAUAUAUGUUUGCGGAU	.:..:.:.:.:::::::.::	GUUUGUAGAUAUAUAUAUUG	Cleavage	1
388	SL3.0ch09:556125-556145	21	Solyc05g014460.3.1	2.5	-1	1	21	682	702	AAGCAAUGUCAAGUAACUGAU	.::: ::.:::::..::::::	GUCAAUUGCUUGAUGUUGCUU	Cleavage	1
388	SL3.0ch09:556125-556145	21	Solyc12g088540.3.1	2.5	-1	1	21	824	844	AAGCAAUGUCAAGUAACUGAU	.::: ::.:::::..::::::	GUCAAUUGCUUGAUGUUGCUU	Cleavage	1
389	SL3.0ch09:785064-785084	21	Solyc03g096890.3.1	1	-1	1	21	2699	2719	AACAAGUCAAUGAGAAGCUUU	: :::::::.:::::.:::::	ACAGCUUCUUAUUGAUUUGUU	Cleavage	1
389	SL3.0ch09:785064-785084	21	Solyc06g073840.3.1	2	-1	1	21	741	761	AACAAGUCAAUGAGAAGCUUU	..::. ::::::::.::::::	GGAGUAUCUCAUUGGCUUGUU	Cleavage	1
389	SL3.0ch09:785064-785084	21	Solyc09g015450.3.1	3	-1	1	21	610	630	AACAAGUCAAUGAGAAGCUUU	:.. .::::.:::::.:::::	AGGUUUUCUUAUUGAUUUGUU	Cleavage	1
393	SL3.0ch09:3252328-3252348	21	Solyc06g084030.3.1	1.5	-1	1	21	668	688	AGAUUUACAUCUGAGACAGUG	::::::::::::: :::::	UUCUGUCUCAGAUGUUAAUCU	Cleavage	1
393	SL3.0ch09:3252328-3252348	21	Solyc01g099280.3.1	2.5	-1	1	21	833	853	AGAUUUACAUCUGAGACAGUG	:.:: ::..:::::::::::	GAUUGCCUUGGAUGUAAAUCU	Cleavage	1
393	SL3.0ch09:3252328-3252348	21	Solyc12g098310.2.1	3	-1	1	21	51	71	AGAUUUACAUCUGAGACAGUG	..::::.:..:::::::.::	UGCUGUUUUGGAUGUAAGUCC	Cleavage	1
394	SL3.0ch09:3485559-3485578	20	Solyc09g010090.5.1.1	0	-1	1	20	3394	3413	GGGAAUGAUGAAUAUCUGUU	::::::::::::::::::::	AACAGAUAUUCAUCAUUCCC	Cleavage	1
394	SL3.0ch09:3485559-3485578	20	Solyc08g075960.3.1	2	-1	1	20	673	692	GGGAAUGAUGAAUAUCUGUU	.:: :::::.:::::::::	UGCACAUAUUUAUCAUUCCC	Cleavage	1
394	SL3.0ch09:3485559-3485578	20	Solyc01g107880.3.1	2.5	-1	1	20	2826	2845	GGGAAUGAUGAAUAUCUGUU	:..::::::.::.:::::.	UAUGGAUAUUUAUUAUUCCU	Cleavage	1
394	SL3.0ch09:3485559-3485578	20	Solyc01g103940.3.1	3	-1	1	20	32	51	GGGAAUGAUGAAUAUCUGUU	:: :::::::: :::::::.	AAGAGAUAUUCUUCAUUCCU	Cleavage	1
395	SL3.0ch09:3988658-3988678	21	Solyc05g054420.4.1	2.5	-1	1	21	1102	1122	UUUUUGGACGGCAGGGGCACC	::::::: :.:::::.:::	CUUGCCCCUACUGUCCAGAAA	Cleavage	1
395	SL3.0ch12:65466449-65466469	21	Solyc05g054420.4.1	2.5	-1	1	21	1102	1122	UUUUUGGACGGCAGGGGCACC	::::::: :.:::::.:::	CUUGCCCCUACUGUCCAGAAA	Cleavage	1
398	SL3.0ch09:8274777-8274797	21	Solyc04g008590.3.1	0	-1	1	21	375	395	AAUUAAUUGUUCAGCUCUUCC	:::::::::::::::::::::	GGAAGAGCUGAACAAUUAAUU	Cleavage	1
398	SL3.0ch09:8274777-8274797	21	Solyc08g016750.3.1	1	-1	1	21	441	461	AAUUAAUUGUUCAGCUCUUCC	::::::::::::::::::::	GGAAGAGCUGAACAAUUAAUC	Cleavage	1
398	SL3.0ch09:8274777-8274797	21	Solyc06g053830.3.1	1	-1	1	21	905	925	AAUUAAUUGUUCAGCUCUUCC	:.:::::::.:::::::::	ACAGGAGCUGAGCAAUUAAUU	Cleavage	1
398	SL3.0ch09:8274777-8274797	21	Solyc01g095190.2.1	3	-1	1	21	1164	1184	AAUUAAUUGUUCAGCUCUUCC	:::::::.::::..:::: ::	GGAAGAGUUGAAUGAUUAUUU	Cleavage	1
401	SL3.0ch09:14559418-14559438	21	Solyc03g026140.4.1	1.5	-1	1	21	35	55	UGAUGAAGAUAAGAAAUGAUC	::::::::::::::::::.	CAUCAUUUCUUAUCUUCAUUC	Cleavage	1
401	SL3.0ch09:14559418-14559438	21	Solyc07g053610.3.1	2	-1	1	21	105	125	UGAUGAAGAUAAGAAAUGAUC	::::::: :::.:::::::	AUUCAUUUCAUAUUUUCAUCA	Cleavage	1
401	SL3.0ch09:14559418-14559438	21	Solyc10g079470.3.1	2	-1	1	21	20	40	UGAUGAAGAUAAGAAAUGAUC	::::::.:: :::::::::	UUUCAUUUUUUUUCUUCAUCA	Translation	1
401	SL3.0ch09:14559418-14559438	21	Solyc03g026130.3.1	2.5	-1	1	21	113	133	UGAUGAAGAUAAGAAAUGAUC	::: ::::::::::::::.	CAUCCUUUCUUAUCUUCAUUC	Cleavage	1
402	SL3.0ch09:14989499-14989520	22	Solyc01g107590.3.1	1.5	-1	1	22	1042	1063	ACCAAUGAAGCUUCCACUGAAU	::: :::::::::.::::::	CAUCACUGGAAGCUUUAUUGGU	Cleavage	1
402	SL3.0ch09:14989499-14989520	22	Solyc08g067040.4.1	2.5	-1	1	22	1233	1254	ACCAAUGAAGCUUCCACUGAAU	:::::::::::::.. ::::	CGUCAGUGGAAGCUUUGAUGGU	Cleavage	1
402	SL3.0ch09:14989499-14989520	22	Solyc07g008200.3.1	3	-1	1	22	523	544	ACCAAUGAAGCUUCCACUGAAU	: :..:::::::.:: ::::::	AAUUGGUGGAAGUUUGAUUGGU	Cleavage	1
403	SL3.0ch09:15197747-15197767	21	Solyc02g085933.1.1	2	-1	1	21	26	46	UUGACGUUAUCUCAAUUGCUU	:::::: :::.:::.:::::	UAGCAAUGGAGGUAAUGUCAA	Cleavage	1
403	SL3.0ch09:15197747-15197767	21	Solyc08g067200.2.1	2.5	-1	1	21	315	335	UUGACGUUAUCUCAAUUGCUU	.:: :::::.::::::::..:	GAGAAAUUGGGAUAACGUUGA	Cleavage	1
403	SL3.0ch09:15197747-15197767	21	Solyc07g054300.3.1	3	-1	1	21	1264	1284	UUGACGUUAUCUCAAUUGCUU	:::..:::::::::..::::	AAGUGAUUGAGAUAGUGUCAU	Cleavage	1
404	SL3.0ch09:16037327-16037347	21	Solyc02g065030.1.1	2	-1	1	21	989	1009	UGAGCAAUGUAGGUCUAGACU	:::.: :::.:::::::::	CCUCUGGUCCUGCAUUGCUCA	Cleavage	1
404	SL3.0ch09:16037327-16037347	21	Solyc12g098490.2.1	2.5	-1	1	21	666	686	UGAGCAAUGUAGGUCUAGACU	: :.:::::::: ::::::.:	AUUUUAGACCUAAAUUGCUUA	Cleavage	1
405	SL3.0ch09:35639085-35639105	21	Solyc12g008580.2.1	2.5	-1	1	21	1965	1985	UGGGACUGAUUGAAGAGUCGG	::::::::::..::::.:	CAAACUCUUCAAUUGGUCCUA	Cleavage	1
405	SL3.0ch09:35639085-35639105	21	Solyc00g023710.1.1	2.5	-1	1	21	435	455	UGGGACUGAUUGAAGAGUCGG	::::::: ::::::::.:.	AAGACUCUUGAAUCAGUCUCG	Cleavage	1
405	SL3.0ch09:35639085-35639105	21	Solyc12g098920.2.1	3	-1	1	21	448	468	UGGGACUGAUUGAAGAGUCGG	::::.::::::.::: :.:::	CCGAUUCUUCAGUCACUUCCA	Cleavage	1
406	SL3.0ch09:37744750-37744769	20	Solyc03g150102.1.1	2	-1	1	20	592	611	AUUAUUUUAUGAUGAAGGAU	::..:: :::::::::::::	AUUUUUAAUCAUAAAAUAAU	Cleavage	1
406	SL3.0ch09:37744750-37744769	20	Solyc01g109620.3.1	2.5	-1	1	20	816	835	AUUAUUUUAUGAUGAAGGAU	.:::.::.::::::::::	GGUCUUUAUUAUAAAAUAAU	Cleavage	1
406	SL3.0ch09:37744750-37744769	20	Solyc03g119170.3.1	2.5	-1	1	20	234	253	AUUAUUUUAUGAUGAAGGAU	:.:::::::: :::::.::	UUUCUUCAUCAGAAAAUGAU	Cleavage	1
406	SL3.0ch09:37744750-37744769	20	Solyc05g007020.4.1	3	-1	1	20	48	66	AUUAUUUUAUGAUGAAGGAU	::::::::: ::::::::::	AUCCUUCAU-AUAAAAUAAU	Translation	1
410	SL3.0ch09:65707947-65707968	22	Solyc09g090560.2.1	2	-1	1	22	502	523	GAAAAUAAAGACUUCACAGACU	:.::::.:::.:::.:::::	UUUUUGUGGAGUUUUUGUUUUC	Cleavage	1
410	SL3.0ch09:65707947-65707968	22	Solyc09g066140.3.1	2	-1	1	22	167	188	GAAAAUAAAGACUUCACAGACU	:.::: ::::.:::::::::	UCUUUGUAAAGUUUUUAUUUUC	Cleavage	1
410	SL3.0ch09:65707947-65707968	22	Solyc02g087720.1.1	3	-1	1	22	1955	1977	GAAAAUAAAGACUUCA-CAGACU	::::: ::.:::.:::::::::	UGUCUGCUGGAGUUUUUAUUUUC	Cleavage	1
411	SL3.0ch09:66079014-66079034	21	Solyc08g078580.3.1	1	-1	1	21	13	33	UUCCCUUUUUCUACCUGAAUU	:::: ::::::::::::::	UCUUCAAGUAGAAAAAGGGAA	Cleavage	1
411	SL3.0ch09:66079014-66079034	21	Solyc09g015350.4.1	2.5	-1	1	21	206	226	UUCCCUUUUUCUACCUGAAUU	:::::::::::.:.:: ::::	AAUUCAGGUAGGAGAAAGGAA	Cleavage	1
411	SL3.0ch09:66079014-66079034	21	Solyc03g113030.4.1	3	-1	1	21	856	876	UUCCCUUUUUCUACCUGAAUU	:: :::::::::::.: ::::	AAAUCAGGUAGAAAGAUGGAA	Cleavage	1
412	SL3.0ch09:66631393-66631413	21	Solyc02g084410.3.1	2.5	-1	1	21	1139	1159	AAAUAGAGUGGAUAUGCAAAC	:::::.::::..:::.:.:::	GUUUGUAUAUUUACUUUGUUU	Cleavage	1
412	SL3.0ch09:66631393-66631413	21	Solyc08g075470.3.1	2.5	-1	1	21	1330	1350	AAAUAGAGUGGAUAUGCAAAC	:::::::.::::.:.::::	AUUUGCAUGUCCAUUUUAUUC	Cleavage	1
413	SL3.0ch09:67461344-67461363	20	Solyc02g092700.3.1	2.5	-1	1	20	470	489	GAUGGAAAAAUAUCAGUCGA	: ::::::: :::::::::	ACUACUGAUAAUUUUCCAUC	Translation	1
413	SL3.0ch09:67461344-67461363	20	Solyc05g050710.3.1	3	-1	1	20	1524	1543	GAUGGAAAAAUAUCAGUCGA	:.:.:::.:::::::.:::	UUGGCUGGUAUUUUUUCAUG	Cleavage	1
417	SL3.0ch09:71812483-71812503	21	Solyc03g098280.4.1	0.5	-1	1	21	2526	2546	AUCUUCGAGUCAACAACAGUA	::::::::::::.::::::::	UACUGUUGUUGAUUCGAAGAU	Cleavage	1
417	SL3.0ch09:71812483-71812503	21	Solyc08g005270.3.1	2	-1	1	21	528	548	AUCUUCGAGUCAACAACAGUA	:.:::::::::::.:::::	CAUUGUUGUUGACUUGAAGAG	Cleavage	1
417	SL3.0ch09:71812483-71812503	21	Solyc03g006950.3.1	2.5	-1	1	21	1014	1034	AUCUUCGAGUCAACAACAGUA	::. ::::::::.:.::::::	UAUCGUUGUUGAUUUGAAGAU	Cleavage	1
417	SL3.0ch09:71812483-71812503	21	Solyc03g006940.3.1	2.5	-1	1	21	1076	1096	AUCUUCGAGUCAACAACAGUA	::. ::::::::.:.::::::	UAUCGUUGUUGAUUUGAAGAU	Cleavage	1
417	SL3.0ch09:71812483-71812503	21	Solyc02g077220.3.1	3	-1	1	21	971	992	AUCUUCGAGUCAAC-AACAGUA	::.:::: :::::::.::::::	UAUUGUUUGUUGACUUGAAGAU	Cleavage	1
421	SL3.0ch10:1700099-1700120	22	Solyc10g007170.2.1	1.5	-1	1	22	472	493	UAACUUCGUCUAGCUCGCCUUC	::.:::::::: ::::::::::	GAGGGCGAGCUUGACGAAGUUA	Translation	1
421	SL3.0ch10:1700099-1700120	22	Solyc03g119580.1.1	3	-1	1	22	1105	1126	UAACUUCGUCUAGCUCGCCUUC	:::: ::: :::::.::::::.	GAAGUCGACCUAGAUGAAGUUG	Cleavage	1
421	SL3.0ch10:1700099-1700120	22	Solyc08g082590.3.1	3	-1	1	22	250	271	UAACUUCGUCUAGCUCGCCUUC	:.: :::::::::::::: :.	CAGGACGAGCUAGACGAAGAUG	Cleavage	1
422	SL3.0ch10:2048873-2048893	21	Solyc03g118900.3.1	2	-1	1	21	732	752	UAAAUGUCCUCUUCAGACUGG	::::::::.:::::: :::::	CCAGUCUGGAGAGGAAAUUUA	Cleavage	1
422	SL3.0ch10:2048873-2048893	21	Solyc06g073830.1.1	3	-1	1	21	416	436	UAAAUGUCCUCUUCAGACUGG	:::.:::::::::..:: :	AGAGUUUGAAGAGGAUGUUGA	Cleavage	1
427	SL3.0ch10:3978606-3978626	21	Solyc09g098360.4.1	3	-1	1	21	171	191	UCGCAAACAUCUUAACUUUGA	::::.: :::::::::::: :	UCAAGGGUAAGAUGUUUGCUA	Cleavage	1
427	SL3.0ch10:3978606-3978626	21	Solyc01g104540.3.1	3	-1	1	21	2058	2078	UCGCAAACAUCUUAACUUUGA	:..:: ::.:::::::::::	UUGAAUUUGAGAUGUUUGCGC	Cleavage	1
428	SL3.0ch10:4749014-4749034	21	Solyc01g150131.1.1	2	-1	1	21	1202	1222	UUGCAUAUACAACUGAGGAGA	::: ::.:::::.:::::::	ACUCAUCGGUUGUGUAUGCAA	Cleavage	1
428	SL3.0ch10:4749014-4749034	21	Solyc07g026780.1.1	3	-1	1	21	188	208	UUGCAUAUACAACUGAGGAGA	:::.::: ::::::::::::	UCUUCUCUAUUGUAUAUGCAA	Cleavage	1
428	SL3.0ch10:4749014-4749034	21	Solyc02g089540.3.1	3	-1	1	21	1498	1518	UUGCAUAUACAACUGAGGAGA	::: ::. ::::::::::.::	UCUGCUUUGUUGUAUAUGUAA	Cleavage	1
428	SL3.0ch10:4749014-4749034	21	Solyc06g007560.3.1	3	-1	1	21	456	476	UUGCAUAUACAACUGAGGAGA	:::. :: ::::::::::::	GCUCUCCAAUUGUAUAUGCAA	Cleavage	1
429	SL3.0ch10:5262085-5262105	21	Solyc12g096930.2.1	2.5	-1	1	21	103	123	UCAAAAAUUUCCCUCCUCUUG	.::::::.:::.::::: :::	UAAGAGGGGGGGAAUUUGUGA	Cleavage	1
429	SL3.0ch10:5262085-5262105	21	Solyc07g053520.2.1	2.5	-1	1	21	867	887	UCAAAAAUUUCCCUCCUCUUG	.::::: :::::::: :::::	UAAGAGUAGGGAAAUAUUUGA	Cleavage	1
429	SL3.0ch10:5262085-5262105	21	Solyc10g007400.4.1	2.5	-1	1	21	1027	1047	UCAAAAAUUUCCCUCCUCUUG	:: ::::::: :::::::::	AAAAAGGAGGGUAAUUUUUGA	Translation	1
429	SL3.0ch10:5262085-5262105	21	Solyc08g083270.3.1	2.5	-1	1	21	760	780	UCAAAAAUUUCCCUCCUCUUG	.::::::::::::::: :.	GUGGAGGAGGGAAAUUUUGGG	Cleavage	1
429	SL3.0ch10:5262085-5262105	21	Solyc02g087580.3.1	3	-1	1	21	400	420	UCAAAAAUUUCCCUCCUCUUG	:::::::::: ::::: ::::	CAAGAGGAGGAAAAUUCUUGA	Translation	1
431	SL3.0ch10:18893013-18893033	21	Solyc08g007590.3.1	1.5	-1	1	21	1052	1072	AGAUGAAAGCUGAGAGAUGUU	:::.: :::::::::::::	UUCAUUUAUCAGCUUUCAUCU	Cleavage	1
431	SL3.0ch10:18893013-18893033	21	Solyc04g074050.4.1	2.5	-1	1	21	24	44	AGAUGAAAGCUGAGAGAUGUU	.: ::::.:.:::::::::.:	GAAAUCUUUUAGCUUUCAUUU	Cleavage	1
431	SL3.0ch10:18893013-18893033	21	Solyc07g062050.3.1	3	-1	1	21	985	1005	AGAUGAAAGCUGAGAGAUGUU	:: :: ::::::::::::::	AAGAUAUCUCAGCUUUCAUCC	Cleavage	1
433	SL3.0ch10:25020286-25020306	21	Solyc06g074210.3.1	2.5	-1	1	21	1317	1337	AAGGGUGUGAUGAGAUUCGGC	::::.::::.:::.::::	AUGGAAUUUCAUUACAUCCUU	Cleavage	1
435	SL3.0ch10:42422800-42422821	22	Solyc11g007830.2.1	2	-1	1	22	419	440	UCCUCAAGAGUUUGUAGACGAG	: .:::::::.:::: ::::::	CAUGUCUACAGACUCCUGAGGA	Cleavage	1
435	SL3.0ch10:42422800-42422821	22	Solyc03g111160.3.1	2	-1	1	22	425	446	UCCUCAAGAGUUUGUAGACGAG	: .:::::::.:::: ::::::	CAUGUCUACAGACUCCUGAGGA	Cleavage	1
435	SL3.0ch10:42422800-42422821	22	Solyc10g081510.2.1	3	-1	1	22	1121	1142	UCCUCAAGAGUUUGUAGACGAG	::: ::.:::::::::::::.	CUCUCCUGCAAACUCUUGAGGG	Cleavage	1
436	SL3.0ch10:43820647-43820667	21	Solyc05g055850.3.1	3	-1	1	21	1236	1256	AGUGUGUGAAGUCUAACUAAU	:::::::: ::::.:.:.:::	AUUAGUUACACUUUAUAUACU	Cleavage	1
436	SL3.0ch10:43820647-43820667	21	Solyc08g080990.3.1	3	-1	1	21	1361	1381	AGUGUGUGAAGUCUAACUAAU	.::::::::::::..::. ::	GUUAGUUAGACUUUGCAUCCU	Cleavage	1
436	SL3.0ch10:43820647-43820667	21	Solyc07g043550.3.1	3	-1	1	21	1449	1469	AGUGUGUGAAGUCUAACUAAU	::::: ::.:::.:::.:.:	UUUAGUCAGGCUUUACAUAUU	Cleavage	1
436	SL3.0ch10:43820647-43820667	21	Solyc06g074650.3.1	3	-1	1	21	3715	3735	AGUGUGUGAAGUCUAACUAAU	::::: ::.:::.:::.:.:	UUUAGUCAGGCUUUACAUAUU	Cleavage	1
437	SL3.0ch10:46346331-46346351	21	Solyc04g011560.4.1	2.5	-1	1	21	968	988	AUCCCUAGACUGUGACCGGAA	: :.::::::::: :.:::::	UGCUGGUCACAGUAUGGGGAU	Cleavage	1
438	SL3.0ch10:58314587-58314608	22	Solyc04g025970.1.1	1.5	-1	1	22	95	116	CUUGCUUUUUUGUAUAAGCCUG	.: :.::.::.:::::::::::	UAUGUUUGUAUAAAAAAGCAAG	Cleavage	1
438	SL3.0ch10:58314587-58314608	22	Solyc04g056740.1.1	2	-1	1	22	95	116	CUUGCUUUUUUGUAUAAGCCUG	.::.::.:::::.:::::.::	AGGGUUUGUACAAGAAAGCGAG	Cleavage	1
443	SL3.0ch10:64946913-64946933	21	Solyc06g073550.3.1	3	-1	1	21	2240	2260	AUCAGAUGUUGUUCCUAUGCA	:..:::::.:::.::::::	AGUGUAGGAGCAAUAUCUGAA	Cleavage	1
443	SL3.0ch10:64946913-64946933	21	Solyc07g007390.3.1	3	-1	1	21	2562	2582	AUCAGAUGUUGUUCCUAUGCA	::: :::::::.:.:::::	GGCAGAGGAACAGCGUCUGAA	Cleavage	1
444	SL3.0ch10:65611581-65611600	21	Solyc01g111260.2.1	2	-1	1	21	1178	1198	CAUAUGGUUACUCAACUGAAG	:.::::::::.:::.:.::	UAUUAGUUGAGUGACCGUGUG	Cleavage	1
445	SL3.0ch10:62065067-62065087	21	Solyc06g073740.3.1	2.5	-1	1	21	2147	2167	UGUUGCUUCUUACUUGUGAGC	:.:.::::: ::::::::.::	GUUUACAAGAAAGAAGCAGCA	Cleavage	1
445	SL3.0ch10:62065067-62065087	21	Solyc09g061880.2.1	2.5	-1	1	21	382	402	UGUUGCUUCUUACUUGUGAGC	:.:::: .:::::::::::..	GUUCACUGGUAAGAAGCAAUG	Cleavage	1
445	SL3.0ch10:62065067-62065087	21	Solyc01g081540.4.1	3	-1	1	21	4121	4141	UGUUGCUUCUUACUUGUGAGC	.:::..:: ::::::::.::	AUUCAUGAGAAAGAAGCAGCA	Cleavage	1
447	SL3.0ch10:62785371-62785391	21	Solyc02g043817.1.1	3	-1	1	21	137	157	UUAUUUGGGGUAGAUGAGCUC	::.:.:::::::.::.:::	AAGUUUAUCUACCUCAGAUAC	Cleavage	1
447	SL3.0ch10:62785371-62785391	21	Solyc08g075970.3.1	3	-1	1	21	232	252	UUAUUUGGGGUAGAUGAGCUC	:::::::::.....:.::::	UAGCUCAUCUGUUUUAGAUAA	Cleavage	1
447	SL3.0ch10:62785371-62785391	21	Solyc01g103030.3.1	3	-1	1	21	523	543	UUAUUUGGGGUAGAUGAGCUC	:::::::::::: ::: :::	AAGCUCAUCUACCACAACUAA	Cleavage	1
448	SL3.0ch10:62799426-62799446	21	Solyc06g069400.4.1	1.5	-1	1	21	530	550	UGCUUGUUUCGAUCUUUUAUC	:.:.::::.::::::::::	AUUGAGAGAUUGAAACAAGCA	Cleavage	1
448	SL3.0ch10:62799426-62799446	21	Solyc10g005640.4.1	3	-1	1	21	1462	1482	UGCUUGUUUCGAUCUUUUAUC	::::::::::: :::.::::	GAUAAAAGAUCAAAAUAAGCU	Translation	1
448	SL3.0ch10:62799426-62799446	21	Solyc07g049680.4.1	3	-1	1	21	1857	1877	UGCUUGUUUCGAUCUUUUAUC	::::::: ::: :::::::.:	GAUAAAACAUCCAAACAAGUA	Translation	1
448	SL3.0ch10:62799426-62799446	21	Solyc11g020040.2.1	3	-1	1	21	717	737	UGCUUGUUUCGAUCUUUUAUC	:::.::. .::::::::::.:	GAUGAAGAGUCGAAACAAGUA	Cleavage	1
450	SL3.0ch10:63177464-63177485	22	Solyc06g071790.3.1	3	-1	1	22	1613	1634	UCGGAAAAACAGGAUACUUUAG	.:.:::::::::::::: .::	UUGAAGUAUCCUGUUUUAUCGC	Cleavage	1
452	SL3.0ch10:64946913-64946933	21	Solyc03g112760.3.1	0	-1	1	21	183	203	AAUAAGGAUGAAAAUGUUAUU	:::::::::::::::::::::	AAUAACAUUUUCAUCCUUAUU	Cleavage	1
452	SL3.0ch10:64946913-64946933	21	Solyc07g054540.4.1	2	-1	1	21	1448	1468	AAUAAGGAUGAAAAUGUUAUU	::::.:::::: ::::::::	UAUAAUAUUUUCUUCCUUAUU	Cleavage	1
452	SL3.0ch10:64946913-64946933	21	Solyc08g068440.4.1	2	-1	1	21	810	830	AAUAAGGAUGAAAAUGUUAUU	::::.:::::: ::::::::	UAUAAUAUUUUCUUCCUUAUU	Cleavage	1
452	SL3.0ch10:64946913-64946933	21	Solyc05g050850.3.1	2.5	-1	1	21	1106	1126	AAUAAGGAUGAAAAUGUUAUU	::::.:::::: :.::::::	UAUAAUAUUUUCUUUCUUAUU	Cleavage	1
452	SL3.0ch10:64946913-64946933	21	Solyc06g082290.4.1	2.5	-1	1	21	1502	1522	AAUAAGGAUGAAAAUGUUAUU	:.: :.::::::::..:::::	AGUUAUAUUUUCAUUUUUAUU	Cleavage	1
453	SL3.0ch10:65611581-65611600	20	Solyc01g109450.3.1	3	-1	1	20	510	529	GAUCGAGGAUGUGAUAAACA	:::::.:::.:::.:.:::	UGUUUGUCAUAUCUUUGAUG	Cleavage	1
453	SL3.0ch10:65611581-65611600	20	Solyc10g077050.2.1	3	-1	1	20	1009	1028	GAUCGAGGAUGUGAUAAACA	: :::.:::.:::::.:.::	UCUUUGUCAUAUCCUUGGUC	Cleavage	1
453	SL3.0ch10:65611581-65611600	20	Solyc11g065930.3.1	3	-1	1	20	2397	2416	GAUCGAGGAUGUGAUAAACA	::::: ::::.:.::.:.::	UGUUUCUCACGUUCUUGGUC	Cleavage	1
453	SL3.0ch10:65611581-65611600	20	Solyc12g005470.2.1	3	-1	1	20	1117	1136	GAUCGAGGAUGUGAUAAACA	::::.:....:.:::::::	AGUUUGUUGUGUUCUCGAUC	Cleavage	1
454	SL3.0ch11:917895-917915	21	Solyc12g041940.1.1	2	-1	1	21	108	128	UUAUCUGGAGUUACAAGUUGA	:::::::: ::.:::::::::	UCAACUUGGAAUUCCAGAUAA	Cleavage	1
454	SL3.0ch11:917895-917915	21	Solyc03g098620.3.1	2.5	-1	1	21	1154	1174	UUAUCUGGAGUUACAAGUUGA	:.::::: ::::::::::.	CAAGCUUGUCACUCCAGAUAG	Cleavage	1
454	SL3.0ch11:917895-917915	21	Solyc12g041960.2.1	3	-1	1	21	105	125	UUAUCUGGAGUUACAAGUUGA	:::::::: ::.::::::::	UCAACUUGGAAUUCCAGAUAU	Cleavage	1
454	SL3.0ch11:917895-917915	21	Solyc01g099040.4.1	3	-1	1	21	759	779	UUAUCUGGAGUUACAAGUUGA	::.: :::::..:::::.:::	UCGAAUUGUAGUUCCAGGUAA	Cleavage	1
455	SL3.0ch11:1183625-1183645	21	Solyc11g044220.1.1	2	-1	1	21	159	179	AUAUUUGGAGUACUGAGGCAU	::.:.::::::..::::::	UAGCUUUAGUACUUUAAAUAU	Cleavage	1
455	SL3.0ch11:1183625-1183645	21	Solyc02g067570.3.1	3	-1	1	21	3092	3112	AUAUUUGGAGUACUGAGGCAU	::: :::.::.::.:::::.:	AUGGCUCGGUGCUUCAAAUGU	Cleavage	1
456	SL3.0ch11:1521614-1521634	21	Solyc02g150146.1.1	2	-1	1	21	1603	1623	UUUUUAACGACAGAGACACCA	::::.:.:::.:::::::.	GAGUGUUUUUGUUGUUAAAAG	Cleavage	1
456	SL3.0ch11:1521614-1521634	21	Solyc01g008060.3.1	2.5	-1	1	21	557	577	UUUUUAACGACAGAGACACCA	:::: :::.:::.:::::.::	UGGUUUCUUUGUUGUUAAGAA	Cleavage	1
456	SL3.0ch11:1521614-1521634	21	Solyc04g005010.4.1	3	-1	1	21	490	510	UUUUUAACGACAGAGACACCA	:::: :::.:::.::::..::	UGGUUUCUUUGUUGUUAGGAA	Cleavage	1
456	SL3.0ch11:1521614-1521634	21	Solyc05g006090.4.1	3	-1	1	21	602	622	UUUUUAACGACAGAGACACCA	:::: :::.:::.::::..::	UGGUUUCUUUGUUGUUAGGAA	Cleavage	1
458	SL3.0ch11:2871862-2871882	21	Solyc06g072780.2.1	2	-1	1	21	119	139	ACCUCUUGUAUUGUCACCACU	.::::::::: ::::.:::::	GGUGGUGACAUUACAGGAGGU	Translation	1
458	SL3.0ch11:2871862-2871882	21	Solyc07g052690.4.1	3	-1	1	21	680	700	ACCUCUUGUAUUGUCACCACU	::::::.:::::.:.::: :	UGUGGUGGCAAUAUAGGAGAU	Cleavage	1
458	SL3.0ch11:2871862-2871882	21	Solyc10g076670.3.1	3	-1	1	21	616	636	ACCUCUUGUAUUGUCACCACU	.:::: ::::::. :::::::	GGUGGAGACAAUGAAAGAGGU	Cleavage	1
459	SL3.0ch11:3159039-3159059	21	Solyc09g064670.3.1	0.5	-1	1	21	754	774	UGGUAUUGUUCCGUUCAGGGA	::::::::.::::::::::::	UCCCUGAAUGGAACAAUACCA	Cleavage	1
459	SL3.0ch11:3159039-3159059	21	Solyc12g100030.2.1	0.5	-1	1	21	943	963	UGGUAUUGUUCCGUUCAGGGA	::::::::.::::::::::::	UCCCUGAAUGGAACAAUACCA	Cleavage	1
459	SL3.0ch11:3159039-3159059	21	Solyc12g100010.1.1	0.5	-1	1	21	946	966	UGGUAUUGUUCCGUUCAGGGA	::::::::.::::::::::::	UCCCUGAAUGGAACAAUACCA	Cleavage	1
459	SL3.0ch11:3159039-3159059	21	Solyc12g100020.1.1	0.5	-1	1	21	952	972	UGGUAUUGUUCCGUUCAGGGA	:.::::::.::::::::::::	UUCCUGAAUGGAACAAUACCA	Cleavage	1
459	SL3.0ch11:3159039-3159059	21	Solyc12g040740.3.1	1	-1	1	21	562	582	UGGUAUUGUUCCGUUCAGGGA	::::::::.:::::.::::::	UCCCUGAAUGGAACGAUACCA	Cleavage	1
461	SL3.0ch11:4024828-4024848	21	Solyc01g008660.4.1	0	-1	1	21	134	154	UUCGAUACGCACCUGAAUCGA	:::::::::::::::::::	AAGAUUCAGGUGCGUAUCGAA	Cleavage	1
461	SL3.0ch11:4024828-4024848	21	Solyc08g061100.3.1	3	-1	1	21	3351	3371	UUCGAUACGCACCUGAAUCGA	:.: ::..::::::::::::	UUGCUUUGGGUGCGUAUCGAC	Cleavage	1
464	SL3.0ch11:5516237-5516257	21	Solyc12g044670.2.1	1	-1	1	21	45	65	AGUUUUUGGACGACAGGGGCA	: :::::::::::::::::	ACCGCCUGUCGUCCAAAAACU	Cleavage	1
464	SL3.0ch11:5516237-5516257	21	Solyc03g063550.1.1	3	-1	1	21	7	27	AGUUUUUGGACGACAGGGGCA	:::.::: :: ::::::::::	UGCUCCUCUCAUCCAAAAACU	Translation	1
466	SL3.0ch11:18916807-18916826	20	Solyc03g150129.1.1	3	-1	1	20	173	192	UGCGAUGUGGCGAAAAAGAA	::::::: .:.:::::.:::	UUCUUUUAUGUCACAUUGCA	Cleavage	1
466	SL3.0ch11:18916807-18916826	20	Solyc10g044525.1.1	3	-1	1	20	190	209	UGCGAUGUGGCGAAAAAGAA	: ::: :::::..:::::::	UCCUUGUUCGCUGCAUCGCA	Cleavage	1
467	SL3.0ch11:21025828-21025849	22	Solyc01g094050.1.1	2.5	-1	1	22	2684	2705	AAAAUAAGCAAAUAACGGACAG	::::::::.:::::::. :::	AUGUCCGUUGUUUGCUUGGUUU	Cleavage	1
467	SL3.0ch11:21025828-21025849	22	Solyc06g018110.3.1	2.5	-1	1	22	1202	1223	AAAAUAAGCAAAUAACGGACAG	:::: ::::::::: :::::	AAGUCCAUUAUUUGCUCAUUUU	Cleavage	1
467	SL3.0ch11:21025828-21025849	22	Solyc03g078150.3.1	3	-1	1	22	30	51	AAAAUAAGCAAAUAACGGACAG	:::..::::::::.:::: ::	GUGUUUGUUAUUUGUUUAUGUU	Cleavage	1
469	SL3.0ch11:31691139-31691159	21	Solyc12g087830.2.1	2.5	-1	1	21	136	156	UGAGAUGGUAAUAACGGUGAU	.:..:.:::.:::.:::::::	GUUGCUGUUGUUAUCAUCUCA	Cleavage	1
469	SL3.0ch11:31691139-31691159	21	Solyc12g087820.1.1	2.5	-1	1	21	127	147	UGAGAUGGUAAUAACGGUGAU	.:..:.:::.:::.:::::::	GUUGCUGUUGUUAUCAUCUCA	Cleavage	1
471	SL3.0ch11:40177280-40177299	20	Solyc07g045140.4.1	0.5	-1	1	20	993	1012	CUUUUUCUUUUUCAUUUUUU	.:.:::::::::::::::::	GAGAAAUGAAAAAGAAAAAG	Cleavage	1
471	SL3.0ch11:40177280-40177299	20	Solyc04g016410.3.1	1	-1	1	20	2116	2135	CUUUUUCUUUUUCAUUUUUU	:::::.::::::::::.:::	AAAAAGUGAAAAAGAAGAAG	Cleavage	1
471	SL3.0ch11:40177280-40177299	20	Solyc07g064350.3.1	1	-1	1	20	338	357	CUUUUUCUUUUUCAUUUUUU	:.:::.::::::::::::::	AGAAAGUGAAAAAGAAAAAG	Cleavage	2
471	SL3.0ch11:40177280-40177299	20	Solyc07g014680.4.1	1	-1	1	20	883	902	CUUUUUCUUUUUCAUUUUUU	::::::::::.::::.::::	AAAAAAUGAAGAAGAGAAAG	Cleavage	1
471	SL3.0ch11:40177280-40177299	20	Solyc06g061140.3.1	1	-1	1	20	55	74	CUUUUUCUUUUUCAUUUUUU	:.:::.::::::::::::::	AGAAAGUGAAAAAGAAAAAG	Cleavage	1
471	SL3.0ch11:40177280-40177299	20	Solyc07g064350.3.1	2.5	-1	1	20	501	520	CUUUUUCUUUUUCAUUUUUU	::..::::..:::::.:::	UAAGGAUGAGGAAGAAGAAG	Cleavage	2
473	SL3.0ch11:43102254-43102273	20	Solyc11g012927.1.1	2	-1	1	20	598	617	UGGUAUCAGAGCAGUCAGGU	:.:: :.:::::::::::::	AUCUUAUUGCUCUGAUACCA	Cleavage	1
473	SL3.0ch11:43102254-43102273	20	Solyc01g100380.4.1	3	-1	1	20	1476	1495	UGGUAUCAGAGCAGUCAGGU	::::.::::.::::..::	GGCUGAUUGCUUUGAUGUCA	Cleavage	1
476	SL3.0ch11:50791042-50791062	21	Solyc12g021280.2.1	2.5	-1	1	21	1422	1442	UUCAAAUCUGACAACGUGAAC	:::. :::::.:::::::.:	CUUCGAGUUGUUAGAUUUGGA	Cleavage	1
476	SL3.0ch11:50791042-50791062	21	Solyc10g054900.2.1	3	-1	1	21	169	189	UUCAAAUCUGACAACGUGAAC	::::: :::::..::::::..	GUUCAGGUUGUUGGAUUUGGG	Cleavage	1
477	SL3.0ch11:51629502-51629522	21	Solyc05g052860.3.1	2.5	-1	1	21	1552	1572	ACCUAUGUUGGUCGGACUCUC	::::::.::.::::::: ::	AAGAGUCUGAUCAACAUAUGU	Cleavage	1
477	SL3.0ch11:51629502-51629522	21	Solyc09g007100.3.1	3	-1	1	21	2627	2647	ACCUAUGUUGGUCGGACUCUC	:::::::::: :::::::: :	GAGAGUCCGAGCAACAUAGUU	Translation	1
477	SL3.0ch11:51629502-51629522	21	Solyc01g009500.4.1	3	-1	1	21	1440	1460	ACCUAUGUUGGUCGGACUCUC	::::::: : ::::::::::	AAGAGUCCAAACAACAUAGGU	Translation	1
478	SL3.0ch11:52152902-52152923	22	Solyc02g077790.1.1	0	-1	1	22	38	59	UCCUUAUAACGCAUUUCACCUG	::::::::::::::::::::::	CAGGUGAAAUGCGUUAUAAGGA	Cleavage	1
478	SL3.0ch11:52152902-52152923	22	Solyc02g077810.1.1	2	-1	1	22	38	59	UCCUUAUAACGCAUUUCACCUG	:: :::::::::::::::: :.	CAAGUGAAAUGCGUUAUAAAGG	Cleavage	1
479	SL3.0ch11:53000122-53000142	21	Solyc08g007000.3.1	2.5	-1	1	21	1184	1204	AAAGAUUGAGACUAUCCUAUA	: :::::.::::..::::::	CAGAGGAUGGUCUUGAUCUUU	Cleavage	1
479	SL3.0ch11:53000122-53000142	21	Solyc09g061290.3.1	2.5	-1	1	21	2299	2319	AAAGAUUGAGACUAUCCUAUA	::: :::.::.:::.:::::	GAUAAGAUGGUUUCAGUCUUU	Cleavage	1
480	SL3.0ch11:53291255-53291275	21	Solyc11g020955.1.1	0.5	-1	1	21	2583	2603	UUCGAUGACAUAUUUGAGCCU	: :::.:::::::::::::::	AAGCUUAAAUAUGUCAUCGAA	Cleavage	1
480	SL3.0ch11:53291255-53291275	21	Solyc04g054190.3.1	2	-1	1	21	2891	2911	UUCGAUGACAUAUUUGAGCCU	.:: :::::::::::::.::.	GGGAUCAAAUAUGUCAUUGAG	Cleavage	1
480	SL3.0ch11:53291255-53291275	21	Solyc04g072380.3.1	2.5	-1	1	21	2106	2126	UUCGAUGACAUAUUUGAGCCU	:.:::::::::::::.:.	GAGUUCAAAUAUGUCAUUGGU	Cleavage	1
481	SL3.0ch11:53444032-53444051	20	Solyc07g008840.3.1	2.5	-1	1	20	305	324	AAGCCAAUUAUCUGAGCAAA	::::.:::::: :::::.::	UUUGUUCAGAUUAUUGGUUU	Cleavage	1
481	SL3.0ch11:53444032-53444051	20	Solyc05g026560.3.1	3	-1	1	20	325	344	AAGCCAAUUAUCUGAGCAAA	::::.::.:::. :::::::	UUUGUUCGGAUGCUUGGCUU	Cleavage	1
482	SL3.0ch11:54274089-54274109	21	Solyc05g056170.3.1	2	-1	1	21	2324	2344	AGUGUCCGAGCAACUUAGGUU	.::.:: ::::::.:::::::	GACUUAUGUUGCUUGGACACU	Cleavage	1
482	SL3.0ch11:54274089-54274109	21	Solyc07g005660.4.1	2.5	-1	1	21	1402	1422	AGUGUCCGAGCAACUUAGGUU	:::::: ::::::::::: ::	AACCUAUGUUGCUCGGACUCU	Cleavage	1
482	SL3.0ch11:54274089-54274109	21	Solyc09g008790.4.1	2.5	-1	1	21	1953	1973	AGUGUCCGAGCAACUUAGGUU	:::::: ::::::::::: ::	AACCUAUGUUGCUCGGACUCU	Cleavage	1
482	SL3.0ch11:54274089-54274109	21	Solyc07g005730.4.1	2.5	-1	1	21	337	357	AGUGUCCGAGCAACUUAGGUU	::::: ::::::::::: ::	UACCUACGUUGCUCGGACUCU	Cleavage	1
485	SL3.0ch11:55703002-55703022	21	Solyc02g030100.4.1	2	-1	1	21	329	349	UUUUUGCAAGUUUCAUACCUC	:::::::::: ::::::.::	AAGGUAUGAAAAUUGCAAGAA	Translation	1
485	SL3.0ch11:55703002-55703022	21	Solyc02g087740.3.1	2.5	-1	1	21	333	353	UUUUUGCAAGUUUCAUACCUC	:::::::::::::::.:	ACUUUAUGAAACUUGCAAAGA	Cleavage	1
485	SL3.0ch11:55703002-55703022	21	Solyc01g099010.3.1	3	-1	1	21	1357	1377	UUUUUGCAAGUUUCAUACCUC	::: ::::::::: ::::::.	GAGUUAUGAAACUCGCAAAAG	Cleavage	1
485	SL3.0ch11:55703002-55703022	21	Solyc09g055660.3.1	3	-1	1	21	1089	1109	UUUUUGCAAGUUUCAUACCUC	:.:: ::::.:::::.::::	GGGGGAUGAGACUUGUAAAAU	Cleavage	1
487	SL3.0ch12:901301-901321	21	Solyc08g077310.3.1	2.5	-1	1	21	1200	1220	CCUGCCGUCCAAAACUAGAUC	:.::::::: ::::.::.:::	GGUCUAGUUGUGGAUGGUAGG	Cleavage	1
488	SL3.0ch12:1567641-1567661	21	Solyc06g006110.3.1	2.5	-1	1	21	847	867	UAUGCCAAUUAGCAGAGCAAA	::::::. :.::::::::::.	UUUGCUUGGUUAAUUGGCAUG	Cleavage	1
488	SL3.0ch12:1567641-1567661	21	Solyc07g062090.3.1	3	-1	1	21	674	694	UAUGCCAAUUAGCAGAGCAAA	::: :::::.:: ::::::::	UUUUCUCUGUUACUUGGCAUA	Cleavage	1
488	SL3.0ch12:1567641-1567661	21	Solyc06g051410.4.1	3	-1	1	21	1127	1147	UAUGCCAAUUAGCAGAGCAAA	::::::::::.::: :..::	AUUGCUCUGCUGAUUAGUGUA	Cleavage	1
489	SL3.0ch12:1737980-1738000	21	Solyc01g067090.4.1	2	-1	1	21	794	814	UUGUCAGGGACUAGGCAGUUU	: :.::..:::::::::.:::	AUAUUGUUUAGUCCCUGGCAA	Cleavage	1
489	SL3.0ch12:1737980-1738000	21	Solyc09g090370.3.1	3	-1	1	21	140	160	UUGUCAGGGACUAGGCAGUUU	:::: ::.::::.:::::::	AAACGGCUUAGUUCCUGACAU	Cleavage	1
490	SL3.0ch12:1976523-1976544	22	Solyc05g050630.4.1	2	-1	1	22	447	468	AUUUCUCUGGUGCUUACUCAAC	: ::::::::: :.:::::::	AUCGAGUAAGCAGCGGAGAAAU	Translation	1
491	SL3.0ch12:1977764-1977784	21	Solyc04g054523.1.1	2.5	-1	1	21	59	79	UUGGCUGAGUGAGCAUCACGG	:::::::::: :::::::	UAGUGAUGCUCAGUCAGCCAC	Cleavage	1
491	SL3.0ch12:1977764-1977784	21	Solyc03g111100.1.1	3	-1	1	21	512	532	UUGGCUGAGUGAGCAUCACGG	..::::::.:. ::::::::.	UUGUGAUGUUUCCUCAGCCAG	Translation	1
492	SL3.0ch12:1979409-1979429	21	Solyc04g054523.1.1	2.5	-1	1	21	59	79	UUGGCUGAGUGAGCAUCACUG	.::::::::::: :::::::	UAGUGAUGCUCAGUCAGCCAC	Cleavage	1
492	SL3.0ch12:1979409-1979429	21	Solyc09g061750.3.1	3	-1	1	21	744	764	UUGGCUGAGUGAGCAUCACUG	::::: ::.::.::::::::	CAGUGCUGUUCGCUCAGCCAU	Cleavage	1
492	SL3.0ch12:1979409-1979429	21	Solyc08g082850.3.1	3	-1	1	21	1176	1196	UUGGCUGAGUGAGCAUCACUG	:: :::::::.::::.::..:	CAUUGAUGCUUACUCGGCUGA	Cleavage	1
492	SL3.0ch12:1979409-1979429	21	Solyc07g017320.1.1	3	-1	1	21	63	83	UUGGCUGAGUGAGCAUCACUG	:::::: .::::::::::	UGCUGAUGCAUACUCAGCCAA	Cleavage	1
497	SL3.0ch12:3185645-3185665	21	Solyc08g081300.4.1	2	-1	1	21	434	454	UUGAGGUGUCUAGAUAUGUUC	::. ::::.::::::::::	AUACGAAUCUGGACACCUCAA	Cleavage	1
497	SL3.0ch12:3185645-3185665	21	Solyc11g069890.3.1	2.5	-1	1	21	1027	1047	UUGAGGUGUCUAGAUAUGUUC	:::::.:::.:: :::::::	CAACAUGUCUGGAGACCUCAA	Cleavage	1
497	SL3.0ch12:3185645-3185665	21	Solyc10g054170.3.1	2.5	-1	1	21	17	37	UUGAGGUGUCUAGAUAUGUUC	:::::.:.::.:::::::	UUUCAUAUUUGGAUACCUCAA	Cleavage	1
497	SL3.0ch12:3185645-3185665	21	Solyc06g030590.3.1	3	-1	1	21	138	158	UUGAGGUGUCUAGAUAUGUUC	::..:.:::::...::::::	AAAUGUGUCUAGGUGCCUCAA	Cleavage	1
498	SL3.0ch12:3239028-3239048	21	Solyc06g071500.3.1	2	-1	1	21	841	861	UUGAGAGUGUACAUCGAGAUA	:.:::.::::::::::.:::	UGUCUUGAUGUACACUUUCAU	Cleavage	1
498	SL3.0ch12:3239028-3239048	21	Solyc11g056540.1.1	2.5	-1	1	21	316	336	UUGAGAGUGUACAUCGAGAUA	::::::::::::.::::	AUGAUCGAUGUACACUUUCAA	Cleavage	1
498	SL3.0ch12:3239028-3239048	21	Solyc06g068630.4.1	3	-1	1	21	181	201	UUGAGAGUGUACAUCGAGAUA	::.:.::::::.:::::: :	AAUUUUGAUGUAUACUCUCCA	Cleavage	1
500	SL3.0ch12:3367941-3367961	21	Solyc12g087920.2.1	2	-1	1	21	76	96	UGGGCAGUGAUGAUGGUUUGC	.::::::::.::::::::	GAUGACCAUCAUUACUGCCCA	Cleavage	1
500	SL3.0ch12:3367941-3367961	21	Solyc11g072690.2.1	2.5	-1	1	21	144	164	UGGGCAGUGAUGAUGGUUUGC	.::.::::::::::::.:	UGGAAUCAUCAUCACUGCUCU	Cleavage	1
500	SL3.0ch12:3367941-3367961	21	Solyc12g010300.1.1	3	-1	1	21	144	164	UGGGCAGUGAUGAUGGUUUGC	::::: .::::::::::::.	GCAAAAUAUCAUCACUGCCUC	Cleavage	1
503	SL3.0ch12:4194396-4194416	21	Solyc11g009050.3.1	2.5	-1	1	21	105	125	CUUGGAACCACAGUUACCACC	:::: ::::::: ::::::::	GGUGCUAACUGUUGUUCCAAG	Cleavage	1
503	SL3.0ch12:4194396-4194416	21	Solyc01g006880.4.1	2.5	-1	1	21	5240	5260	CUUGGAACCACAGUUACCACC	:::::::::::::.:::	CCAUGUAACUGUGGUUCUAAG	Cleavage	1
504	SL3.0ch12:4866447-4866467	21	Solyc11g071340.3.1	2.5	-1	1	21	1000	1020	ACCUCAGUUAUCCGUUGUUCA	::::::::.:.:::::: :	CAAACAACGGGUGACUGAGUU	Cleavage	1
504	SL3.0ch12:4866447-4866467	21	Solyc10g050200.1.1	3	-1	1	21	234	254	ACCUCAGUUAUCCGUUGUUCA	:::::::.::::.::::.: :	UGAACAAUGGAUGACUGGGAU	Cleavage	1
506	SL3.0ch12:8925334-8925354	21	Solyc11g017070.2.1	3	-1	1	21	666	686	AUACCCUUUCUUUGACCGAAU	: ::::::: : :::::::::	AAUCGGUCAUAAAAAGGGUAU	Translation	1
509	SL3.0ch12:33427574-33427594	21	Solyc12g011070.3.1	2	-1	1	21	187	207	AAAUGCACAUCUAGUCACUUU	:::: .:.:::::::::::	CUAGUGCUUGGAUGUGCAUUU	Cleavage	1
509	SL3.0ch12:33427574-33427594	21	Solyc07g056110.3.1	2	-1	1	21	904	924	AAAUGCACAUCUAGUCACUUU	:::: .:.:::::::::::	CUAGUGCUUGGAUGUGCAUUU	Cleavage	1
511	SL3.0ch12:39605103-39605123	21	Solyc12g014310.2.1	2	-1	1	21	416	436	UAAAAGUCUUGUGGGAUGACC	::::::::::: .::::::	AAUCAUCCCACAAUGCUUUUA	Cleavage	1
511	SL3.0ch12:39605103-39605123	21	Solyc04g054529.1.1	2	-1	1	21	156	176	UAAAAGUCUUGUGGGAUGACC	::::. ::::::.::::::	AAUCAUUACACAAGGCUUUUA	Cleavage	1
511	SL3.0ch12:39605103-39605123	21	Solyc07g042025.1.1	2.5	-1	1	21	760	780	UAAAAGUCUUGUGGGAUGACC	:::::::::::.:::::	AUACAUCCCACAAGGCUUUUU	Cleavage	1
512	SL3.0ch12:44527963-44527984	22	Solyc05g009270.4.1	2.5	-1	1	22	1043	1064	AUAUACAAAUUUCUGCUCAUUU	::.::.::: ::::::::.:::	AAGUGGGCAUAAAUUUGUGUAU	Cleavage	1
513	SL3.0ch12:46179136-46179155	20	Solyc01g034040.1.1	3	-1	1	20	2036	2055	AACUAAUGCCGGUAAAAACU	:::::::..::.::: :::	UGUUUUUAUUGGUAUUUGUU	Cleavage	1
513	SL3.0ch12:46179136-46179155	20	Solyc07g049563.1.1	3	-1	1	20	257	276	AACUAAUGCCGGUAAAAACU	::: ::::.: ::::::::	UGUUGUUACUGUCAUUAGUU	Cleavage	1
514	SL3.0ch12:51256204-51256223	20	Solyc08g068660.1.1	3	-1	1	20	154	173	UUUUGGACGACAGGGGCACC	:::: ::::::: :.:::::	GGUGACCCUGUCCUUCAAAA	Cleavage	1
514	SL3.0ch12:51256204-51256223	20	Solyc06g076480.4.1	3	-1	1	20	121	140	UUUUGGACGACAGGGGCACC	:::..::::.::.:::::	UCUGCUUCUGUUGUUCAAAA	Cleavage	1
515	SL3.0ch12:53892601-53892622	22	Solyc03g123600.4.1	3	-1	1	22	245	266	CGGAGAGUAGAAGGCAAGAGGC	:::::: ::::.::.:::::	ACCUCUUCCCUUUUAUUCUCCA	Cleavage	1
515	SL3.0ch12:53892601-53892622	22	Solyc07g064150.4.1	3	-1	1	22	2831	2852	CGGAGAGUAGAAGGCAAGAGGC	::: :::.::::::::::: :	UCCUGUUGUCUUCUACUCUCAG	Cleavage	1
517	SL3.0ch12:59399373-59399393	21	Solyc11g013310.2.1	3	-1	1	21	973	993	UAUGAAUUGAUGCUGUCAAAU	::::::.:::: :::::.::.	AUUUGAUAGCAACAAUUUAUG	Translation	1
517	SL3.0ch12:59399373-59399393	21	Solyc06g009130.3.1	3	-1	1	21	1294	1314	UAUGAAUUGAUGCUGUCAAAU	:::::. ::::::::::..:.	AUUUGGAAGCAUCAAUUUGUG	Cleavage	1
518	SL3.0ch12:62287040-62287061	22	Solyc06g051335.1.1	1.5	-1	1	22	91	112	ACACACUCUGCAUUCAAUUAAA	::::::::::::::::: :::	CUUAAUUGAAUGCAGAGUUUGU	Cleavage	1
518	SL3.0ch12:62287040-62287061	22	Solyc10g084750.1.1	1.5	-1	1	22	2405	2426	ACACACUCUGCAUUCAAUUAAA	:::: .:::::::::::::	UGCAAUUUGAUGCAGAGUGUGU	Cleavage	1
518	SL3.0ch12:62287040-62287061	22	Solyc04g011370.4.1	2	-1	1	22	562	583	ACACACUCUGCAUUCAAUUAAA	:::::::::. ::::::::	UGGAAUUGAAUGUUGAGUGUGU	Cleavage	1
519	SL3.0ch12:62309504-62309525	22	Solyc01g102510.4.1	3	-1	1	22	1389	1410	UUUGAUCAAGUUUACGGAAGAC	:. ::.::.::.:::::::.:	AUUCUCUGUGAAUUUGAUCAGA	Cleavage	1
519	SL3.0ch12:62327764-62327785	22	Solyc01g102510.4.1	3	-1	1	22	1389	1410	UUUGAUCAAGUUUACGGAAGAC	:. ::.::.::.:::::::.:	AUUCUCUGUGAAUUUGAUCAGA	Cleavage	1
523	SL3.0ch12:63060622-63060642	21	Solyc01g095890.4.1	1.5	-1	1	21	218	238	CAGCUGAAGCCAAGUUUGAGC	::::.:::::.::.:::::	AAUCAAGCUUGGUUUUAGCUG	Cleavage	1
523	SL3.0ch12:63060622-63060642	21	Solyc04g040090.4.1	1.5	-1	1	21	851	871	CAGCUGAAGCCAAGUUUGAGC	.:. ::::::::::::::::	UUUUUAACUUGGCUUCAGCUG	Cleavage	1
523	SL3.0ch12:63060622-63060642	21	Solyc05g020040.2.1	2	-1	1	21	257	277	CAGCUGAAGCCAAGUUUGAGC	::::::::::::..::::	UGACAAACUUGGCUUUGGCUG	Cleavage	1
523	SL3.0ch12:63060622-63060642	21	Solyc12g063050.3.1	3	-1	1	21	42	62	CAGCUGAAGCCAAGUUUGAGC	::::.:.: ::::::::.::	UCUCAGAUUCGGCUUCAGUUG	Cleavage	1
525	SL3.0ch12:64512354-64512374	21	Solyc08g005430.3.1	2	-1	1	21	421	441	UUUACUUGUCGACAACAACUU	::: :::::::::::::::	CAGUCCUUGUCGACAAGUAAA	Cleavage	1
525	SL3.0ch12:64512354-64512374	21	Solyc02g081330.4.1	2.5	-1	1	21	611	631	UUUACUUGUCGACAACAACUU	.::::::::.::..:::.:.	UGGUUGUUGUUGAUGAGUGAG	Cleavage	1
525	SL3.0ch12:64512354-64512374	21	Solyc09g066130.4.1	3	-1	1	21	983	1003	UUUACUUGUCGACAACAACUU	::::::::: :::..:::.::	AAGUUGUUGACGAUGAGUGAA	Cleavage	1
525	SL3.0ch12:64512354-64512374	21	Solyc07g005470.4.1	3	-1	1	21	747	767	UUUACUUGUCGACAACAACUU	::::::::::.::..::: ::	AAGUUGUUGUUGAUGAGUCAA	Cleavage	1
527	SL3.0ch12:65734978-65734998	21	Solyc12g020110.2.1	0.5	-1	1	21	1617	1637	UGACAUAAGUACCUGUAGCCU	:::::::::::.:::::::::	AGGCUACAGGUGCUUAUGUCA	Cleavage	1
527	SL3.0ch12:65734978-65734998	21	Solyc12g009690.1.1	3	-1	1	21	550	570	UGACAUAAGUACCUGUAGCCU	::::::::: ::::: :::	GAGCUACAGGUCCUUAUAUCA	Translation	1
528	SL3.0ch12:65916976-65916996	21	Solyc10g085650.2.1	3	-1	1	21	1523	1543	AACUCCGUAGCGAUAAUAUUU	::: .::::::::.::::::	AAAGGUUAUCGCUGCGGAGUC	Cleavage	1
529	SL3.0ch12:66079477-66079497	21	Solyc11g066700.2.1	1.5	-1	1	21	1232	1252	UGUCUAGAUGUGUAUUCUCAA	:::: :::::::.::::::::	UUGAAAAUACACGUCUAGACA	Cleavage	1
529	SL3.0ch12:66079477-66079497	21	Solyc07g005990.3.1	2	-1	1	21	602	622	UGUCUAGAUGUGUAUUCUCAA	:::.:::::..::::::::.:	UUGGGAAUAUGCAUCUAGAUA	Cleavage	1
529	SL3.0ch12:66079477-66079497	21	Solyc06g008890.4.1	2.5	-1	1	21	710	730	UGUCUAGAUGUGUAUUCUCAA	::::::::.:: :::::::.	CUGAGAAUAUACUUCUAGACG	Cleavage	1
530	SL3.0ch12:66131650-66131669	20	Solyc10g079990.3.1	2	-1	1	20	1087	1106	UCACUGUGGAUGGAAUUCGA	.:::::::: :::::::::	AUGAAUUCCACCCACAGUGA	Translation	1
530	SL3.0ch12:66131650-66131669	20	Solyc04g007690.3.1	2.5	-1	1	20	732	751	UCACUGUGGAUGGAAUUCGA	:::::::.:: .::::::::	UCGAAUUUCAAUCACAGUGA	Translation	1
530	SL3.0ch12:66131650-66131669	20	Solyc08g005333.1.1	2.5	-1	1	20	286	305	UCACUGUGGAUGGAAUUCGA	.::::::::::::.:: ::	GUGAAUUCCAUCCAUAGGGA	Cleavage	1
530	SL3.0ch12:66131650-66131669	20	Solyc11g061980.2.1	3	-1	1	20	369	388	UCACUGUGGAUGGAAUUCGA	:.:::::::::::::: ::	UUGAAUUCCAUCCACAAUGU	Cleavage	1
530	SL3.0ch12:66131650-66131669	20	Solyc09g009750.3.1	3	-1	1	20	1510	1529	UCACUGUGGAUGGAAUUCGA	:.::::::.::: :.:::::	UUGAAUUCUAUCAAUAGUGA	Cleavage	1
531	SL3.0ch12:66158601-66158620	20	Solyc11g006370.2.1	2.5	-1	1	20	1759	1778	AUCCAAUGAUGGCAUGAAAU	.:::.:::::::: ::::.:	GUUUUAUGCCAUCCUUGGGU	Cleavage	1
533	SL3.0ch12:66432657-66432677	21	Solyc03g065340.3.1	3	-1	1	21	2477	2497	GCCUAGAUAUGCAUACUCAAA	: ::::::::::::.:.::	CUCGAGUAUGCAUAUUUGGGG	Cleavage	1
535	SL3.0ch12:67129269-67129289	21	Solyc11g007360.1.1	1	-1	1	21	705	725	UUUUUGAAGAGUUUGGGCAAC	:::::.::.::::::::::::	GUUGCUCAGACUCUUCAAAAA	Cleavage	1
535	SL3.0ch12:67129269-67129289	21	Solyc08g079800.4.1	1.5	-1	1	21	545	565	UUUUUGAAGAGUUUGGGCAAC	::::..::.::::::::::::	GUUGUUCAGACUCUUCAAAAA	Cleavage	1
535	SL3.0ch12:67129269-67129289	21	Solyc08g080640.2.1	2	-1	1	21	561	581	UUUUUGAAGAGUUUGGGCAAC	::::.:::::.:.:::::.::	GUUGUCCAAAUUUUUCAAGAA	Cleavage	1
535	SL3.0ch12:67129269-67129289	21	Solyc01g094210.2.1	2	-1	1	21	1076	1096	UUUUUGAAGAGUUUGGGCAAC	:::::.:.::.:.::::::::	GUUGCUCGAAUUUUUCAAAAA	Cleavage	1
535	SL3.0ch12:67129269-67129289	21	Solyc05g007570.4.1	2	-1	1	21	2515	2535	UUUUUGAAGAGUUUGGGCAAC	::::..:..::::::::::::	GUUGUUCGGACUCUUCAAAAA	Cleavage	1
536	SL3.0ch12:67450196-67450217	22	Solyc01g009565.1.1	1	-1	1	22	49	70	UUCCAUGAGACUGUUUUUGGGU	:::::::::.::::.::::::	UCCCAAAAACGGUCUUAUGGAA	Cleavage	1
536	SL3.0ch12:67450196-67450217	22	Solyc12g009520.2.1	1	-1	1	22	167	188	UUCCAUGAGACUGUUUUUGGGU	:::.::::::::.::::::::	UCCCGAAAACAGUUUCAUGGAA	Cleavage	1
536	SL3.0ch12:67450196-67450217	22	Solyc07g007040.4.1	3	-1	1	22	1298	1319	UUCCAUGAGACUGUUUUUGGGU	::::.:.::::::.::: ::::	ACCCGAGAACAGUUUCAGGGAA	Cleavage	1
536	SL3.0ch12:67450196-67450217	22	Solyc03g025830.4.1	3	-1	1	22	756	777	UUCCAUGAGACUGUUUUUGGGU	:::.:::::::::::..:: ::	ACCUAAAAACAGUCUUGUGAAA	Cleavage	1
536	SL3.0ch12:67450196-67450217	22	Solyc08g062290.4.1	3	-1	1	22	903	924	UUCCAUGAGACUGUUUUUGGGU	:: ::::::.::::::::::	ACACAAAAAUAGUCUCAUGGCU	Cleavage	1
537	SL3.0ch12:67450494-67450514	21	Solyc01g099750.2.1	2.5	-1	1	21	739	759	ACGUGGGGGCAUGUGAUUGAA	:::::::::::. .::::::	AUCAAUCACAUGUAUCCACGU	Cleavage	1
