# Supplementary material for: Tomato MicroRNAs and Their Functions
Source: Int J Mol Sci. 2022 Oct 9;23(19):11979. doi: 10.3390/ijms231911979 (PMC9569937; doi:10.3390/ijms231911979)
Supplement: Supplementary file 1 [file ijms-23-11979-s001.zip › Table S1.xlsx]

## Sheet: SRA libs
Table S1 Details of the tomato SRA small RNA data sets used (indicated by "+") for MIR annotation by indicated studies. For each library, SRA accession number and description are given.
SRA accession	Description	ShortStack-20-22 nt (This study)	ShortStack-15-35 nt (Lunardon et al., Genome Res. 2020, 30, 497–513)	miRDeep-P2 (19-24 nt) (Guo et al., Nucleic Acids Research 2020, 48).	sRNAanno (20-22 nt) (Chen et al., Hortic Res 2021, 8, 1–8)
SRR1795960	anther (mix pre-meiotic -- meiotic and post-meiotic anthers but microsporogenesis in 7B-1 breaks down prior to the meiosis in microspore mother cells) -- control conditions	+	+
SRR1795959	anther (mix pre-meiotic -- meiotic and post-meiotic anthers) -- control conditions	+	+		+
SRR5398279	flower (2-months-old plants)	+			+
SRR5398280	flower (2-months-old plants)	+			+
SRR5398281	flower (2-months-old plants)	+			+
SRR5398276	flower (2-months-old plants)	+			+
SRR5398277	flower (2-months-old plants)	+			+
SRR5398278	flower (2-months-old plants)	+			+
SRR039920	flower bud (closed -- before flower blooming) -- control conditions	+	+		+
SRR786983	fruit -- 24h post-inoculation with Botrytis cinerea	+	+
SRR786984	fruit -- 72h post-inoculation with Botrytis cinerea	+	+
SRR786980	fruit -- control conditions	+	+
SRR039924	fruit (11-14mm diameter)	+	+		+
SRR039922	fruit (1-3mm diameter)	+	+		+
SRR350338	fruit (17 days post-anthesis immature and 52 days post-anthesis fully ripe) -- control conditions	+	+		+
SRR039927	fruit (3 days post breaker stage)	+	+		+
SRR350339	fruit (39 days post-anthesis mature green 42 days post-anthesis breaker stage) -- control conditions	+	+		+
SRR039928	fruit (5 days post breaker stage)	+			+
SRR039923	fruit (5-7mm diameter)	+			+
SRR039929	fruit (7 days post breaker stage)	+	+		+
SRR039926	fruit (breaker stage)	+	+		+
SRR5062025	fruit (breaker stage)	+
SRR5062026	fruit (breaker stage)	+
SRR5062027	fruit (breaker stage)	+
SRR5062028	fruit (breaker stage)	+
SRR5062029	fruit (breaker stage)	+
SRR5062030	fruit (breaker stage)	+
SRR039925	fruit (mature green)	+	+		+
SRR1777753	fruit (mix of MG breaker and red) control	+
SRR1777754	fruit (mix of MG breaker and red) grafted	+
ERR493659	fruit (ripe) -- control conditions	+	+
ERR493660	fruit (ripe) -- control conditions	+	+
SRR1639126	fruit infected tomato plants	+
SRR1344486	fruit pericarp (37 days post-anthesis -- immature green) -- control conditions	+	+
SRR1344487	fruit pericarp (37 days post-anthesis -- immature green) -- control conditions	+	+
SRR1344494	fruit pericarp (37 days post-anthesis -- immature green) -- control conditions	+	+
SRR1344495	fruit pericarp (37 days post-anthesis -- immature green) -- control conditions	+	+
SRR1344488	fruit pericarp (46 days post-anthesis -- breaker stage) -- control conditions	+	+
SRR1344489	fruit pericarp (46 days post-anthesis -- breaker stage) -- control conditions	+	+
SRR1344496	fruit pericarp (46 days post-anthesis -- breaker stage) -- control conditions	+	+
SRR1344497	fruit pericarp (46 days post-anthesis -- breaker stage) -- control conditions	+	+
SRR1344490	fruit pericarp (51 days post-anthesis -- pink stage) -- control conditions	+	+
SRR1344491	fruit pericarp (51 days post-anthesis -- pink stage) -- control conditions	+	+
SRR1344501	fruit pericarp (51 days post-anthesis -- yellow stage) -- control conditions	+	+
SRR1344502	fruit pericarp (51 days post-anthesis -- yellow stage) -- control conditions	+	+
SRR1344492	fruit pericarp (56 days post-anthesis -- red ripe stage) -- control conditions	+	+
SRR1344493	fruit pericarp (56 days post-anthesis -- red ripe stage) -- control conditions	+	+
SRR1344499	fruit pericarp (56 days post-anthesis -- yellow ripe stage) -- control conditions	+	+
SRR1344500	fruit pericarp (56 days post-anthesis -- yellow ripe stage) -- control conditions	+	+
SRR2087177	leaf -- (4-weeks-old plants) post PolRSV infection	+
SRR2087175	leaf -- (4-weeks-old plants) post PolRSV infection	+
SRR5626010	leaf -- TYLCV-resistant breeding line CLN2777A 21 days post TYLCV infection	+
SRR5626044	leaf -- TYLCV-resistant breeding line CLN2777A 21 days post TYLCV infection	+
SRR5630747	leaf -- TYLCV-susceptible breeding line TMXA48-4-0 21 days post TYLCV infection	+
SRR5630766	leaf -- TYLCV-susceptible breeding line TMXA48-4-0 21 days post TYLCV infection	+
SRR2039800	leaf -- 21-days post-inoculation with mock inoculation buffer	+	+
SRR2039802	leaf -- 21-days post-inoculation with Potato spindle tuber viroid intermediate	+	+
SRR2039801	leaf -- 21-days post-inoculation with Potato spindle tuber viroid mild	+	+
SRR2989580	leaf -- 72 hours post infection with Alternaria	+	+		+
SRR2989579	leaf -- 72 hours post infection with Alternaria	+	+		+
SRR2989578	leaf -- 72 hours post infection with mock inoculation buffer	+	+		+
SRR2989577	leaf -- 72 hours post infection with mock inoculation buffer	+	+		+
SRR1598864	leaf -- Micro-Tom	+
SRR5031860	leaf (~4.5-weeks-old plants) inoculated with PStVD	+
SRR5031861	leaf (~4.5-weeks-old plants) inoculated with PStVD	+
SRR5031862	leaf (~4.5-weeks-old plants) inoculated with PStVD	+
SRR5031857	leaf (~4.5-weeks-old plants) mock inoculated	+
SRR5031858	leaf (~4.5-weeks-old plants) mock inoculated	+
SRR5031859	leaf (~4.5-weeks-old plants) mock inoculated	+
SRR6315779	leaf (1-week-old plants)	+
SRR6315776	leaf (1-weeks-old plants) treated	+
SRR1258336	leaf (2-weeks-old plants -- upper systemic leaves) -- 20 days post inoculation with Cucumber mosaic virus-Fny	+	+	+
SRR1258335	leaf (2-weeks-old plants -- upper systemic leaves) -- 20 days post inoculation with mock treatment	+	+	+
SRR5398268	leaf (2-weeks-old)	+			+
SRR5398269	leaf (2-weeks-old)	+			+
SRR6315775	leaf (3-weeks-old plants)	+
SRR6315778	leaf (3-weeks-old plants) treated	+
SRR1609934	leaf (45-days-old plants -- young leaves) -- control conditions	+	+		+
SRR1061629	leaf (4-6 leaf stage) -- infiltrated with A. tumefaciens EHA105 harboring plasmid constructs with dimers of the Tomato leaf curl New Delhi virus ToLCNDV-A [HQ264185.1] and ToLCNDV-B [HQ2641856.1] genome components	+	+
SRR1061628	leaf (4-6 leaf stage) -- mock infiltration	+	+
SRR2923841	leaf (4-weeks-old plants -- young green leaf) -- control conditions	+	+
SRR2923842	leaf (4-weeks-old plants -- young green leaf) -- control conditions	+	+
SRR2923817	leaf (4-weeks-old plants -- young leaf) -- control conditions	+	+		+
SRR2923834	leaf (4-weeks-old plants -- young leaf) -- control conditions	+	+
SRR2923843	leaf (4-weeks-old plants -- young yellow leaf) -- control conditions	+	+
SRR2923844	leaf (4-weeks-old plants -- young yellow leaf) -- control conditions	+	+
SRR6315777	leaf (6-week-old plants)	+
SRR6315774	leaf (6-week-old plants)	+
SRR786981	leaf (6-weeks-old plants) -- 24h post-inoculation with Botrytis cinerea	+	+
SRR786982	leaf (6-weeks-old plants) -- 72h post-inoculation with Botrytis cinerea	+	+
SRR786979	leaf (6-weeks-old plants) -- control conditions	+	+
SRR1783780	leaf (seedling)	+
SRR1783781	leaf (seedling) treated with ABA	+
SRR1463412	leaf (six-weeks-old plant)-- 7 days post Botrytis cinerea infection	+
SRR4013317	leaf (tissue culture 4-weekd-old mutant slnrpd1-1 transformed with 35S::Cas9;U6p::sgRNA)	+
SRR4013318	leaf (tissue culture 4-weekd-old mutant slnrpd1-2/3 transformed with 35S::Cas9;U6p::sgRNA)	+
SRR4013320	leaf (tissue culture 4-weekd-old mutant slnrpe1-1/2 transformed with 35S::Cas9;U6p::sgRNA)	+
SRR4013315	leaf (tissue culture 4-weekd-old plant transformed with 35S::Cas9 plant)	+
SRR4013313	leaf (tissue culture 4-weekd-old plant)	+
SRR1482408	leaf-- 7 days post infection	+
SRR039921	open flower	+			+
ERR985504	pollen (mature -- flower buds >= 10 mm -- bicellular pollen) -- control conditions	+	+		+
ERR985505	pollen (mature -- flower buds >= 10 mm -- bicellular pollen) -- control conditions	+	+		+
ERR985506	pollen (mature -- flower buds >= 10 mm -- bicellular pollen) -- control conditions	+	+		+
ERR985513	pollen (mature -- flower buds >= 10 mm -- bicellular pollen) -- heat stress	+			+
ERR985514	pollen (mature -- flower buds >= 10 mm -- bicellular pollen) -- heat stress	+	+		+
ERR985515	pollen (mature -- flower buds >= 10 mm -- bicellular pollen) -- heat stress	+	+		+
ERR985507	pollen (post-meiotic -- flower buds 6-8 mm -- microspores) -- control conditions	+	+		+
ERR985508	pollen (post-meiotic -- flower buds 6-8 mm -- microspores) -- control conditions	+	+		+
ERR985509	pollen (post-meiotic -- flower buds 6-8 mm -- microspores) -- control conditions	+	+		+
ERR985516	pollen (post-meiotic -- flower buds 6-8 mm -- microspores) -- heat stress	+	+		+
ERR985517	pollen (post-meiotic -- flower buds 6-8 mm -- microspores) -- heat stress	+	+		+
ERR985518	pollen (post-meiotic -- flower buds 6-8 mm -- microspores) -- heat stress	+	+		+
ERR985510	pollen (tetrad -- flower buds 4-6 mm -- meiotic stage/microspore mother cell) -- control conditions	+	+		+
ERR985511	pollen (tetrad -- flower buds 4-6 mm -- meiotic stage/microspore mother cell) -- control conditions	+	+		+
ERR985512	pollen (tetrad -- flower buds 4-6 mm -- meiotic stage/microspore mother cell) -- control conditions	+	+		+
ERR985519	pollen (tetrad -- flower buds 4-6 mm -- meiotic stage/microspore mother cell) -- heat stress	+	+		+
ERR985520	pollen (tetrad -- flower buds 4-6 mm -- meiotic stage/microspore mother cell) -- heat stress	+	+		+
ERR985521	pollen (tetrad -- flower buds 4-6 mm -- meiotic stage/microspore mother cell) -- heat stress	+	+		+
SRR6025786	root	+
SRR6025787	root	+
SRR6025785	root	+
SRR6025784	root	+
SRR6025783	root	+
SRR6025782	root	+
SRR6025781	root	+
SRR6025780	root	+
SRR6025779	root	+
SRR6025778	root	+
SRR6025777	root	+
SRR6025776	root	+
SRR6025775	root	+
SRR6025774	root	+
SRR6025773	root	+
SRR6025772	root	+
SRR6025771	root	+
SRR6025770	root	+
SRR6025769	root	+
SRR6025768	root	+
SRR6025767	root	+
SRR6025766	root	+
SRR6025765	root	+
SRR6025762	root	+
SRR6025764	root	+
SRR6025763	root	+
SRR6025761	root	+
SRR3037372	root	+		+	+
SRR6052683	root -- infected with Fusarium oxysporum	+
SRR6052682	root -- infected with Fusarium oxysporum	+
SRR960406	root -- infected with nematode	+
SRR6052685	root -- mock	+
SRR6052684	root -- mock	+
SRR3014590	root (3-weeks-old plants)	+
SRR3014591	root (3-weeks-old plants) inoculated (Pmi) or not (Pm) with fungus endophyte Pochonia chlamydosporia	+
SRR4346448	root (5-weeks-old plants) -- +1-2-3 days in control conditions	+	+	+	+
SRR4346449	root (5-weeks-old plants) -- +1-2-3 days post infection with root-knot nematode Meloidogyne incognita	+	+	+
SRR4346452	root (5-weeks-old plants) -- +13-14-15 days in control conditions	+	+	+
SRR4346453	root (5-weeks-old plants) -- +13-14-15 days post infection with root-knot nematode Meloidogyne incognita	+	+	+
SRR4346454	root (5-weeks-old plants) -- +18-19-20 days in control conditions	+	+	+	+
SRR4346455	root (5-weeks-old plants) -- +18-19-20 days post infection with root-knot nematode Meloidogyne incognita	+	+	+
SRR4346456	root (5-weeks-old plants) -- +26-27-28 days in control conditions	+	+	+	+
SRR4346457	root (5-weeks-old plants) -- +26-27-28 days post infection with root-knot nematode Meloidogyne incognita	+	+	+
SRR4346450	root (5-weeks-old plants) -- +5-6-7 days in control conditions	+	+	+	+
SRR4346451	root (5-weeks-old plants) -- +5-6-7 days post infection with root-knot nematode Meloidogyne incognita	+	+	+
SRR4346447	root (5-weeks-old plants) -- control conditions	+	+	+	+
SRR3037371	root inoculated with Rhizophagus irregularis	+		+
SRR960388	root control	+
SRR1805791	seedling (2-weeks-old plants) -- mix of treatments: 10 microM ABA or 140 mM mannitol or 120 mM NaCl incubated for 0 -- 2 -- 4 -- 8 -- 12 -- and 24 h -- or cold treatment	+	+
SRR1805790	seedling (2-weeks-old plants) -- mix of treatments: 10 microM ABA or 140 mM mannitol or 120 mM NaCl incubated for 0 -- 2 -- 4 -- 8 -- 12 -- and 24 h -- or cold treatment	+	+
SRR5398261	shoot (2-weeks-old plants)	+			+
SRR5398262	shoot (2-weeks-old plants)	+			+
SRR1022870	shoot (2-weeks-old plants) -- control conditions	+	+
SRR1022871	shoot (2-weeks-old plants) -- control conditions	+	+
SRR1028350	shoot (2-weeks-old plants) -- control conditions	+	+
SRR1028351	shoot (2-weeks-old plants) -- control conditions	+	+
SRR1777751	shoot (6-8 weeks-old grafted plants)	+
SRR1777738	shoot (6-8 weeks-old plants)	+
SRR583817	shoot apex (including 3 to 5 primordial leaves -- the first 2 leaves were removed) -- control conditions	+	+
ERR493661	fruit (ripe) -- control conditions		+
ERR493662	fruit (ripe) -- control conditions		+
ERR493663	fruit (ripe) -- control conditions		+
ERR493664	fruit (ripe) -- control conditions		+
ERR493665	fruit (ripe) -- control conditions		+
GSM803579	leaf (3-weeks-old plants) -- control conditions		+
GSM803580	flower (pre-anthesis) -- control conditions		+
GSM803581	fruit (breaker stage -- early ripening) -- control conditions		+
SRR065156	shoot (2-weeks-old plants) -- control conditions		+
SRR065157	shoot (2-weeks-old plants) -- control conditions		+		+
SRR955375	leaf (5-weeks-old plants -- 6-8 leaf stages) -- 21 days post-inoculation with control A. tumefaciens strain GV3101 containing pBinPLUS		+	+
SRR955376	leaf (5-weeks-old plants -- 6-8 leaf stages) -- 21 days post-inoculation with A. tumefaciens strain GV3101 containing pBinPLUS-SH2-1.4 with Tomato yellow leaf curl virus [CN:SH2]		+	+
SRR955377	leaf (5-weeks-old plants -- 6-8 leaf stages) -- 30 days post-inoculation with A. tumefaciens strain GV3101 containing pBinPLUS-SH2-1.4 with Tomato yellow leaf curl virus [CN:SH2]		+	+
SRR955378	leaf (5-weeks-old plants -- 6-8 leaf stages) -- 21 days post-inoculation with control A. tumefaciens strain GV3101 containing pBinPLUS		+	+
SRR955379	leaf (5-weeks-old plants -- 6-8 leaf stages) -- 21 days post-inoculation with A. tumefaciens strain GV3101 containing pBinPLUS-SH2-1.4 with Tomato yellow leaf curl virus [CN:SH2]		+	+
SRR955380	leaf (5-weeks-old plants -- 6-8 leaf stages) -- 30 days post-inoculation with A. tumefaciens strain GV3101 containing pBinPLUS-SH2-1.4 with Tomato yellow leaf curl virus [CN:SH2]		+	+
SRR627529	Ailsa Craig whole fruit 5 days after pollination			+
SRR627530	Ailsa Craig whole fruit 5 days after pollination			+
SRR627531	Ailsa Craig whole fruit mature green			+
SRR627532	Ailsa Craig whole fruit mature green			+
SRR627533	Ailsa Craig whole fruit breaker			+
SRR627534	Ailsa Craig whole fruit 7 days after breaker			+
SRR627535	Ailsa Craig whole fruit 7 days after breaker			+
SRR1258337	Moneymaker leaf 30 days post TYLCV inoculation			+
SRR1258338	FL505 leaf 21 days post mock inoculation			+
ERR2231341	M82 tomato leaf				+
ERR2231342	M82 tomato leaf				+
SRR5398263	IL1-1 seedling Solanum lycopersicum x Solanum pennellii leaf				+
SRR5398264	IL2-5 seedling Solanum lycopersicum x Solanum pennellii				+
SRR5398265	IL8-3 seedling RNA-seq; Solanum lycopersicum x Solanum pennellii				+
SRR5398266	Unknown				+
SRR5398272	Unknown				+
SRR5398273	Unknown				+
SRR5398274	Unknown				+
SRR5398275	Unknown				+
SRR5398292	F1 flower Solanum lycopersicum x Solanum pennellii				+
SRR5398293	F1 flower Solanum lycopersicum x Solanum pennellii				+
SRR5398294	F1 flower Solanum lycopersicum x Solanum pennellii				+
SRR5398295	F1 flower Solanum lycopersicum x Solanum pennellii				+
SRR5398296	F1 flower Solanum lycopersicum x Solanum pennellii				+
SRR5398297	F1 flower Solanum lycopersicum x Solanum pennellii				+
SRR5398298	F1 flower Solanum lycopersicum x Solanum pennellii				+
SRR5398299	F1 flower Solanum lycopersicum x Solanum pennellii				+
SRR5398300	M82 pollen				+
SRR5398301	M82 pollen				+
SRR5398302	M82 pollen				+
SRR5398303	M82 pollen				+
SRR5398304	M82 pollen				+
SRR5398305	M82 pollen				+
SRR5398312	F1 pollen Solanum lycopersicum x Solanum pennellii				+
SRR5398313	F1 pollen Solanum lycopersicum x Solanum pennellii				+
SRR5398314	F1 pollen Solanum lycopersicum x Solanum pennellii				+
SRR5398315	F1 pollen Solanum lycopersicum x Solanum pennellii				+
SRR5398316	F1 pollen Solanum lycopersicum x Solanum pennellii				+
SRR5398317	F1 pollen Solanum lycopersicum x Solanum pennellii				+
SRR5398318	F1 pollen Solanum lycopersicum x Solanum pennellii				+
SRR5398319	F1 pollen Solanum lycopersicum x Solanum pennellii				+
SRR5398320	F1 pollen Solanum lycopersicum x Solanum pennellii				+
SRR5398321	F1 pollen Solanum lycopersicum x Solanum pennellii				+
SRR5398322	F1 pollen Solanum lycopersicum x Solanum pennellii				+
SRR5398323	F1 pollen Solanum lycopersicum x Solanum pennellii				+
SRR7406459	Tomato unknown				+
