# Supplementary material for: Tomato MicroRNAs and Their Functions
Source: Int J Mol Sci. 2022 Oct 9;23(19):11979. doi: 10.3390/ijms231911979 (PMC9569937; doi:10.3390/ijms231911979)
Supplement: Supplementary file 1 [file ijms-23-11979-s001.zip › Table S2_revised.xlsx]

## Sheet: Table S2
Table S2 List of tomato annotated MIR genes and their coding mIRNA/miRNA* strands. For each MIR gene, serial number, the study that annotated it (indicated by "+"), miRBase accession number, family affiliation, location of its predicted pre-miRNA, miRNA and miRNA* in the tomato genome (SL3.0) and corresponding sequences and FoldChange of respective miRNA upon SlDCL1 silencing (Kravchik et al., J …
Number	ShortStack-20-22 nt (This study)	ShortStack-15-35 nt (Lunardon et al., Genome Res. 2020, 30, 497–513)	miRDeep-P2 (19-24 nt) (Guo et al., Nucleic Acids Research 2020, 48).	sRNAanno (20-22 nt) (Chen et al., Hortic Res 2021, 8, 1–8)	miRBase accession (release 22.1)	Family	miRNA Sequence	miRNA length	miRNA location	strand	miRNA* Sequence	miRNA* length	miRNA* location (SL3.0)	Pre-miRNA sequence	Pre-miRNA length	Pre-miRNA location	log2FC WT/35S>>SlDCL1IR (Kravchik et al., J Exp Bot 2014, 65, 725–739)	Remarks
1			+				CCACGUCGACGGACGUCGCG	20	SL3.0ch00:9126524-9126543	+	CGUUGUCCUUCGGUGCACGUC	21	SL3.0ch00:9126445-9126465	UGCCUGGGCGUCACGCAUCGCGUUGUCCUUCGGUGCACGUCGCAAGGCUGAAUGCGGGGGCAAACGUUGGCCUCCCGUGCGCCCGGCCUAAAUGUGAGUCCACGUCGACGGACGUCGCGACAAGGGGUUGUUGAAACUC	139	SL3.0ch00:9126425-9126563
2	+		+	+		miR396	UUCCACAGCUUUCUUGAACUG	21	SL3.0ch00:11583858-11583878	+	GUUCAAUAAAGCUGUGGGAAG	21	SL3.0ch00:11583937-11583957	AAAUGGUCCUUUUUGUGUUUUUCCACAGCUUUCUUGAACUGCAUCUACAAUUUCAAUUCAUUAUUGAAAAAGAAAAAAUUGAUUCAUAUUGUUGUUGCGGUUCAAUAAAGCUGUGGGAAGAUACAGAUAGGGUCAAAUAG	140	SL3.0ch00:11583838-11583977	2.65414
3	+		+	+		miR395	CUGAAGUGUUUGGGGGAACUC	21	SL3.0ch00:16085164-16085184	-	GUUCCCUUGACCGCUUCAUUA	21	SL3.0ch00:16085212-16085232	CUAUCAAGGUAUUCCCUGGAGUUCCCUUGACCGCUUCAUUAGGGAUUACUUUAUUGUUUGAUGCCUUGCUGAAGUGUUUGGGGGAACUCUUGGACUCACUUUGAAAUUU	109	SL3.0ch00:16085144-16085252
4				+			UAAGAAUGGAUUCUGAUGGCCU	22	SL3.0ch00:16380660-16380681	+	GCCGUUGCAAAUCUUGUCUUGGC	23	SL3.0ch00:16380567-16380589	AAAGUUAAGAAUGCCGUUGCAAAUCUUGUCUUGGCCGGUUUCACCAAAUUUCUUUCUCUGGUGAAUUUUCUCAUCAAGUUUAACAACAAUGGCCUUUGACUAAUGUAAGAAUGGAUUCUGAUGGCCUUCUUAAAAAC	137	SL3.0ch00:16380555-16380691
5			+				CGAUUGUAGUAUUCCUUGGCGC	22	SL3.0ch00:17158012-17158033	-	UUCAAGGGAUUCUGCAAUUCA	21	SL3.0ch00:17158167-17158187	UGCGUUCAAAGACUCGAUGGUUCAAGGGAUUCUGCAAUUCACACCAAGCAUCGCAUUUCACUACCUUCUUCAUCGAUGCGAGAGCUGAGAUAUUCAUUGUCGAGAGGUGUUUCUGUUAUCAGAGCAGCGCGCAUCCCCCAAUGAUCCGUGAAUAGGGCGCGAGGGGAGGGCUGUCGAUUGUAGUAUUCCUUGGCGCUUUUCGUGCCGGGGUUCAGU	216	SL3.0ch00:17157992-17158207		pre-miRNA fold does not meet criteria
6			+				CGAUUGUAGUAUUCCUUGGCGC	22	SL3.0ch00:17319019-17319040	+	UUCAAGGGAUUCUGCAAUUCA	21	SL3.0ch00:17318865-17318885	UGCGUUCAAAGACUCGAUGGUUCAAGGGAUUCUGCAAUUCACACCAAGCAUCGCAUUUCGCUACCUUCUUCAUCGAUGCGAGAGCUGAGAUAUUCAUUGUCGAGAGGUGUUUGUGUUAUCAGAGCAGCGCGCAUCCCCCCAUGAUCCGUGAAUAGGGCGCGAGGGGAGGGCUGUCGAUUGUAGUAUUCCUUGGCGCUUUCCAUGCCGGGGUUCAGU	216	SL3.0ch00:17318845-17319060		pre-miRNA fold does not meet criteria
7			+			miR395	UUGAAGUGUUUGAGGGAACUC	21	SL3.0ch00:19220343-19220323	-	AGUUUCCUUGACCACUUUAUG	21	SL3.0ch00:19220192-19220212	CUUUGAUGUUAGAAGCCUUGUUGAAGUGUUUGAGGGAACUCCUGGGUUGACAUUGAAAAUUACGCAAACAAGUAUAUAUAAAUGCAUGAUGAGUACGUAUUAGCUAGAGAUGAUGAAUACAAUAUUGAUUCACGUAUAAAACUACCUCUGGAGUUUCCUUGACCACUUUAUGAGAGCUUAAUAUUUCAUUGU	192	SL3.0ch00:19220172-19220363
8	+		+	+		miR395	UUGAAGUGUUUGAGGGAACUC	21	SL3.0ch00:19220323-19220343	-	GUUCCCUUGAUCACUUCAUUA	21	SL3.0ch00:19220552-19220572	CUAUCAAGGUGUUCCCUAGAGUUCCCUUGAUCACUUCAUUAGGGAUAACUUCGUUAUUUGAUGCCCUGCUGAAGUGUUUGGGGAAACUCCUGGGCUCACUCUGAAAUUUUAUGCAAAUUAAACCAAUAGAAGUGUUGGAGUGCUGGUUGUGGAUGAUAAACAUGAUAGUUCACGUAGAAAUCUAUCAAGGUGUUCCCUAGAGUUUCCUUGACCACUUCAUGAGGGCUUACUUUGAUGUUAGAAGCCUUGUUGAAGUGUUUGAGGGAACUCCUGGGUUGACAUUGAAAAUU	290	SL3.0ch00:19220303-19220592
9	+		+			miR399	UGCCAAAGAAGAUUUACCCCG	21	SL3.0ch00:20720640-20720660	-	GGGCUAAUCUUCUUUGGCAAA	21	SL3.0ch00:20720707-20720727	CUAUGUAUGGAUGCAUUACUGGGCUAAUCUUCUUUGGCAAAUAGCCACAUUUUCACUAUAUUAUUUAGUGCAAGUUUGUUCAUUUUUUGCCAAAGAAGAUUUACCCCGUAAAUCACCCAUACAAUCUA	128	SL3.0ch00:20720620-20720747
10	+						CGACGAAGGAUAUUUGCAUGCC	22	SL3.0ch01:340685-340706	-	UAUGCGGAUAUCCUUCGUUAUA	22	SL3.0ch01:340807-340828	UUCUGAACUAUCGUAAAUGGUAUGCGGAUAUCCUUCGUUAUACUUCAGGGAUAUUGAUGUCUCUGUUGUUCAAAAACUAGAGUGUAUAUUGAUAUAUACGCUCUAAUUUUUGGACGGCAGAGACACCAAUAUUCCUGAAGUACGACGAAGGAUAUUUGCAUGCCAUUUACGAUAGUUUGAGAAU	184	SL3.0ch01:340665-340848
11	+						AAAAAAUGUGAGUUAUACGGG	21	SL3.0ch01:438877-438897	-	CGAAUAAUUCACAUUUUUUUU	21	SL3.0ch01:438777-438797	GUAUUGAUCCAACACUAUAAAAAAAAUGUGAGUUAUACGGGAUUUUUAUGUGAAUUAGUAUGAAAAUUCACAAGUAAAUAAGUAACUUGUGAAUUUUCAUACUAAUUUUGGGAAAAUAUCCGAAUAAUUCACAUUUUUUUUAGUGGAACCGUGAUUAUAAC	161	SL3.0ch01:438757-438917
12			+				CUCGAACUCUUCAAAAAUAU	20	SL3.0ch01:619848-619867	+	CAGUUUUGAAGAGUCUGAGCA	21	SL3.0ch01:619934-619954	CACACUCUUGGGCAAUGUUGCUCGAACUCUUCAAAAAUAUUGAUGGGUACGUGUUGGAUCCUCCAAAAACAGUGUAUUUUUGAAGGAUCCGACACAGGUAUGGUAACAGUUUUGAAGAGUCUGAGCAACUUAACUCUUGGGUGCGUA	147	SL3.0ch01:619828-619974
13				+			GGGCCAAAAUCGGAAUAAACAU	22	SL3.0ch01:830945-830966	+	GUUUAUUUCAAUUUGGUCCUU	21	SL3.0ch01:830861-830881	UCAAUGUUGUAGGUUUAUUUCAAUUUGGUCCUUGUUUAAUUUAACUAAGCAUAAUUAAUUGUCAAUUAAUAUGAAAUGCUUAGUUGAAUUAUAUAAGGGCCAAAAUCGGAAUAAACAUAUAAUAUAAG	128	SL3.0ch01:830849-830976
14	+	+	+	+	MI0020257	miR6026	UUCUUGGCUAGAGUUGUAUUGC	22	SL3.0ch01:832126-832147	+	AAUACAACUAUAGCCAAGACAA	22	SL3.0ch01:831940-831961	AUUGACCACUUUGAUUUGGUAAUACAACUAUAGCCAAGACAAUGCUUCAUUAUAAGUGCAUAACUUUUCACUUUAUUGUUUGAGCAUUGUGUUGAUUUCUCUAAACUUGUUUUUCGUUGAACAAGAUUGUUUUUUCAUAUACUCAUGGAAAGCAACACCGUGCUCAGAAGUUAGAGUGAAAUGUUAUGCAUUUGUGAUUAUAUAUUUUCUUGGCUAGAGUUGUAUUGCCAAGUGAAGUGUUUUAAUUG	248	SL3.0ch01:831920-832167
15			+				GUUUUGGACAACAGGGGCACC	21	SL3.0ch01:1495863-1495843	-	UGCUCCUGUCGUUCAAAGACU	21	SL3.0ch01:1496004-1496024	UCAUACUUUUGAGACAUUGAUGCUCCUGUCGUUCAAAGACUAGAGCAUAUAUACCCUUUAUACUAUAACUGACAUACACGUGUCAUAAUCUUAUCCAUCGACCGACAUCGGAUCGAUGGAUAAAAUUGUAUCACGUAUCCCCAUUUAGUCUUUCGUUAGAGUGAAGGGCAUAUACGCUCUAGUUUUGGACAACAGGGGCACCAAUCUCCCAAAAGUAUGACG	222	SL3.0ch01:1495823-1496044
16	+	+					UGGAAGAGGUGAUUGGAGAAA	21	SL3.0ch01:3050611-3050631	+	UCUCCAGUCACCUCAUCCGUA	21	SL3.0ch01:3050551-3050571	AAGCUCUGAAGUAAUAUCUCUCCAGUCACCUCAUCCGUAUUUCUCGAAUAGGUUGCUAAUUCAAGCAUUAGAGAAAUAUGGAAGAGGUGAUUGGAGAAAUAUUUCUAGGUGUUACGU	117	SL3.0ch01:3050533-3050649
17	+			+			GGUUGAGCAUGUAGAUACAAUU	22	SL3.0ch01:3113984-3114005	+	CUGUUUCUACAUUCUCAAUACU	22	SL3.0ch01:3114029-3114050	UGAAUAAUAUAUAAAAAAAUGGUUGAGCAUGUAGAUACAAUUUAGUCAGACAAUGAUCCACUAAACUGUUUCUACAUUCUCAAUACUUUUUGUCAAAAAAAUGAAAU	107	SL3.0ch01:3113964-3114070
18	+						AAGAUAGUGCCAUGUAGACCA	21	SL3.0ch01:3553716-3553736	+	ACCUACGUGACACUAUUUUGU	21	SL3.0ch01:3553667-3553687	UAAUUUUCUACCCCUUUUCGACCUACGUGACACUAUUUUGUGGAUCCAACGCUGGUUGACUUUUUUUUCAAGAUAGUGCCAUGUAGACCAAAAAGAUGUAGAAAAUUACU	110	SL3.0ch01:3553647-3553756
19	+	+				miR536	UGGUGCCACGCUGGGUGCGGU	21	SL3.0ch01:4244370-4244390	-	CACACUCAGCAUGGCUCCAUC	21	SL3.0ch01:4244414-4244434	GAAAGAAGAAGUAGUUUAGCCACACUCAGCAUGGCUCCAUCAAAGACAUGAAAUUUGAAAAUGAUGGUGCCACGCUGGGUGCGGUUGAACUAUAUCUUCUCUUUA	105	SL3.0ch01:4244350-4244454
20	+						AGCUUGUAGAAUCUCCUUUCC	21	SL3.0ch01:4430811-4430831	+	AAAGGAGAUCCUACAAGCUAC	21	SL3.0ch01:4430921-4430941	UAUUGUCAAUCUCCAAUACUAGCUUGUAGAAUCUCCUUUCCUUUGAGUUGUUAUCUUUCUUUAUCCACCAGGAUUUGAAUAAGUGGUAUCAAAGCUUGAUGUAUAAUAAAAUAAGGUAGUAUCUCAAAUGAAAGGAGAUCCUACAAGCUACUAUUGGAGACAAAAUCACUA	171	SL3.0ch01:4430791-4430961
21			+				AUUGGGUCAUAUGGUAUUUCC	21	SL3.0ch01:4926463-4926483	+	AAAUCCUGGAGAUCCAAUUUC	21	SL3.0ch01:4926406-4926426	GUUCCAAGAGUUGUAUUCCGAAAUCCUGGAGAUCCAAUUUCAUAUUGGGUUGACAUAUAGUGCGAUUUGUCAGAUAUAUUGGGUCAUAUGGUAUUUCCCCGUUCUCUCCCCCGAUCGA	118	SL3.0ch01:4926386-4926503		pre-miRNA fold does not meet criteria
22	+						AAAAUCAGGACUAUAAUAUGA	21	SL3.0ch01:5771800-5771820	-	AGGUUAUAGUCGUGAUUUUAA	21	SL3.0ch01:5771739-5771759	UAUUAGGUAAAAUCGGUAAUAAAAUCAGGACUAUAAUAUGAAUAACUUGUCUCAUAUAGGAAGUAUUGACAUAAGUUAUUCAGGUUAUAGUCGUGAUUUUAAUCCUGGAUUAUAAUUCUGAG	122	SL3.0ch01:5771719-5771840
23			+				UUGAAGUAGAAGGUUGCAUCCC	22	SL3.0ch01:6613169-6613190	-	AAGAACAUUCUACCAUCAACA	21	SL3.0ch01:6613145-6613165	AAGUGAUCGAUAGCCCAUAGUUGAAGUAGAAGGUUGCAUCCCUCGAAGAACAUUCUACCAUCAACACAUGCUGACAGACUCCUCAU	86	SL3.0ch01:6613125-6613210
24	+						UGUUGCUGACAAUGGGAAUCC	21	SL3.0ch01:13913271-13913291	-	AUUUCUAGUGUCAGCAACAUC	21	SL3.0ch01:13913092-13913112	GCAAUGAGAAUUCAUUAUGAUGUUGCUGACAAUGGGAAUCCCAAUAUCCAUGACGAAAGAGAAUUCAUGUGAUAUACUGAACGCAGCCUUGCUAGAGUUGCAUUUUGAUGGGUUUGUGUUUUGUUCUCUCAUAAAAACCUUAUACUUACUAUCAUCACAUCUACCAUUAAUAAACCAAUCUUUUGUCAUGGAUAUUGGAAUUUCUAGUGUCAGCAACAUCAUAAUGAACAUUUAUAUGCU	240	SL3.0ch01:13913072-13913311
25			+				UGCUUUUAUAGAGAUCUUCGGA	22	SL3.0ch01:14013383-14013404	+	UCGGAUUUCAAAUAGAAAAGA	21	SL3.0ch01:14013414-14013434	UCUCUUCAUCUGAUAAUGUCUGCUUUUAUAGAGAUCUUCGGACUUCAAACUUCGGAUUUCAAAUAGAAAAGAAUCUUAUCAUCUUAGUCAGG	92	SL3.0ch01:14013363-14013454
26	+						UUUAGCUUUGUAUGCCUCUGA	21	SL3.0ch01:14779471-14779491	+	AGAGGAAUACAAAGCUAAACU	21	SL3.0ch01:14779430-14779450	UAAAAAAAAUAAAGAAAAUCAGAGGAAUACAAAGCUAAACUCCUAUAUUAUGGAAACGGAAUUUAGCUUUGUAUGCCUCUGACUUUCCUUAUUUUUACAUGG	102	SL3.0ch01:14779410-14779511
27	+						UAUGCCUCUGACUUUCCUUCU	21	SL3.0ch01:14797822-14797842	+	AAGGAACAUUAGAGGAAUACA	21	SL3.0ch01:14797761-14797781	CACGAAAGGAUUAAAAAAAUAAGGAACAUUAGAGGAAUACAAAGCUAAACUCCUAUAUUAUUGAAAUGGAAUUUAACUUUGUAUGCCUCUGACUUUCCUUCUUUUUACAUGAUAAUAAACAU	122	SL3.0ch01:14797741-14797862
28			+				UUAAACAAGGCUCUAUGACGGU	22	SL3.0ch01:15477653-15477674	-	UGUCACAUGGGAGCUGUUUAA	21	SL3.0ch01:15477743-15477763	CGUGUCUUAGGUUGAGUGCCUGUCACAUGGGAGCUGUUUAAGACAACAUUUUUGGAGAGAUUCUUCCCCAGAUAGAUGAGUGAGGCCAAGGUUAAGGAGUUCAUCAACCUUAAACAAGGCUCUAUGACGGUCAAAGAGUAUUCUCUAAUGU	151	SL3.0ch01:15477633-15477783		pre-miRNA fold does not meet criteria
29			+				GAACUAAUGUCGCUAAAGACU	21	SL3.0ch01:18460338-18460358	+	UCUUUACCGGCAUUAGUUAAG	21	SL3.0ch01:18460309-18460329	ACAUUAAUAAAAGAGUGGUAUCUUUACCGGCAUUAGUUAAGUGUCAUUAGAACUAAUGUCGCUAAAGACUUUAGGGACAUAUACAAAGAG	90	SL3.0ch01:18460289-18460378
30			+				AAGUCCUCGUGUUGCAUCCCU	21	SL3.0ch01:32849979-32849999	-	GGAGUAGUACUAGGAUGGGUG	21	SL3.0ch01:32849664-32849683	AAGUUAAGCGUGUUUGGGCGGGAGUAGUACUAGGAUGGGUGACCCCUUAGGAAGUCCUCGUGUUGCAUCCCUUCUUUUUGUUGAAAUUCGUU	92	SL3.0ch01:32849959-32850050
31			+				UUUCUGAAAUUGAUUGUUGGUG	22	SL3.0ch01:39978014-39978035	-	UCAAGAAUUAAUUUCAGCAAU	21	SL3.0ch01:39978046-39978066	AUAAUCUGUAGUUCAUGUAUUCAAGAAUUAAUUUCAGCAAUUGUUAACCUUUUUCUGAAAUUGAUUGUUGGUGAUUUUGUUGAUUAAUCAAUU	93	SL3.0ch01:39977994-39978086
32			+	+		miR169	CAGCCAAGGAUGACUUGCCG	20	SL3.0ch01:46680962-46680981		GCAAGUGGUCCUUGGCUACA	20	SL3.0ch01:46680840-46680859	GAAAGAGUUGCAGCCAAGGAUGACUUGCCGACUUUUGUAUUACUCUUCAUAUAUAUAUAUAUAUAUAUAUAUAUAUAUAUAUAUAUAUAUAUAUAUAUAUGGAAAUUACAUUAAACUUGGAAGAGAAAGUUGGCAAGUGGUCCUUGGCUACAUCUUUCUUUCU	163	SL3.0ch01:46680829-46680991
33			+				AUCAAAAGAUCGUCUUUCAGA	21	SL3.0ch01:55802290-55802310	-	UGGUUGCAUCUUUUAAUGAUU	21	SL3.0ch01:55802484-55802504	UCAAUGUACAGAUUUCAUUUUGGUUGCAUCUUUUAAUGAUUCUGAUACAGAUUCUUAGGAUCCUCAACAAUAGUCUAUUGAGAUCACUUAAUCUGCUCGCCAACUUUUGAGUAAGACGACCUUGCUUCUGCACUCUACUUUUAUGAGUUGUUAGUAGCAAUCUUCUUGAGGAGACCUGGGUCUUGUUUGGACACUCAUGUAUAGUAAUGGAUUCAUCAAAAGAUCGUCUUUCAGAGUAUUUAUUUUUUCAGAGGU	255	SL3.0ch01:55802270-55802524		pre-miRNA fold does not meet criteria
34			+				UAAUGUAAGAGCGUUUGAUGGU	22	SL3.0ch01:59758176-59758197	-	CAGUUAUAACCUUUUUUUGGG	21	SL3.0ch01:59758063-59758083	AAGUUGGAGCGAAACCAGGUUAAUGUAAGAGCGUUUGAUGGUGUGCAAAGAGACACAUUAGGGGCGGUGAACUUGACCUUUCAAAUAGGCCCCGCGGAGUUCAAUGCGAAAUUCCAAGUGUUGGAUAUUGACACCAGUUAUAACCUUUUUUUGGGAAGGCCGUUCAUUCACAUGA	175	SL3.0ch01:59758043-59758217		pre-miRNA fold does not meet criteria
35			+				UUGAAGUAGAAGGUUGCAUCCC	22	SL3.0ch01:67095849-67095870	-	AUGAACAUUCUACCAUCAACA	21	SL3.0ch01:67095825-67095845	AAGUGAUCGAUAGACCAUAGUUGAAGUAGAAGGUUGCAUCCCUCGAUGAACAUUCUACCAUCAACACAUGCUGACAGACUCCUCAU	86	SL3.0ch01:67095805-67095890
36	+	+	+	+	MI0029100	miR403	CUAGAUUCACGCACAAGCUCG	21	SL3.0ch01:78229580-78229600	+	CGUUUGUGCGUGAAUCUAACA	21	SL3.0ch01:78229527-78229547	UCAGGAAGAGGCAUAUUUCACGUUUGUGCGUGAAUCUAACAACUCUUUUCAUCUGAAAAACUGUUAUUGUUUGCUAGAUUCACGCACAAGCUCGUAAUAUGGCUUUUCCAAUCU	114	SL3.0ch01:78229507-78229620	1.36876
37	+	+		+			UUGGCAAUAUGGUAGGGGAUU	21	SL3.0ch01:78855365-78855385	+	UUCCCUACCAUAUUGCCAAAU	21	SL3.0ch01:78855302-78855322	AUCUUUGUAAUGAGUUCCAAUUCCCUACCAUAUUGCCAAAUAUUUGCCUUUAUCUUUGUGUUCAUCUAGCUAAAGACAAAUGUUUGGCAAUAUGGUAGGGGAUUCUGGUCUUCUGUACACAGGG	124	SL3.0ch01:78855282-78855405
38			+				AUUUGUACAGAGUUCUGUUAU	21	SL3.0ch01:79390577-79390597	+	UUGAGAAUUUUUACAAUUUAU	21	SL3.0ch01:79390447-79390467	UUUUAAGAAAGAGGAAGAAUUUGAGAAUUUUUACAAUUUAUUAAUGUACCAUAAAUAAUUUUUAUUUAUUUCCUAUCAUUUUACUGAGUUUUCAGUUUUAAUGUGUGUGUAAAAAUAUAUAUUCAUUUUUUUUUACUGUGUAAAGAUGUGAUUUGUACAGAGUUCUGUUAUUUUCUAGUUUUUUACUAUUU	191	SL3.0ch01:79390427-79390617
39	+						UAUUUUAUGAUAUUCCUUAGC	21	SL3.0ch01:82249561-82249581	-	UAAGGAGUAUCGCAAAAUACC	21	SL3.0ch01:82249503-82249523	UGGGCAACCCAAGAUCACGGUAUUUUAUGAUAUUCCUUAGCCAUCUUAUAACUAAGGAUAUCUUUGUUAUAAGAAGGCUAAGGAGUAUCGCAAAAUACCGUGAUUCUUGGGUUGCUUUU	119	SL3.0ch01:82249483-82249601
40	+	+	+	+	MI0020242	miR6024	UUUAGCAAGAGUUGUUUUACC	21	SL3.0ch01:83111045-83111065	-	AGAAACAACACUUGCUAAAGG	21	SL3.0ch01:83111101-83111121	AACUGGAAAUGGGGAAGUGGAGAAACAACACUUGCUAAAGGAAGUUCACCAGUCAUCUCUUUUCUUUUGGAGUUUUUUUAGCAAGAGUUGUUUUACCUCUUCUCAAUUCCGUCUCUC	117	SL3.0ch01:83111025-83111141	1.99984
41			+				UCGGUCACCUGGUCGUUCGUU	21	SL3.0ch01:83608290-83608310	-	CUUGAACGAUCAUUUUCGAUC	21	SL3.0ch01:83608228-83608248	GACUUGCUGGGACUGACAGAUCGGUCACCUGGUCGUUCGUUUUGUUAUUGUGUGAGCUUUAGUAUUUUUGAAGCUUUUGAACCUUGAACGAUCAUUUUCGAUCAAAAGUUCUAGAAGAUGACA	123	SL3.0ch01:83608208-83608330
42	+						UAAAAAGAAAAAAGGUAAAAG	21	SL3.0ch01:84297372-84297392	-	UUUACUUUUUUUCUUUUUAGA	21	SL3.0ch01:84297433-84297453	AAAGUCCGAUUAUAUUAACUUUUACUUUUUUUCUUUUUAGAAUAAAUAAGUGGAAAUUAUCCAUUUCCCACUUAUUUACUCUAAAAAGAAAAAAGGUAAAAGUUGAUAAUUAUCGGACUUUG	122	SL3.0ch01:84297352-84297473
43	+						UUUAUUUACUUCUGUUCAGGC	21	SL3.0ch01:84682966-84682986	-	UUGAACAGAAGUAAAUAAUUG	21	SL3.0ch01:84683137-84683157	GCCAAAAGAGAUCAGUUAGCUUGAACAGAAGUAAAUAAUUGUCUGGCUGCUCCACAAUGUGACUGACACUAAGAAUCUCCUAAAGCAGUUAAUAAAUGACACUUCUUCUAGCUGAACAGUCAUAAAGCGUCAUUGCCUUACUGUUUUAGGAGAUUCUUAGUGAAACUCACAUUAUGGAACAGAAACAAACAUUUAUUUACUUCUGUUCAGGCUAACUGGUCUCUUUUUUUAU	232	SL3.0ch01:84682946-84683177
44	+						UGACACUAAGAAUCUCCUAAAG	22	SL3.0ch01:84683093-84683114	-	UUAGGAGAUUCUUAGUGAAACU	22	SL3.0ch01:84683011-84683032	UGGCUGCUCCACAAUGUGACUGACACUAAGAAUCUCCUAAAGCAGUUAAUAAAUGACACUUCUUCUAGCUGAACAGUCAUAAAGCGUCAUUGCCUUACUGUUUUAGGAGAUUCUUAGUGAAACUCACAUUAUGGAACAGAAACA	144	SL3.0ch01:84682991-84683134
45	+						GAGUUCGAGCAACAUAGUCUG	21	SL3.0ch01:86312221-86312241	+	GGUUAUGUUGCUCGAACACUC	21	SL3.0ch01:86312072-86312092	AUUAUUAAUGGUUGCCUACGGGUUAUGUUGCUCGAACACUCUAAAAAUGUUGCCAUUGGCAGGUUAGAUUCUUCGAAAAUGCACAACUUUUUGAUAAUCCGAUAUGAAUGUGGAAGAGUUCGAGCAACCUAGUCUAUUGGUACAAAUGGUACUUGGUGGACAUUUUAGAGAGUUCGAGCAACAUAGUCUGUGGGAAUUUCAUAUUAUGAU	210	SL3.0ch01:86312052-86312261
46			+				AUCGAAGGUCCUAUGGACGAA	21	SL3.0ch01:86439349-86439369	+	GGCCAAGUUUGCUUUCGGAUA	21	SL3.0ch01:86439393-86439413	AUUGCUGAGUUUUGAUAUUUAUCGAAGGUCCUAUGGACGAAGCGCUAUAAUACAAUGCGCAUUCGGCCAAGUUUGCUUUCGGAUAUCGAUUUCUGAAUCCAGAUC	105	SL3.0ch01:86439329-86439433		pre-miRNA fold does not meet criteria
47			+	+		miR477	CCUCUCCCUCAAGGGCUUCUCU	22	SL3.0ch01:86753328-86753349	+	AGAAGCUCUAGCAGGGAGAGCC	22	SL3.0ch01:86753374-86753395	CUUAUUACUGCCUCUCCCUCAAGGGCUUCUCUCCUGCAUGCUUUUUAUGUUGGGAAAGAAGCUCUAGCAGGGAGAGCCAAUAACAAA	87	SL3.0ch01:86753318-86753404
48	+		+	+		miR477	CUCUCCCUCAAAGGCUUCUGG	21	SL3.0ch01:86753445-86753465	+	AGAGGUCUUUCGAGUGAGAGUG	22	SL3.0ch01:86753492-86753513	AUGUUGACAGUCUUUUUUCACUCUCCCUCAAAGGCUUCUGGCUUAAAAUGCCUUUUGUGCUAAUGCUAGAGGUCUUUCGAGUGAGAGUGAAUAAAUUCUGCCAUGAUGU	109	SL3.0ch01:86753425-86753533
49	+	+	+	+		miR166	UCGGACCAGGCUUCAUUCCCC	21	SL3.0ch01:87281497-87281517	+	GGAAUGUUGUCUGGCUCGAGG	21	SL3.0ch01:87281407-87281427	AGAGAGCUUUUGUAUUGCGGGGAAUGUUGUCUGGCUCGAGGAAUCAAAAAUUGUUUCUUAUAGAUAGAUCUGUAUAUUUUGUUUAUAGAUCUAUAAUGUUUUUGAUGUCGUCGGACCAGGCUUCAUUCCCCACAAUGAAUAUUGCUCUCUC	151	SL3.0ch01:87281387-87281537	1.88729
50			+		MI0029118	miR9476	AAAAAGAUGCAGGACUAGACC	21	SL3.0ch01:87985745-87985765	+	UUUAUUCUUGCAUCUUUUGAU	21	SL3.0ch01:87985788-87985808	UGAUAACGGAAAAAAUGUAAAAAAAGAUGCAGGACUAGACCAAUAGCAGUUUUGGACAGGAACUUUAUUCUUGCAUCUUUUGAUGAUUUCAUAGUGUUUAUGUG	104	SL3.0ch01:87985725-87985828	3.39767
51	+						UUAUGCCCUUACCGUCAAAUA	21	SL3.0ch01:89768496-89768516	+	UUUGAUGCUAAGGGCUUAAGU	21	SL3.0ch01:89768573-89768593	AUAUUAGUACUUAAGUUCACUUAUGCCCUUACCGUCAAAUACUUGGUCCAAAUACUAUGCGCAAUUGAGCAGAAUAAGGGUGUAUGUGGGCCAAGUAUUUGAUGCUAAGGGCUUAAGUACAUUGAAGUAUAAACGGAG	138	SL3.0ch01:89768476-89768613
52	+	+	+	+	MI0027571	miR164	UGGAGAAGCAGGGCACGUGCA	21	SL3.0ch01:89848686-89848706	+	CACGUGUUCUCCUUCUCCAAC	21	SL3.0ch01:89848759-89848779	AAUGGGUGGGUAACUCAUGUUGGAGAAGCAGGGCACGUGCAAAUUCUUGUAUUCGACAAUAUAUGCAUUACUAAUGGUAAUGCAUGAAUUUUGCACGUGUUCUCCUUCUCCAACCCGAAUUUCCUACCUCCUCU	134	SL3.0ch01:89848666-89848799	2.9767	SlMIR164b in miRbase
53	+						UAGACCCCUUCUUCGUGUUGC	21	SL3.0ch01:90128420-90128440	+	AACACGAAGAAGGGGUCAAGA	21	SL3.0ch01:90128479-90128499	AAAAAUAGUUCAAUCAAGUCUAGACCCCUUCUUCGUGUUGCAUUAUUUUUAUUUUAUUUUUUUAUCAAAAAAAUAAUGCAACACGAAGAAGGGGUCAAGACUUGUAGCUGUUUUGUUACA	120	SL3.0ch01:90128400-90128519
54	+	+	+	+		miR8033	UAUUUCUGCAGCUUUGGAAUU	21	SL3.0ch01:90484908-90484928	+	UUCCAAAGCUGCAGAAAUGAGU	22	SL3.0ch01:90484859-90484880	GCAUUAGCUGGAGUACAAGCUUCCAAAGCUGCAGAAAUGAGUUUUUUUUUUUAACUGAAAAAGAAAAACUAUUUCUGCAGCUUUGGAAUUUUUUACUCCAGCUAAGUUGU	110	SL3.0ch01:90484839-90484948
55	+	+	+	+		miR408	UGCACAGCCUCUUCCCUGGCU	21	SL3.0ch01:90909459-90909479	-	ACAGGGACGAGGCAGCGCAUG	21	SL3.0ch01:90909511-90909531	UUCAAAAGUGGAGAGGAUAGACAGGGACGAGGCAGCGCAUGAGAUGUACAAUUUUAUUAGUUGUCCAUUCCAUGCACAGCCUCUUCCCUGGCUUUCCUCCCCCAAAAAAUCUC	113	SL3.0ch01:90909439-90909551
56	+	+	+	+	MI0033679	miR408	UGCACUGCCUCUUCCCUGGCU	21	SL3.0ch01:90917980-90918000	-	ACGGGGACGAGCCAGAGCAUG	21	SL3.0ch01:90918031-90918051	AAUUGGUGUGGUAUGGAUAGACGGGGACGAGCCAGAGCAUGAGAUGUGCAAUUUUUGCUUUGCCUAUUCCAUGCACUGCCUCUUCCCUGGCUCUCCUCUCCCCACAAUCCUU	112	SL3.0ch01:90917960-90918071	-1.61833
57	+						UGUUCUCCAACUUUGAGUGUGU	22	SL3.0ch01:91084359-91084380	+	ACAUCCAAAGUUGGAGGACAUA	22	SL3.0ch01:91084559-91084580	UUGGCCUCAACUCAUAUCUAUGUUCUCCAACUUUGAGUGUGUACAAGUAGACAAUUAAGUUUUGUCUAAAGUUGAACUUGUAGAAACACAUGCAUACUUUUACAUGGCAUAAUAAAACUCUAUCUGAGUGUGUCUUAUGGAAUUGCCAUGUAGGACGUGUUUUUCUGCUUGUUCAACUUUAUAAGCACAACUUUAUGUAAGUUGAAGUGCUUGCUUGUGCACAUCCAAAGUUGGAGGACAUAAAUGUUACUUGAAAUCAAGU	262	SL3.0ch01:91084339-91084600
58	+	+	+	+	MI0029105	miR166	UCGGACCAGGCUUCAUUCCUC	21	SL3.0ch01:92515360-92515380	-	GGGAUGUUGUCUGGCUCGACA	21	SL3.0ch01:92515484-92515504	UGUGUGUGGUGAGUUUGAGGGGGAUGUUGUCUGGCUCGACACAAUUACUCUAUUGUAUGUAUUUAGUUAUUCGUUAUCAAGAUUGAUGUCGAUAACGAAUAAAUUAAACACAUAUAUACAAGAUGUAAAAAGGGAGUAAAGGCGUCGGACCAGGCUUCAUUCCUCUCAAACAAUAUUCUACUUUU	185	SL3.0ch01:92515340-92515524	2.18849	sly-miR166c in miRBase
59			+	+		miR394	UUGGCAUUCUGUCCACCUCC	20	SL3.0ch01:92656442-92656461	+	GAGGGGGCCAAAGUGCCAAAC	21	SL3.0ch01:92656481-92656501	AGUAUCAGUGUAGAGCCAUUUUGGCAUUCUGUCCACCUCCCAGCUUGCUGAGGACUGAGGAGGGGGCCAAAGUGCCAAACUAGCUCUGCAGCUCUCUCUC	100	SL3.0ch01:92656422-92656521	1.63992
60			+				UUAAACAAGGCUCUAUGACGGU	22	SL3.0ch01:93151641-93151662	+	GUUAUAGAGCCUUGUUUAAGG	21	SL3.0ch01:93151685-93151705	GGUUGAGGAGUUCAUCAACCUUAAACAAGGCUCUAUGACGGUCAGGGAGUAUUCCCUGAAGUUUGUUAUAGAGCCUUGUUUAAGGUUGAUGAACUCCUCAACCUU	105	SL3.0ch01:93151621-93151725
61	+						UAUUUCGAUCAUUGCAGUUGC	21	SL3.0ch01:94414269-94414289	+	AACUGCAAAGAUUGAAAUAAA	21	SL3.0ch01:94414208-94414228	ACCAAUUUGUAUUCUUCAGUAACUGCAAAGAUUGAAAUAAAUAUGCAAUAUUUAUUUUGAUGACUAUAAAUAUUGCAUAUUUAUUUCGAUCAUUGCAGUUGCUGAAGAAUCCAAAUCGGUCA	122	SL3.0ch01:94414188-94414309
62				+			UGAAGUUGGCACCUUGUCUGAUG	23	SL3.0ch01:95158947-95158969	+	UCAGACUGUGCCAACUUCAAA	21	SL3.0ch01:95158841-95158861	ACCACAUCCAUCAGACUGUGCCAACUUCAAAUAAAGAAGAGAGAAUCUAGGACAUAACAUCUGAGACUAAAAACAAGUAGUCUCAGUGUUAUGUCCUAGAUUGUCUUUUCUGUAUUUGAAGUUGGCACCUUGUCUGAUGGGUUGGUU	147	SL3.0ch01:95158831-95158977
63	+	+	+	+	MI0018481	miR5304	UCAAUGCUACAUACUCAUCCC	21	SL3.0ch01:97117758-97117778	+	GAUGAGUAUGGUGCAUUGGAU	21	SL3.0ch01:97117819-97117839	UCCAUGGUGCAGUUGCUCAUUCAAUGCUACAUACUCAUCCCCACAACUUUCAUCUCACGUUCAAAAGAUGAAAGUUAUAGAGAUGAGUAUGGUGCAUUGGAUGUGUGGCCAUACCAUGGGUG	122	SL3.0ch01:97117738-97117859
64			+				UACUCCAAGAGCACUCAUCCA	21	SL3.0ch01:97347756-97347776	+	GCAUGAUUUUGGAGAUAGAGG	21	SL3.0ch01:97347652-97347672	UUCAGAAACAAGGUUGAGAGGCAUGAUUUUGGAGAUAGAGGCCGACAAAAUCUGUAUUUCAGGAAACCUGACUCAGCUAAUCAAUCAAAACAAAAAAUACUCAGCUAUGCCGCGCUAGACCGACUACUCCAAGAGCACUCAUCCAUAAACCAAUUACUGGUACAA	165	SL3.0ch01:97347632-97347796		pre-miRNA fold does not meet criteria
65			+				UUUCUGAAAUUGAUUGUUGGUG	22	SL3.0ch02:4544180-4544201	-	UUGAAGGAUUAAUUUCAGCAA	21	SL3.0ch02:4544213-4544233	UUAGUUCUCUUGUUCAAGUAUUGAAGGAUUAAUUUCAGCAAUUGUUACACUUUUUCUGAAAUUGAUUGUUGGUGCUUUUGUUGAUUAAUCAAGU	94	SL3.0ch02:4544160-4544253
66				+			UUUAGGAUGGCAUAGUCUGGGC	22	SL3.0ch02:7343899-7343920	+	GCGGAUUAUACCAAUUUGGAGGU	23	SL3.0ch02:73444175-7344197	CGGUUUCUACUUUAGGAUGGCAUAGUCUGGGCAUACUUACUCACAGAAUAUUUCCGUAGCAAACUUUCUAAAGAUAAUUAUUAUAAAAUUAUUAAAACAUGAUAAACAACUAUAAUCAACAAGAGAUUAUUAGGAAUAAAAUAGUUUAGCUACUCAUAAAUGUAAAUGAGUAUACCUGUUUCUGUAGGUUUGGUAUAUCGGAUUUGUUUUCCAUAGCUUUAGUUUUUUGUUAGCUUAUUUUGUACCUGACUGCUCUGAUACCAAUUUGUAGGUGGAAGCGGUGGAAGCGGAUUAUACCAAUUUGGAGGUGGAAGCGGA	318	SL3.0ch02:7343889-7344206
67			+				UUGAAGUAGAAGGUUGCAUCCC	22	SL3.0ch02:8228562-8228583	+	AAUAACAUUCUACCAUCAACA	21	SL3.0ch02:8228587-8228607	AAGUGAUCGAUAGCCCGUAGUUGAAGUAGAAGGUUGCAUCCCUCGAAUAACAUUCUACCAUCAACACAUGCUGACAGACUCCUCAU	86	SL3.0ch02:8228542-8228627
68			+				UUGCAUAUGAGUUGGAUCUAC	21	SL3.0ch02:13834695-13834715	+	CAUCCAGUCUUCCAUGUAUCG	21	SL3.0ch02:13834736-13834756	UGUUCGUAGGAUAGGCAAGGUUGCAUAUGAGUUGGAUCUACCAUCUUAUUUGGAGGCGGUACAUCCAGUCUUCCAUGUAUCGAUGCUACGUAAAUGUAUUGG	102	SL3.0ch02:13834675-13834776
69			+				UGCUUGGGAGUCCCUGAUGAU	21	SL3.0ch02:13987583-13987603	-	UACAAGGGAUCUAUCUAGGUA	21	SL3.0ch02:13987765-13987785	CGGUAAGUGUAGGAAGAUAUUACAAGGGAUCUAUCUAGGUAGACUUUAGGUCCUCCUUGAAGGCCUUCUACGUGGCCCUUGGAGAGCCAUACCCAGACAUUUCAAAGGUAAUUAUACUCAUUAAUAUGAUUGGGACCUUCAAUAUCAAUUUAACCCAAAACAAACACAUAAAAUAUGUGAAGAUACACCAAGAAAACUCGUGUGCUUGGGAGUCCCUGAUGAUUAAAUAAACCAAGAUUUUAC	243	SL3.0ch02:13987563-13987805
70			+				GUUAUUCUAUUCCACCUCUU	20	SL3.0ch02:14177608-14177627	+	AAUGUCGAAUCAGGAUCAACU	21	SL3.0ch02:14177436-14177456	GGGAAAAUCAAUAUACUUCUAAUGUCGAAUCAGGAUCAACUAAGACAGAAAUAAAGCAUUAGGUCAAACUCUUCUUUGGUGUAAAGGUAAUAGCUACGAAUAGUCAUUGACUUUCGGGAAUGAAUAGAAGAAUGGGACCUAUUAUGGGACAUACAAUGCAUUACAGACGUAUGAUGAUUACGCUUCAACUGGGUUAUUCUAUUCCACCUCUUAGAAAGAAAAGAACUGAAAU	232	SL3.0ch02:14177416-14177647
71				+			UAAGAAUGGAUUCUGAUGGCCU	22	SL3.0ch02:15493969-15493990	-	GCCGUUGCAAAUCUUGUCUUGGC	23	SL3.0ch02:15494061-15494083	AAAGUUAAGAAUGCCGUUGCAAAUCUUGUCUUGGCCGGUUUCUUCAAAUUUCUUUCCUUGGUGAAUUUUCUCAUCAAGUUUAACAACAAUGGCCUUUGACUAAUGUAAGAAUGGAUUCUGAUGGCCUUCUUAAAAAU	137	SL3.0ch02:15493959-15494095
72	+		+	+		miR160	UGCCUGGCUCCCUGUAUGCCA	21	SL3.0ch02:26294418-26294438	-	GCGUAUAAGGAGCCAAGCAUA	21	SL3.0ch02:26294357-26294377	GUGAACGUGUAAGAAGGAUGUGCCUGGCUCCCUGUAUGCCACACACAUUCACCAAUUCUUUGAUUGACUGAUCAGUGGGUGGCGUAUAAGGAGCCAAGCAUACCACCCGCUUUCCCAUUUGA	122	SL3.0ch02:26294337-26294458	1.42874
73				+		miR167	UGAAGAUGCCAGCAUGAUCUG	21	SL3.0ch02:27377537-2737755	+	GGUCAUCUACCAACUUCAAU	20	SL3.0ch02:27377739-27377758	UUUGAGAGGUUGAAGAUGCCAGCAUGAUCUGGUGACAACAUACAUACAUAUAUAUAAAGCAAAAGAAUUUGCUUUUUUCCUACUUUCUUGAAAAAGAAGAAAAAUAUGUUUUUCCUUUUUUGGGUUAGCAUUAAUAUCUCUAUGUUGAUAUAUUUAUAGAUAGUAUACAUAUCUAUUGGGAGGGGAAAAGAAUAUUGGAUUUAGUUUCAUCAGGUCAUCUACCAACUUCAAUCACUCACC	240	SL3.0ch02:27377527-27377766
74	+	+		+			AGAUGAUUAUGUGCUCUUGCA	21	SL3.0ch02:29560562-29560582	+	UAAGAGUACAUAAUUAUCUAA	21	SL3.0ch02:29560500-29560520	CUUAUUGUUUAUGGUCCCAGUAAGAGUACAUAAUUAUCUAAUGUACUUCGAUUUUAAUUAAAAUUUAAAAUUUAAGUAAAUUAGAUGAUUAUGUGCUCUUGCAGGGACUUUCAGCAAUAAGAA	123	SL3.0ch02:29560480-29560602
75			+				ACAAGAUACUGUCACGUAGGCU	22	SL3.0ch02:31177938-31177959	+	CCUACGUGGCACUAGCUUGAA	21	SL3.0ch02:31177892-31177912	AAUUUUCUACCCCUUUUUGGCCUACGUGGCACUAGCUUGAAAAAAAAGUCAACCAGCGUGGGGCUCACAAGAUACUGUCACGUAGGCUGAAAAGGAGUAGAAAAUUAU	108	SL3.0ch02:31177872-31177979
76	+					miR395	GCUGAAGUGUUUAGGGGAACU	21	SL3.0ch02:33467730-33467750	-	UUCCCUUGACCGCUUUAUUAG	21	SL3.0ch02:33467776-33467796	UAUCAAGGUGUUCCCUAGAGUUCCCUUGACCGCUUUAUUAGGGCUUACUUCAUUGUUUGAUGCCCUGCUGAAGUGUUUAGGGGAACUCUUGAACUCACUUUGAAAUU	107	SL3.0ch02:33467710-33467816
77	+		+	+		miR395	CUGAAGUGUUUGGGGGAACUC	21	SL3.0ch02:33474284-33474304	-	GUUUACUUGAUCACUUCAUGA	21	SL3.0ch02:33474332-33474352	UAUCAAGGUUGUUCCCUAGAGUUUACUUGAUCACUUCAUGAGGGCUUACUUUGAUAUUAGAAGUCUUGCUGAAGUGUUUGGGGGAACUCCUGGGUUUACUUUGAAAAUU	109	SL3.0ch02:33474264-33474372
78				+		miR395	CUGAAGUGUUUGGGGGAACUC	21	SL3.0ch02:33474466-33474486	-	GUUCCCUUGACCACUUCAUUA	21	SL3.0ch02:33474514-33474534	UCAAGGUGUUCCUAGAGUUCCCUUGACCACUUCAUUAGGGAUUACUUCGUUGUUUGAUGCUCUGCUGAAGUGUUUGGGGGAACUCCUGGGCUCACUCUGA	100	SL3.0ch02:33474451-33474550
79			+	+		miR395	CUGAAGUGUUUGGGGGAACUC	21	SL3.0ch02:33492436-33492456	-	GUUCCCUUGACCGCUUCAUUU	21	SL3.0ch02:33492484-33492504	CUAUCAAGGUGUUCCCUAGAGUUCCCUUGACCGCUUCAUUUGGGCUUACUUCAUUGUUUGAUGCCCUGCUGAAGUGUUUGGGGGAACUCUUGGACUCACUUUGAAAUUU	109	SL3.0ch02:33492416-33492524
80			+	+		miR395	CUGAAGUGUUUGGGGGAACUC	21	SL3.0ch02:33498850-33498870	-	GUUUCCUUGAACACUUCAUGA	21	SL3.0ch02:33498717-33498737	CUUCGUUGUUUGAUGCUCUGCUGAAGUGUUUGGGGGAACUCCUGGGCUCACUCUGAAAUUUUAUGCAAAUUAAACCAAUAGAAGUGUUGGAGUGCUGGUUGUGGAUGAUAAACAUGAUAGUUCACGUAUAAAUCUAUCGAGGUGUUCCGUAGAGUUUCCUUGAACACUUCAUGAGGGCUUACUUUGAUGUUAGA	194	SL3.0ch02:33498697-33498890
81	+		+			miR395	GUUGAAGUGUUUGGGGGAACU	21	SL3.0ch02:33515364-33515384	-	UUCCCUUGACCGCUUCAUUAU	21	SL3.0ch02:33515410-33515430	UAUCAAUGUGUUCCCGAUAGUUCCCUUGACCGCUUCAUUAUGGCUUACUUCAUUGUUUGAUGCCCUGUUGAAGUGUUUGGGGGAACUCUUGGACUCACUUUGAAAUU	107	SL3.0ch02:33515344-33515450
82	+	+	+	+	MI0033712	miR171	UGAUUGAGCCGUGUCAAUAUC	21	SL3.0ch02:33887617-33887637	-	UAUUGGCCUGGUUCACUCAGA	21	SL3.0ch02:33887666-33887686	CUAUGAAAUAGUAACUCUGAUAUUGGCCUGGUUCACUCAGACACAUAUUAUUUUGAUUGAUUUUACUUUUGAUUGAGCCGUGUCAAUAUCUCAGUUCCUUUUCACUAUAC	110	SL3.0ch02:33887597-33887706		In miRBase sly-miR171f
83	+	+	+	+		miR157	UUGACAGAAGAUAGAGAGCAC	21	SL3.0ch02:35865212-35865232	+	GCUCUUUAUUCUUCUGUCAUCA	22	SL3.0ch02:35865277-35865298	GGAGGUGGUAGGAGAUGUUGUUGACAGAAGAUAGAGAGCACAGAUGAUAAAGUGCAUGGAAAUUGUCUGCACCUUACUCCUUUGUGCUCUUUAUUCUUCUGUCAUCAUCAUUAAUCCCACCUUUUUU	127	SL3.0ch02:35865192-35865318	2.4036
84				+		miR157	UUGAUAGAAGAUAGAGAGCAC	21	SL3.0ch02:35866255-35866275	+	GCUCUUUAUUCUUAUGUCAUCA	22	SL3.0ch02:35866320-35866341	AAAUAUGUUGUUGAUAGAAGAUAGAGAGCACGGAUGAUUAAGUGUAUGAAAAUUGUAUGCACAUUACUCCUUUGUGCUCUUUAUUCUUAUGUCAUCAUCUUCAUAUCC	108	SL3.0ch02:35866245-35866352
85	+	+		+	MI0029112	miR167	UAAAGCUGCCAGCAUGAUCUGG	22	SL3.0ch02:39385763-39385784	-	AGGUCAUCUAGCAGCUUCAAU	21	SL3.0ch02:39385546-39385566	AUGUUGGUUUUUUGAGAGGUUAAAGCUGCCAGCAUGAUCUGGUAAGAACAAAAUCCUAUUAUAUUUCAUCUAUAUUUUCUUAUAAAAAGAAGAAAUGAAUUUAAAUUUGAAUUUUUUGUAAAAAAAAAAUGUUGAGGUUUUUAAUUUCCUUCUUUUGGAUUUGAAAAAAAGAAAAUUAAAUUUUUGUAAGGAUUUUAUUUCUUUGAAGAAAAUAUAGAUAGAUAGCUUUGGUUCCAUCAGGUCAUCUAGCAGCUUCAAUCACUCACCAACAAUACACAC	279	SL3.0ch02:39385526-39385804	2.67356	In miRBase sly-miR167b
86	+	+		+			AGGAGAUGUAUGCAAGAGCAA	21	SL3.0ch02:42966602-42966622	-	GCUCUUGCAUACAUCUCUUAG	21	SL3.0ch02:42966681-42966701	UUUGUGCCACAUCCAUCAUUGCUCUUGCAUACAUCUCUUAGAGAAGAUAGGUGGAUGCACCAGGUAUCCCUUCAAUUACAUAUCAUUUCUAUCUUCUCUAGGAGAUGUAUGCAAGAGCAAUGAUGGAUGUGGCGCCCUGA	140	SL3.0ch02:42966582-42966721
87			+			miR157	UUGACAGAAGAUAGAGAGCA	20	SL3.0ch02:43311036-43311055	+	GAUGCUGAUGCUUCUUCAGCC	21	SL3.0ch02:43311113-43311133	UUUGCUUAGAAAUCCGGGAAUUGACAGAAGAUAGAGAGCAUGCUUAACCCACAUCUUGUUUAUGUUGCUUCAGAAAGUAGGUUAUUUGGCUGCCAUUGAUGCUGAUGCUUCUUCAGCCCAAAUUUUCUCCAUGAGAGU	138	SL3.0ch02:43311016-43311153	2.73061
88				+		miR8001	UGGGAAUUAGUAUGAAAAUUU	21	SL3.0ch02:43914060-43914080	-	AUUUCAUACUAAUUUUCAGG	20	SL3.0ch02:43914014-43914033	UGUUGAUUUUUGGGAAUUAGUAUGAAAAUUUACAGGAAAAAAAAAGUUUUCUUCGAAAUUUCAUACUAAUUUUCAGGAAAAUUUC	85	SL3.0ch02:43914006-43914090
89	+	+			MI0008366	miR171	UUGAGCCGUGCCAAUAUCACG	21	SL3.0ch02:45338755-45338775	-	AGAUAUUGGUGCGGUUCAAUU	21	SL3.0ch02:45338816-45338836	UUAUUUUAAUUCUUCUAACGAGAUAUUGGUGCGGUUCAAUUAGAAAGCGCACUUCUUUAUAUAUAGAACUUCGUUAUUUAAUUGAGCCGUGCCAAUAUCACGUAUUACUAUAACGUUGAAUA	122	SL3.0ch02:45338735-45338856		In miRBase sly-miR171b
90	+	+	+			miR171	AAUUGAGCCGUGCCAAUAUCA	21	SL3.0ch02:45338757-45338777	-	AUAUUGGUGCGGUUCAAUUAG	21	SL3.0ch02:45338814-45338834	AUUUUAAUUCUUCUAACGAGAUAUUGGUGCGGUUCAAUUAGAAAGCGCACUUCUUUAUAUAUAGAACUUCGUUAUUUAAUUGAGCCGUGCCAAUAUCACGUAUUACUAUAACGUUGAA	118	SL3.0ch02:45338737-45338854		Share pre-miRNA with sly-miR171b
91	+						GAGAUUUAAUAGGGUUGGACUA	22	SL3.0ch02:45503432-45503453	-	GCCCGACCUGAAUAAGUCUGCU	22	SL3.0ch02:45503375-45503396	GGGCCGGUCUGGCCUAAUUUGAGAUUUAAUAGGGUUGGACUAAGAUUUUUGAAGCUCAUCUAAAAAAAAACUUUUUAGCCCGACCUGAAUAAGUCUGCUGAUUUGUAGGAUUUGAGAUA	119	SL3.0ch02:45503355-45503473
92	+						UUGAACUGCGUGACUAUCUCA	21	SL3.0ch02:46080623-46080643	+	AGAUAGUCAGACACUUCAACA	21	SL3.0ch02:46080661-46080681	AUCCGGGCUCUGCAACUAUGUUGAACUGCGUGACUAUCUCAUUUAAAAGGUUUAGAUGAGAUAGUCAGACACUUCAACAUUGUAUCAAGCCAGGCCCGC	99	SL3.0ch02:46080603-46080701
93			+				UUUGGGAAGGAGGAAAGGCCU	21	SL3.0ch02:46300310-46300330	-	GUCUUUCUUCUGCCACUAGAA	21	SL3.0ch02:46300452-46300472	UUCAAUCUCCCAGUCGCUUUGUCUUUCUUCUGCCACUAGAAUUUCUACUUGUUUUGUUACAUUCUUUUGCUGGAUUUAUGUGGCAGUAUUGUUUCUUUUCUUGUACAUAAUAGUCUAUGUGAACUAGUUUAUUGUGAUGGUGAAAUUUUACUACUAUAGUUUUUUGGGAAGGAGGAAAGGCCUUCUGAUGUUCAAAUCAUAUA	203	SL3.0ch02:46300290-46300492		pre-miRNA fold does not meet criteria
94			+				AGAACCAAUGUCGCUAAGGACU	22	SL3.0ch02:47107947-47107968	+	UUUUUAGCGAUAUUAAAUAUU	21	SL3.0ch02:47107876-47107896	UAUCACUACGAUAAAAAUAAUUUUUAGCGAUAUUAAAUAUUGACAUUAAUAAAAAGUGUUUAAGCAUUAUCGACAUUAAUUAAGUGUCAUUAGAACCAAUGUCGCUAAGGACUUUAAGGCAUAUACAAAGAUU	133	SL3.0ch02:47107856-47107988
95	+	+	+	+	MI0008365	miR171	UGAUUGAGCCGUGCCAAUAUC	21	SL3.0ch02:47308056-47308076	-	UAUUGGCCUGGUUCACUCAGA	21	SL3.0ch02:47308125-47308145	CUAUGAAACAGUAACUUUGAUAUUGGCCUGGUUCACUCAGACAACAAAAUGUAAACUAUAUUUGAAUGGUUGAGUUUUCGUUUUUCGUUUGAUUGAGCCGUGCCAAUAUCUCAGUUUCUCUUUCACUUUC	130	SL3.0ch02:47308036-47308165		In miRBase sly-miR171a
96	+						CUAGUAGUUCCCUGUAUAAAG	21	SL3.0ch02:47860653-47860673	-	UUAUACAGGGAUUUACUAGUG	21	SL3.0ch02:47860711-47860731	UCAUAGAAGUUUUCUUUUCUUUAUACAGGGAUUUACUAGUGACAAAGCAGUUUGAACAAAUGUGCAACUGCUUUGUCACUAGUAGUUCCCUGUAUAAAGAAAAGAAAACCUCGUUGAGU	119	SL3.0ch02:47860633-47860751
97	+						AGAGGGUAGAGUGUAUGCAAA	21	SL3.0ch02:49992589-49992609	+	UGCGUAUAACCUACCCUCCCC	21	SL3.0ch02:49992653-49992673	AUUUUAUAAGUGGGGUCUUGAGAGGGUAGAGUGUAUGCAAAUCUUACCCCUGCCUCUUUAUCUUUACGAGGUAGGGGUAAAGUAUGCGUAUAACCUACCCUCCCCAGACCCCACUUGUGGGAUUA	125	SL3.0ch02:49992569-49992693
98			+				UAUUGAGUGGAAAUUCAGGC	20	SL3.0ch02:50017811-50017830	+	CUCUUUUCUAUUUUGUGUAUG	21	SL3.0ch02:50017790-50017810	UAUCCCCAAUUCCCUUUUCCCUCUUUUCUAUUUUGUGUAUGUAUUGAGUGGAAAUUCAGGCAGCCCCCUUUUCUUCCUGUA	81	SL3.0ch02:50017770-50017850		pre-miRNA fold does not meet criteria
99			+				UUUUUGGACGACAGGGGCACC	21	SL3.0ch02:50107820-50107840	-	UGUCCUUUUCCCCUAAAAAAA	21	SL3.0ch02:50107737-50107757	AAAGGGUAUAUAUGCUCUAUUUUUUGGACGACAGGGGCACCAAUGUCCCAAAAGUAUGAUGGAUGGUAUUUGCAUACCAUUUACAAUAGUUCGAGGGUAUAUCUGUCCUUUUCCCCUAAAAAAAAUAAAUUUCAGAUAAGCUAU	144	SL3.0ch02:50107717-50107860
100	+	+	+	+		miR3627	UCGCAGGAGAGAUGGCACUUGC	22	SL3.0ch02:50592676-50592697	+	AAGUGCCUCUGUCUUUCGACA	21	SL3.0ch02:50592738-50592758	GAGAGAUUGAGGGAAUCUUGUCGCAGGAGAGAUGGCACUUGCCAUUCCUUUUAAUUGGUACAAUGCCUAAAUGGAACCAAUUAAGUGCCUCUGUCUUUCGACACGAUGCUCACAAUUUCUAUU	123	SL3.0ch02:50592656-50592778
101			+	+		miR169	CAGCCAAGGAUGACUUGCCGG	21	SL3.0ch02:50950725-50950745	+	GGCAAGUCAUUUUUGGCUACA	21	SL3.0ch02:50950774-50950794	GGAACAAGGUCAUUGAAUUGCAGCCAAGGAUGACUUGCCGGCAAGCUCGAUCAAUUCUGCUUCAUGUCUGGCAAGUCAUUUUUGGCUACAUAUCUGCCUCAUUUUCUCAU	110	SL3.0ch02:50950705-50950814
102	+						AGGGAUUGUAGGCAGAGAGAUG	22	SL3.0ch02:51542966-51542987	+	UCUUCCUGGCUAUAUUCCCUUG	22	SL3.0ch02:51542822-51542843	ACUUGCCGCCGCAAUAGCCAUCUUCCUGGCUAUAUUCCCUUGUAAAGUGUCCUUCUUGUCCGCAUUUGUAGCAUCCCGCUCCUCCUCCACCGCCUCCUUGGCUACAUUCCCUUGUGAAAGAAGGAAGGGGCUGCUACAAAUGUGGGGAAGAAGGGCAUUUUGGAAGGGAUUGUAGGCAGAGAGAUGGCUAUGGGAGGGGCGGAGGU	206	SL3.0ch02:51542802-51543007
103				+		miR8001	UGGGAAUUAGUAUGAAAAUUU	21	SL3.0ch02:52166959-52166979	-	AUUUUCAUACUAAUUUUCAGA	21	SL3.0ch02:52166916-52166936	GAGAUUGGCCUGGGAAUUAGUAUGAAAAUUUGCAGGAAACUUAUUUUCCUCAAAUUUUCAUACUAAUUUUCAGAAAAAUUUCC	83	SL3.0ch02:52166907-52166989
104	+	+	+	+	MI0009972	miR157	UUGACAGAAGAUAGAGAGCAC	21	SL3.0ch02:53114943-53114963	+	GCUCUCUAUUCUUCUGUCAUCA	22	SL3.0ch02:53115007-53115028	AAGUAUUGGGUGAGAUAUUGUUGACAGAAGAUAGAGAGCACGAAUAAUGAGGUGCUAAUUGGAAGCUGCACCUUAAUUCUUUGUGCUCUCUAUUCUUCUGUCAUCAUCUUCAGUCCCUCCCCGACC	126	SL3.0ch02:53114923-53115048	2.4036	sly-miR157b in miRBase
105			+				UCAGGAUUCCCUCAGCAGAU	20	SL3.0ch02:54717600-54717619	+	CUUUUGAAAUCUUGGUAGUUU	21	SL3.0ch02:54717407-54717427	UAAUGUACUCUUUUUUUUUUCUUUUGAAAUCUUGGUAGUUUUUUUUAAAAAAAAUGUUGUGGCAUGUUACAGAUUCAAUUUCCAAGUGGCAGCAAUGGUGGAAGAAUUGGAGCUACAAAUGUAAGAGAUCUAUCGCUUGCGGCGACGAGUAAUGGUUCUUCACAAUGGCAAUCCAAUUUUCCUCCUCAGAUAUUUGUAGCUGCUGCAGCAUCAUCAGGAUUCCCUCAGCAGAUAGUAAGACCUCAGAAUUGGU	253	SL3.0ch02:54717387-54717639		pre-miRNA fold does not meet criteria
106			+				UGCUCGGACUCUCCAAAAAUGC	22	SL3.0ch02:55079100-55079121	-	UUUUUGAAGACUCCGAGCAAC	21	SL3.0ch02:55079011-55079031	AUGCUUACCAACAGCUAAGUUGCUCGGACUCUCCAAAAAUGCUGCCACAUUCGUGUCGGAUCCUUCAAAAAUACACUAUUUUUGGAGGAUCCGACAUGCAUCCAUUUACAUUUUUGAAGACUCCGAGCAACGUAGCUUAUCAGCAAGCCUG	151	SL3.0ch02:55078991-55079141
107			+				UUUGAAUUUUGAAUUUUGCU	20	SL3.0ch02:55269571-55269590	-	UGAAAAUUCAAAGUUUGUUGA	21	SL3.0ch02:55269635-55269655	UGCACUAAUUAAUGCUCCGGUGAAAAUUCAAAGUUUGUUGAGCCUUUAACUUUGACGUUUUGCAUCGUCUGUCUGUUAUAAGAAUUUUGAAUUUUGAAUUUUGCUGGAUAAGACCUAAAUCUUUC	125	SL3.0ch02:55269551-55269675
108	+						UAAUGCCUCUGAACAGUUUCU	21	SL3.0ch03:285216-285236	-	AAACUGUCGGGAGACAUUAGC	21	SL3.0ch03:285152-285172	AAGUUGCACUUUAGAGUAGCUAAUGCCUCUGAACAGUUUCUUUAUCUGAAAGUGUUUUCCGUAUCAAAAGAAUAUAAGAUAUGGAAACUGUCGGGAGACAUUAGCUACUCUAAGAUGCAACUGGA	125	SL3.0ch03:285132-285256
109	+		+	+		miR166	UCGGACCAGGCUUCAUUCCCC	21	SL3.0ch03:292993-293013	-	AGAAUGUUGUCUGGUUCGUGA	21	SL3.0ch03:293042-293062	UAAACAAGAUCAUGUUAAGGAGAAUGUUGUCUGGUUCGUGACCAUAUAUCUUUCUUCACAUAAAUGAUCUCGGACCAGGCUUCAUUCCCCUCAACUCAUCAAGGUUAUGU	110	SL3.0ch03:292973-293082	1.88729
110				+		miR399	UGCCAAAGAAGAUUUGCCCCG	21	SL3.0ch03:731362-731382	+	GGGCUAAUCUUCUUUGGCAAA	21	SL3.0ch03:731303-731323	UGGAUGCAUUACUGGGCUAAUCUUCUUUGGCAAAUAAUUUCACUAUUAUUUGGUGCAAAUUUGGUCAUUUAUUGCCAAAGAAGAUUUGCCCCGUAAAUCAUUC	103	SL3.0ch03:731290-731392
111			+	+		miR399	UGCCAAAGAAGAUUUGCCCCG	21	SL3.0ch03:736952-736972	+	GGGCUAAUCUUCUUUGGCAAA	21	SL3.0ch03:736893-736913	GUGUGGAUGCAUUACUGGGCUAAUCUUCUUUGGCAAAUAAUUUCACUAUGAUUUGGUGCAAAUUUGGUCAUCUAUUGCCAAAGAAGAUUUGCCCCGUAAAUCACUC	106	SL3.0ch03:736877-736982
112	+		+			miR399	UGCCAAAGGAGAAUUGCCCUG	21	SL3.0ch03:740724-740744	+	GUGCAAUUCUCCUUUGGCAAA	21	SL3.0ch03:740639-740659	AUGGGGAGUAAGAAAUAACAGUGCAAUUCUCCUUUGGCAAAUGAAUAUGCAAACCCUAUAUAUAUAUAUAUAUAUAUAUGUUUUGCAUACACAUUAUAUUAUCUUUGCCAAAGGAGAAUUGCCCUGUCAUUCUUCUCCUCGAAAAC	146	SL3.0ch03:740619-740764
113	+	+		+			UUUUCUGAGAAAACAAAUAGU	21	SL3.0ch03:1834392-1834412	+	UAUUUGUUUUCUAGGAAAACC	21	SL3.0ch03:1834451-1834471	UCCAAUUGCAGUAACUAAGGUUUUCUGAGAAAACAAAUAGUUUUUUUUUCUUCUUUUUAAAGUCAAUAAAAAAAAGAACUAUUUGUUUUCUAGGAAAACCCUAGUUACUGCUGGAUUAAA	120	SL3.0ch03:1834372-1834491
114	+						UAGUUAUUAUCUCAAAAAGUG	21	SL3.0ch03:2763492-2763512	-	CUUUUUGAGGUAAUAGUUAUU	21	SL3.0ch03:2763429-2763449	UGGUAUGGUUGCUCAAGUGAUAGUUAUUAUCUCAAAAAGUGACCAACUUUGUUGAUUAAAAUUGGAAUCAAGAAGAAAGGUGACUUUUUGAGGUAAUAGUUAUUAGUUGAAUGGCUAUUUGAGA	124	SL3.0ch03:2763409-2763532
115	+	+	+	+	MI0033686	miR393	UCCAAAGGGAUCGCAUUGAUCC	22	SL3.0ch03:3107530-3107551	+	AUCAUGCGAUCUCUUCGGAAU	21	SL3.0ch03:3107586-3107606	UCAUAGUGCUGGUGGAUUAUUCCAAAGGGAUCGCAUUGAUCCUGUGUUCCAAAUUAAUUAACCAUGGGACUAUGGGAUCAUGCGAUCUCUUCGGAAUUCUCCACAAUAUUGGCUCUA	117	SL3.0ch03:3107510-3107626
116	+						AUAUUCUGUUACCUCUGAACU	21	SL3.0ch03:3148211-3148231	-	UUCAGGGUAAUAGAACUUUA	20	SL3.0ch03:3148073-3148092	ACAAUACUUAUAUUAUACUAAUAUUCUGUUACCUCUGAACUUAUUUUUUAAAUAAUUUUCUAUCUCUUUACAUAAUUUUUAAAAAUAUCAACUCACGAUAGGUCCACAAGAUAGUGCCUACGUGGCCGAAAAGGAGUUGAAAAUUAUUUAUAAAUUAAGUUCAGGGUAAUAGAACUUUAGUAUAGUAUAAGUGUGUCUC	199	SL3.0ch03:3148053-3148251
117			+				UAAUUCCUCAAGUUUGUCGUG	21	SL3.0ch03:3393649-3393669	+	UGGUGAUUGAAGGACCUUGAA	21	SL3.0ch03:3393581-3393601	UAAAAGAACAUUGAAUGCUAUGGUGAUUGAAGGACCUUGAAAAUGAUAUCUUGGUGAAGAUACUUUAACCUUUUCCAAUUGAUAUCUGUAAUUCCUCAAGUUUGUCGUGCAUGGCAAUGGGCUUGUUCU	129	SL3.0ch03:3393561-3393689
118	+						UCUUUAGUAAUUGUGAUGAAA	21	SL3.0ch03:3750521-3750541	-	UCAGCUCAAUUACCAACGAAU	21	SL3.0ch03:3750419-3750439	UGUUGUUUGAGCCCAUUGCUUCUUUAGUAAUUGUGAUGAAAAGUUGGUCUAGUUUUUUUAUCACAGUAAAACAAUCCUGAAUUAUUGCAUGGUGUACUGUAAUAAGAAGCUAGUCUAACUUUUCAGCUCAAUUACCAACGAAUUAAUGGCCUCAACAUUUCUU	163	SL3.0ch03:3750399-3750561
119	+	+	+	+		miR399	CGCCAAAGGAGAGCUGCCCUG	21	SL3.0ch03:3842730-3842750	-	GGGCUACUCUCUAUUGGCAUG	21	SL3.0ch03:3842773-3842793	UUAUAAGCGAAACAGUGAUAGGGCUACUCUCUAUUGGCAUGCAAUUGUAUAUUUCAGCUGACACGCCAAAGGAGAGCUGCCCUGUUACUGUCUCUGCUUAAUCU	104	SL3.0ch03:3842710-3842813
120	+	+	+	+		miR399	UGCCAAAGGAGAGCUGCCCUG	21	SL3.0ch03:3844586-3844606	+	GGGCUACUCUCUAUUGGCAUG	21	SL3.0ch03:3844543-3844563	UUAUAAGGGAAACAGUAGUAGGGCUACUCUCUAUUGGCAUGCAGUGAUAUAUUCAAACUGAUAUGCCAAAGGAGAGCUGCCCUGUUACUGUCUCUGCUUAGUGU	104	SL3.0ch03:3844523-3844626
121			+	+		miR399	CGCCAAAGGAGAGCUGCCCUG	21	SL3.0ch03:3846781-3846801	-	GGGCUACUCUCUAUUGGCAUG	21	SL3.0ch03:3846824-3846844	UUGUAAGGGAAACAGUGAUAGGGCUACUCUCUAUUGGCAUGCAAUUGUAUAUUUCAGCUGACACGCCAAAGGAGAGCUGCCCUGUUACUGUCUCUGCUUAAUCU	104	SL3.0ch03:3846761-3846864
122	+	+	+	+		miR399	UGCCAAAGGAGAGCUGCCCUG	21	SL3.0ch03:3848187-3848207	+	GGGCUACUCUCUAUUGGCAUG	21	SL3.0ch03:3848144-3848164	UUAUAAGGGAAACAGUGGUAGGGCUACUCUCUAUUGGCAUGCAGUGAUAUAGUUAAGCUGACAUGCCAAAGGAGAGCUGCCCUGUUACUGUCUCUGCUUAGUGU	104	SL3.0ch03:3848124-3848227
123	+		+	+	MI0033690	miR399	CGCCAAAGGAGAGCUGCCCUG	21	SL3.0ch03:3851107-3851127	-	GGGCUACUCUCUAUUGGCAUG	21	SL3.0ch03:3851150-3851170	UUAUAAGGGAAACAGUGAUAGGGCUACUCUCUAUUGGCAUGCAAUUGUAUAUUUCAGCUGACACGCCAAAGGAGAGCUGCCCUGUUACUGUCUCUGCUUAAUCU	104	SL3.0ch03:3851087-3851190
124	+		+	+		miR399	UGCCAAAGGAGAGCUGCCCUG	21	SL3.0ch03:3853062-3853082	+	GGGCUACUCUCUAUUGGCAUG	21	SL3.0ch03:3853019-3853039	UUAUAAGAGAAACAGUGGUAGGGCUACUCUCUAUUGGCAUGCACUUAUAUAUUUAAACUGACAUGCCAAAGGAGAGCUGCCCUGUUACUGUCUCUGCUUAAUGU	104	SL3.0ch03:3852999-3853102
125	+	+	+	+		miR399	CGCCAAAGGAGAGCUGCCCUG	21	SL3.0ch03:3990486-3990506	-	GGGCUACUCUCUAUUGGCAUG	21	SL3.0ch03:3990561-3990581	AAAUAAGGGAAAUAGUGAUAGGGCUACUCUCUAUUGGCAUGCGUUAAUAUAUGUACAGUGACUCCAAUUCACUGUAUCGCAUAUUUUAACCGAUACGCCAAAGGAGAGCUGCCCUGCUACUGUCUCUGCUUAAUAU	136	SL3.0ch03:3990466-3990601
126	+	+		+	MI0009979	miR399	UGCCAAAGGAGAGUUGCCCUA	21	SL3.0ch03:3991805-3991825	+	GGGCUACACUCUAUUGGCAUG	21	SL3.0ch03:3991757-3991777	UUGUAAGGGAAACAGUGAUAGGGCUACACUCUAUUGGCAUGCAACUUGAUCAAAUAUUUGAGCUGAAAUGCCAAAGGAGAGUUGCCCUAUUACUGUCUCUACUUAAUGU	109	SL3.0ch03:3991737-3991845
127	+						UUUGCCCUUGCACUUUGCGUA	21	SL3.0ch03:5067621-5067641	-	CGCAUAGUUCAAUGGCAAAUU	21	SL3.0ch03:5067389-5067409	UAAAAGGGAAAAGGGUGAAAUUUGCCCUUGCACUUUGCGUAAUGAUCCAAAUAUUCUUUUUGAGUUGUUCAGGUUGUCACUUAAUUUUGAAGAAUAAAGCUAUUCAUGUUAUUUCAAAGCUACCACCACUUUCUUCUUCCGUACUUAAAGCCUUCACAGACUAGGUGACCGAUUUAAUUAGAGGGAUGAGGAAUGGUGGUUGACAGCAAUGUCGAUUGAAUUUGGAUUAUUUCAAGCAAAUUUGGACAGUUUCGCAUAGUUCAAUGGCAAAUUUGACCAUUUUUCCUUAUUGA	293	SL3.0ch03:5067369-5067661
128			+	+		miR169	UAGCCAAGGAUGACUUGCCU	20	SL3.0ch03:5337562-5337581	+	GCAGUCUCCUUGGCUACU	18	SL3.0ch03:5337662-5337679	AAGAAGAGUGUGUCUUACAUGAAGGGAAGUGCCUAAUUUGAUAGCCAAGGAUGACUUGCCUGCAUCAUUAGUUCUUGAGGCUAGCUUGUGAUAUAUAUCAUGUAUAUGACAUGUAUACAAGCAUUCUUCUUUGAUGGCCAGGCAGUCUCCUUGGCUACUCUAAUAGGUUCCUCUCAUUCAUGCUAGACUCUUCUCUUCUU	200	SL3.0ch03:5337521-5337720	3.84662
129			+	+		miR169	UAGCCAAGGAUGACUUGCCU	20	SL3.0ch03:5345140-5345159	-	GCAGUCUCCUUUGGCUACU	19	SL3.0ch03:5345037-5345055	AGAAGAGUGUCUUACAUGAAGGGUAAGUGCCUAUUUGAUAGCCAAGGAUGACUUGCCUGCAUCAUUAAUUAAUUCUUGAGGCUAGCUUGUGAUAUAUAUCAUGUAUAUGACAUGUAUACAAGCAUUCUUCUUUGAUGGCCAGGCAGUCUCCUUUGGCUACUCGAAUAGGUUCCUCUCAUUCAUGCUAGACUCUUCU	196	SL3.0ch03:5345002-5345197	3.84662
130			+				CCCUGUAUAUAAUCUCAAAU	20	SL3.0ch03:6043079-6043098	-	UGUGGAUUUGUAUAGCGGACU	21	SL3.0ch03:6043223-6043243	AAAUUGAGUGACAUGGACAGUGUGGAUUUGUAUAGCGGACUCCAACUUGCUGGGAUUGAGGCGUUAUUCUUGGAACGUGAGGCCCUAACGAGUGAUUAUAGGUGUAAAUAAUUGCAUUAUCUGUAUCAUUUAGAGGUGAAGCUGUGAUUUCUGCAUCCAUUUUUGCCCUGUAUAUAAUCUCAAAUGUUGAACUGUCAUUUUUAAU	205	SL3.0ch03:6043059-6043263		pre-miRNA fold does not meet criteria
131	+			+			ACAUAUGAGAGAUAGACUUAGA	22	SL3.0ch03:7638244-7638265	+	UGAUUCUAUCUCUCAUAUGCUA	22	SL3.0ch03:7638297-7638318	AACAUUAACAAUCUAUGGUGACAUAUGAGAGAUAGACUUAGAAAGUUGGGGGAAAAUAUAAUUUCCAACAUUUUGAUUCUAUCUCUCAUAUGCUACUAUAGAGUGUUAAUUUAAG	115	SL3.0ch03:7638224-7638338
132	+						UACUGACACAUGCACUUUGCCU	22	SL3.0ch03:8624638-8624659	-	GCAAAGUGCAUGUGGUAGUAAA	22	SL3.0ch03:8624307-8624328	GAUGACUUGUGUCAGCUAUUUACUGACACAUGCACUUUGCCUAUAAAAGGCUUGUUUCUUUCUUUUGAGUGACAUACGAAUGAAGGAAAUACAAUACAUCCUCUCUCUUUUUUUAUGUUCAAGUACUCUCUCUAUUGUUCUUCCUUUUUUUUUACCUAUUUAGAGUAAUUCGAAUUGGUAGAGUCUCGUGGUGAUAAUGUGUUAUAAAAUAAACAACUUAACAAAACUAAAGUAAAAAAGGAAGAACAAUAGAGAGUACUUGAACGUAAACAAAAAGAGAGAGACUAAGGAUGUAUUGUAUUUUUCCUUCAUUUGUAUUUCAUUCACAAUGAAGUAACAAGCCUUUUAUAGGCAAAGUGCAUGUGGUAGUAAAUGGCUGACACAAGCCAUCCA	393	SL3.0ch03:8624287-8624679
133			+				UUAAACAAGGCUCUAUGACGGU	22	SL3.0ch03:8741291-8741312	-	UGUCUAUGGGGCCCACUGAUG	21	SL3.0ch03:8741496-8741516	CGAGGUUCAUAAGAUCCUGGUGUCUAUGGGGCCCACUGAUGUUGAGAAGGCAGAGCUGGCUUUCUACUAGCUCAAGGAUGUUGCACAGACUUGGUGCAAGAUGUGGCAAGAUAGCCGUGUCUUAGGUGGAGUGAGAGUCACAUGAGAGCUGCUCAAGACAACAUUUCUGGAGAGAUUCUUCCCAAGAGAGAUGAGGAAGGCCAAGGUUCAGGAGUUCAUCAACCUUAAACAAGGCUCUAUGACGGUAAAUGAGUAUUCCUUGAAGU	266	SL3.0ch03:8741271-8741536
134			+				CUUUGUAAAUAGUUUUUUAU	20	SL3.0ch03:12427956-12427975	+	AAAAACUGUUUAUUACAACUA	21	SL3.0ch03:12427928-12427948	AGUUACAGGCACCGGAGAAUAAAAACUGUUUAUUACAACUACUACUUUCUUUGUAAAUAGUUUUUUAUUCUUUAGGGUUCUUUGUUUC	88	SL3.0ch03:12427908-12427995
135			+				UUGCAUAUGAGUUGGAUCUAC	21	SL3.0ch03:21469834-21469854	+	CAUCCAGUCUUCCAUGUAUCG	21	SL3.0ch03:21469875-21469895	UGUUCGUAGGAUAGGCAAGGUUGCAUAUGAGUUGGAUCUACCAUCUGAUUUGGAGGCGGUACAUCCAGUCUUCCAUGUAUCGAUGCUACAUAAAUGUAUUGG	102	SL3.0ch03:21469814-21469915
136			+				UACUGUAAAUAAUAUUUCUU	20	SL3.0ch03:22793237-22793256	+	AAAAAAUUGUUCUAUAGAAAA	21	SL3.0ch03:22793328-22793348	CCAUUGGAUUUCAGGCCAUCUACUGUAAAUAAUAUUUCUUUGCUCAAUUUCUACUCCAGAGCCUACGAACAACAGUGAGGGUGAGGGGCUAAACAGGAAGCUGCAAGUAAAAAAAAAUUGUUCUAUAGAAAAAUAAAGCUGAAAUUAUGUGC	152	SL3.0ch03:22793217-22793368
137	+						UUGUGAUCUUAAUUGAAUGUA	21	SL3.0ch03:23549270-23549290	-	CAUUUAAUUAAGAUCACAAGC	21	SL3.0ch03:23549213-23549233	AAUAUAUGAACACAUGAUGCUUGUGAUCUUAAUUGAAUGUAUAAUUUGUUGAUAUAUAUAUAUAUCAAUAAAUCAUACAUUUAAUUAAGAUCACAAGCGUCAUGUGGUCAUAUAUUUG	118	SL3.0ch03:23549193-23549310
138				+			AUACCUACAGUUGAUUUAGGAU	22	SL3.0ch03:31430487-31430508	-	UCUUUUAUUUUUGUCGUGUUGC	22	SL3.0ch03:31430412-31430433	NNNNUAAUGUGAUACCUACAGUUGAUUUAGGAUAAAAAAAAGUUAUUAUUAUUGGCUAAAUAUCAGCCAUAUGUAUAAAGUAAGAGUCUUUUAUUUUUGUCGUGUUGCGUCGGCUAUA	118	SL3.0ch03:31430402-31430519
139	+						CUUUUCGGUCUACGUGGCAUU	21	SL3.0ch03:32313139-32313159	-	UAUCACGUAGGCCGAAAAAGG	21	SL3.0ch03:32313075-32313095	UUAUUAAUAAUUUUCUACCCCUUUUCGGUCUACGUGGCAUUGUCUUGUGAGGCCAACGCUGGUUGACUUUUUCUUUCAAGCUAGUAUCACGUAGGCCGAAAAAGGGUAAAAAAUUAUUUGUAAAA	125	SL3.0ch03:32313055-32313179
140	+		+	+		miR395	CUGAAGUGUUUGGGGGAACUC	21	SL3.0ch03:35457601-35457621	+	GUUCCCUUGACCACUUCACGA	21	SL3.0ch03:35457549-35457569	CCUGAGAGUUCCCUUGACCACUUCACGAGGGCUUAAUUACUUUGUUUUAUGAUUCUCCGCUGAAGUGUUUGGGGGAACUCCCAGG	85	SL3.0ch03:35457542-35457626
141			+				UAAUGUAAGAGCGUUUGAUGGU	22	SL3.0ch03:52298346-52298367	+	AUUAGGAGCAGUGACUUUGAC	21	SL3.0ch03:52298382-52298402	AAACUGGAGAAGAACCAGGUUAAUGUAAGAGCGUUUGAUGGUGUGCAAAGAGACACAUUAGGAGCAGUGACUUUGACCCUUCAAAUGGGCCUCACGG	97	SL3.0ch03:52298326-52298422
142	+	+	+	+		miR166	UCGGACCAGGCUUCAUUCCCC	21	SL3.0ch03:53905090-53905110	-	GGAAUGUUGUUUGGCUCGAAG	21	SL3.0ch03:53905204-53905224	AGUAGCUUCCAGAUUUGAGGGGAAUGUUGUUUGGCUCGAAGUCAUUAUCUCAUUAUAGAUCGAACCAAUCCAAUUUUAUAUAUUCAAUCUAGUUUAAAAUAUAUGUGAAUUACGAUGAUGAUGAGAUAGUGUCUUCGGACCAGGCUUCAUUCCCCCCAAUUUGGAAACAAAAAUU	175	SL3.0ch03:53905070-53905244	1.88729
143	+		+	+		miR479	UGAGCCGAACCAAUAUCACUC	21	SL3.0ch03:54024707-54024727	+	GUGAUAUUGGUUUGGCUCACU	21	SL3.0ch03:54024657-54024677	GAUGAAGAAGAAGACAUGGCGUGAUAUUGGUUUGGCUCACUAAUUUCUGAUUCGCGAAACAGAUAAGAGAUGAGCCGAACCAAUAUCACUCUUGUAUUCUUCUUCAUACCG	111	SL3.0ch03:54024637-54024747
144	+						UAAAUUCAGGAUGAUAGGACC	21	SL3.0ch03:54578332-54578352	+	UCGUAUUAUUCCUGAAUUUAUU	22	SL3.0ch03:54578200-54578221	AUAAUUUAACUAAAUUAAGAUCGUAUUAUUCCUGAAUUUAUUUAUCUUUUUGUAUUUUUUUGCAUCUUUUGUCGGCUCCAUGCAAUUGAGGCGUGUGGGAAAUAUUUGGAUGCCACGUAAGCUAAAAAGAUGCACAAAAUUACCAAAAAAAAUAAAUUCAGGAUGAUAGGACCUUAGUUUAGUUAAGGUGUGU	193	SL3.0ch03:54578180-54578372
145	+			+			UGUAGUUUUUGGCAGAUUUCA	21	SL3.0ch03:56999553-56999573	-	AAAUCUGCCAAAAGAUACACU	21	SL3.0ch03:56999490-56999510	CAGGGAGAGUGAGAAAUAAUUGUAGUUUUUGGCAGAUUUCAUGCGAAAAGUUAAUAUCAUUGUCGAAAUAAAGUGCCACAAUGAAAUCUGCCAAAAGAUACACUCAUUUCUCGCUCCUUAUAAA	124	SL3.0ch03:56999470-56999593
146	+			+			AAUUGUAGUUUUUGACAGAUU	21	SL3.0ch03:57013150-57013170	-	UCUGUCAGAAGUUACAUUCAU	21	SL3.0ch03:57013082-57013102	UAUUAAGGAGAGUGAGAAAUAAUUGUAGUUUUUGACAGAUUUCAUGUGAAUAUUUAUUGUCAUUGUUGAAAGAAGUUCCACAAUGAAAUCUGUCAGAAGUUACAUUCAUUUCUCUCACUUCUUAUAAAG	129	SL3.0ch03:57013062-57013190
147	+			+			AAUUGUAGUUUCUGACAGAUU	21	SL3.0ch03:57025087-57025107	-	UCUGUCAGAAGUUACAUUCAU	21	SL3.0ch03:57025019-57025039	UAUUAAGGAGAGUGAGAAAUAAUUGUAGUUUCUGACAGAUUUCAUGUGAAUAUUUAAUAUCAUUGUUGAAAGAAGUUCCACAAUGAAAUCUGUCAGAAGUUACAUUCAUUUCUCUCACUUCUUAUAAAG	129	SL3.0ch03:57024999-57025127
148	+	+	+	+	MI0029099	miR319	UUGGACUGAAGGGAGCUCCUU	21	SL3.0ch03:57879305-57879325	+	GAGAGCUUCCUUCAGCCCACUC	22	SL3.0ch03:57879152-57879173	UGAAUUGAGGAAUGGUCCAAGAGAGCUUCCUUCAGCCCACUCACGGAGGAGAAAUGGGGUUGAAUUAGCUGCCGACUCAUUCAUCCAACCACUCAGUAGAAAGGAUAGGUUUUGUGCUACUGUGAUUGAGUGAAUGAUGCGGGAGAUAGUUUUCUAUCCCUCUCUUUCCUUGCUUGGACUGAAGGGAGCUCCUUUUCCCCAUUCUCUUCAUUUU	214	SL3.0ch03:57879132-57879345	1.37597	In miRBase sly-miR319c
149			+				AGCAAUGGCGGAGCAAACUGAA	22	SL3.0ch03:58869082-58869103	+	CAGUUCAUGCUUGCCUAUUGG	21	SL3.0ch03:58868926-58868946	UUCUAUGCCAUAGAUGUAAACAGUUCAUGCUUGCCUAUUGGACCUGGUCCGUUUCAAGAUAUGCUGCCUGACAAUCUCUUUGAAAGAGAUCUACCCAAGCAUAAGUCAUCUGAGUCCAAUAUAUUGGCAGCAAGUGAAGAGUUGGUGAUUGAGAGUUUAGCUAUGAUGAGGAAAGAAGCAAUGGCGGAGCAAACUGAAGUCUUACAGAGGGAAGAGGC	218	SL3.0ch03:58868906-58869123
150	+	+	+	+			AGCAUAGUAAAGAGUAGAGACU	22	SL3.0ch03:61055717-61055738	+	UCUACUCUUUGCUAUACUGA	20	SL3.0ch03:61055771-61055790	GAGCUCUACAGUGCAACUUCAGCAUAGUAAAGAGUAGAGACUAAUUAAUGCCUACAUAUGUAGGGAUUAAUGAGUCUACUCUUUGCUAUACUGAAGUUGCACUGUAGAGAUAUU	114	SL3.0ch03:61055697-61055810
151			+	+		miR169	UAGCCAAGGAUGACUUGCCUA	21	SL3.0ch03:61533222-61533242	+	UAGGCGUUGUCUGAGGCUAAC	21	SL3.0ch03:61533329-61533349	AGAUAAAGUGCCUGCUCUGAUAGCCAAGGAUGACUUGCCUAAAAUCAUUUUUAUGAAGGGUCUUAACUAAUUAAACUUUAGUUACUAAAAUUAAAGUUUAUAUUAUAUGAUCUUAAAAUUGGAAUUUUAGGCGUUGUCUGAGGCUAACUGAGAGACACUUAUCUUUCA	168	SL3.0ch03:61533202-61533369
152	+		+	+		miR171	UGAUUGAGCCGUGCCAAUAUC	21	SL3.0ch03:62889263-62889283	-	UGUUGGAAUGGCUCAAUCAAA	21	SL3.0ch03:62889316-62889336	UUAAUAGUAUAGUAAAAUGAUGUUGGAAUGGCUCAAUCAAAUCAAAUUUCUCAAAGUAUUGGGUCAUUUCAUUUGAUUGAGCCGUGCCAAUAUCAUCUUACUUAUAUAUACUCA	114	SL3.0ch03:62889243-62889356
153	+						AAUUCCUUCAAUCAUGUCAUA	21	SL3.0ch03:63724632-63724652	-	UGCAUGGUUGAAGGAAUAGA	20	SL3.0ch03:63724686-63724705	GAUGGGUACCCAUGUCUGUUUGCAUGGUUGAAGGAAUAGAAGUGAAUAUCGUUAAACUGACGAUAUUCACUUCAAUUCCUUCAAUCAUGUCAUACAGAAAUGGCUAUCUUUAUA	114	SL3.0ch03:63724612-63724725
154			+				UGUGUUUGUGUUUGUGUUUGU	21	SL3.0ch03:65767390-65767410	-	AAUACAAACGCAAAUGUAUAA	21	SL3.0ch03:65767413-65767433	UUACCUCUCUCACUUUUUAUAAUACAAACGCAAAUGUAUAAAAUGUGUUUGUGUUUGUGUUUGUAUAAAGCGAGAGAAAAUUGU	84	SL3.0ch03:65767370-65767453
155	+	+	+	+		miR162	UCGAUAAACCUCUGCAUCCAG	21	SL3.0ch03:65922748-65922768	+	GGAGGCAGCGGUUCAUCGAUC	21	SL3.0ch03:65922688-65922708	GGUUGUUGGGUGAGAACACUGGAGGCAGCGGUUCAUCGAUCUGUUCCCUGAAAAGCGAUAAAUACAGCAACAGGAAGCGAUCGAUAAACCUCUGCAUCCAGUGCUUAACCCGCCUCACAUU	121	SL3.0ch03:65922668-65922788	3.30205
156	+	+	+	+	MI0018482	miR2118	UUUCCAAUUCCACCCAUUCCUA	22	SL3.0ch03:66250516-66250537	+	GGGAUUGGUGAGUUGGAAAGC	21	SL3.0ch03:66250468-66250488	GAGUUUUUCGAAAAUCUAUGGGGAUUGGUGAGUUGGAAAGCUUUUCUUUUUCUUCUCUUGUGAUUAGCUUUCCAAUUCCACCCAUUCCUAUGGUUUUUCGGUAUUCUCUC	110	SL3.0ch03:66250448-66250557	3.70714	sly-miR2118a; In miRBase sly-miR482a
157	+						UGCUUGUAAAUGAUGUUGAACU	22	SL3.0ch03:66473223-66473244	-	CUCAACAUCAUUUAUAAGCAUU	22	SL3.0ch03:66473147-66473168	CAAAUAUUUGGUGAUGAAAAUGCUUGUAAAUGAUGUUGAACUGCUUAUACUUCCAUCCAGUUCCUGUAUUAGGGUUGUGGAUGCAAGUAUAAACAACUCAACAUCAUUUAUAAGCAUUCUCAUCACCAAAUCUUUGCU	138	SL3.0ch03:66473127-66473264
158	+						UUAUAAAUGACGUUGAGCUGC	21	SL3.0ch03:66474769-66474789	-	AGUUUAACAUCAUUUAUAAGU	21	SL3.0ch03:66474697-66474717	AGAUUUCGUGAUGAGAAUGUUUAUAAAUGACGUUGAGCUGCUUAUACUUUUCAUCUUAUUCUUGUAUCAAGGUUGUGAAUGCAAGUAUAAGCAGUUUAACAUCAUUUAUAAGUGUUUUCAUCACCAAAUCUUU	133	SL3.0ch03:66474677-66474809
159				+			CUGGGAAUGACUUAUGGGAGA	21	SL3.0ch03:67722449-67722469	-	UCCCAGUGAGCCAUCCUCAGAC	22	SL3.0ch03:67722226-67722247	GCAGCCUGAUCUGGGAAUGACUUAUGGGAGAUUUGGAUUUGUUAUUAUGAGGAGCUAGUUGAAUUUCUUUGGCUGCAGCAUUGUCACUCCUUUUAAAAUGAAACCUUGCCAAGCAAUGUUGAUGUAUACAUUUCAUAGAAAUAACAUAAUUGGAUGUGUGCAAUGCAUGGUUCGUCAAGCAAAUAACUUUCAUAAUGUGGUCAGGAGUUGAAACUUCUAUAGUAUUCAAAUCUCCCAGUGAGCCAUCCUCAGACCAGGCUGCU	263	SL3.0ch03:67722217-67722479
160	+		+			miR1446	UGAACUCUCUCCCUCAAUGGCU	22	SL3.0ch03:68514728-68514749	-	CUUUGGGGGUUUGAGUCCAGA	21	SL3.0ch03:68514661-68514681	AAUGGAAACCCAGAGUUUUCUGAACUCUCUCCCUCAAUGGCUGUUCAUAUAAUAUAUGCUGCUACUUUGCAGCUUAAUUAAAUAACAGCUUUGGGGGUUUGAGUCCAGAAAACUCUUGCUUUCCUAGUU	129	SL3.0ch03:68514641-68514769	-3.75796
161	+	+	+			miR1446	UGAACUCUCUCCCUCAAUGGCU	22	SL3.0ch03:68519507-68519528	-	CCAUGAGAGAUUGAGUUCAGA	21	SL3.0ch03:68519454-68519474	AAUGGAAAUCCAGUGUUUUCUGAACUCUCUCCCUCAAUGGCUUCUCCAAUAUAUAAAUUAAUUUAAAAGAGCAGCCAUGAGAGAUUGAGUUCAGAAAACUAUGGCUUUCCUAGUU	115	SL3.0ch03:68519434-68519548	-3.75796
162	+		+	+		miR157	UUGACAGAAGAUAGAGAGCAC	21	SL3.0ch03:69151249-69151269	+	GCUCUCUAUGCUUCCGUCAUCC	22	SL3.0ch03:69151348-69151369	AAAUGGAAUGGGUGAUAUUGUUGACAGAAGAUAGAGAGCACAUAUGAUGGAAUGCUGCUGCUGCUGCUGCUAAAUCUGGAGAGUCUUAACAAUAAAAAAAAGCAUUUCACUUCAUUUGUGCUCUCUAUGCUUCCGUCAUCCCUUUCAUCCUCUUCUCCUUC	161	SL3.0ch03:69151229-69151389	2.4036
163	+	+	+	+	MI0009974	miR159	UUUGGAUUGAAGGGAGCUCUA	21	SL3.0ch03:69217432-69217452	+	GAGCUCCUUGAAGUCCAACAG	21	SL3.0ch03:69217277-69217297	UUUUAUGUGUUAUGGGAGUGGAGCUCCUUGAAGUCCAACAGAAGAUCUAACAGGUUAGAUUGAGCUGCUGACCUAUGGAUUCCUCAGCCCUAUCUAUUUAUGAUUUCAAACAUAUAGAUAGGUUUGUGGGUUUGCAUAUGUCAGGAGCUUUAUUUUACCCUUUGUUUGAUCAUUUUUUGGAUUGAAGGGAGCUCUACAUUCAUUUCUUCUUACUAG	216	SL3.0ch03:69217257-69217472	1.27228	sly-miR159a in miRBase
164	+		+	+	MI0033681	miR319	UUGGACUGAAGGGUUUCCUUC	21	SL3.0ch03:69225926-69225946	+	AGGAAACUGUUUAGUCCAACC	21	SL3.0ch03:69225769-69225789	UUGAGAAAGCAGAGGAGAGAAGGAAACUGUUUAGUCCAACCCAAGGUGGGGUAUUGGAACUGAUCUUUGCUGCUGAAUCAUUGGCUCAUGAGCAUGUCAAAGAAGAUGAUUGAACAUUCUGGACAUGUUCUUGCUCCAAUGAUGCAGGAGCUGAGCUCGGUUUUUCACCGCCUUUUCUUGGACUGAAGGGUUUCCUUCCCUUCUCUUUAAGCACUGUA	218	SL3.0ch03:69225749-69225966	2.62002	In miRBase sly-miR319d
165	+						AAGUGUCUGGAUGUGUACUCC	21	SL3.0ch03:69348751-69348771	+	AGUGCACAUCUAGACAUCUCA	21	SL3.0ch03:69348606-69348626	AUAAUACUCUCCAACUUUGGAGUGCACAUCUAGACAUCUCAACUCAGUCCCACUGAUCUUGUGGGAUAAUACUCUCCAACUUUGGAGUGCACAUCUAGACAUCUCAACUCAGUCCCACUGAUCUUGUGGGAACUCAACGUUGACGUGACACGUAAAUUUUGGUGGUGUCUACACGUUCAUUUUGUAAGUUGGACUGUUGAGUGUUCAAUUGAUAUAGUGGACAUGAUUUGAAGUGUCUGGAUGUGUACUCCAAAGUUGGAGUAAUGAUUGG	271	SL3.0ch03:69348521-69348791
166	+		+	+		miR319	AUUGGACUGAAGGGAGCUCC	20	SL3.0ch03:69596747-69596766	-	AGCUCCUUUCAAGCCAAGAC	20	SL3.0ch03:69596899-69596918	AAUGUUUAGAUGUAAGUAGGAGCUCCUUUCAAGCCAAGACCGAGGGACGAGGAGCGGCAAGAGCUGCCUAGUCAUGCAUAUUGGUUAACCUUAACAAACAAAUUAUGUAUAGUGUUAAGAUUAACCAGUUGCAUGGCAAGGGAGCAACUACUUCCGCUAACUUGUCUCACUUAUUGGACUGAAGGGAGCUCCUAUCCAUUUAUAUAUAGUUA	212	SL3.0ch03:69596727-69596938
167				+			UGAGACAUUGAUGAUGGUGGC	21	SL3.0ch03:70724904-70724924	+	CACCACCAUCGAUGUCUCAGU	21	SL3.0ch03:70725009-70725029	CUGCCUGAAUUGAGACAUUGAUGAUGGUGGCAAAUUAUUAUGCGACACCGGCAGCGACAGCGAUAGCGGAAAUGACCAAGAGGUAGAAAUUUACAAAAGCCGCAUAACAGUUCGCCACCACCAUCGAUGUCUCAGUUCAGAAUU	144	SL3.0ch03:70724894-70725037
168	+						AAAAUGAUGGAUCCUCUAAUA	21	SL3.0ch03:71493168-71493188	-	UUAGAGGAUUCAUCAUUAUUG	21	SL3.0ch03:71493193-71493213	GCCUCUGUGUGCAUUCAACAUUAGAGGAUUCAUCAUUAUUGUUAGAAAAUGAUGGAUCCUCUAAUACUAAAUUCACAUCAGAGAUU	86	SL3.0ch03:71493148-71493233
169			+				UUAUUGAACCUUGAUGUUAUC	21	SL3.0ch04:421958-421978	-	UGGCAUCUCGGUUUGUUAGUU	21	SL3.0ch04:421849-421869	UGUACACUUGCACAAAAAUAUUAUUGAACCUUGAUGUUAUCUCAGUGUUGGCAUGCAUAAAUUGGGUAAAUUUAUGAUUGAAUGUGUAUUUUGGUGUUGUACCAAAUCCAGGCAUGCCAACUAUUGGGAUGGCAUCUCGGUUUGUUAGUUGCUGUGCAGUAUGAUCACUG	170	SL3.0ch04:421829-421998	2.98486
170	+			+	MI0033697	miR6025	UACCAAUAAUUGAGAUAACAUC	22	SL3.0ch04:422044-422065	-	UGUUAUCUCAGUGUUGGCAUG	21	SL3.0ch04:421944-421964	UUUUUUACCAAAUUCUGGUAUACCAAUAAUUGAGAUAACAUCUAGGUUUAAUGAUCUUUUGAGUAGCUAAUUUGUAUAGUUAUUUCAUGUACACUUGCACAAAAAUAUUAUUGAACCUUGAUGUUAUCUCAGUGUUGGCAUGCAUAAAUUGGGUAAAUUUAU	162	SL3.0ch04:421924-422085
171	+	+		+	MI0018477	miR5300	UCCCCAGUCCAGGCAUUCCAAC	22	SL3.0ch04:423139-423160	+	UGGUAUGCUUUGAUUGGGAAAG	22	SL3.0ch04:423353-423374	AGCUUGACCAAAAUUCUUCUUCCCCAGUCCAGGCAUUCCAACAGUUGAUAACAUCUAGAUCUGCCAAUACUUUGUAUUUUUGUUCUUCUAUUUUUCACAUGACAUCUUCAAAAUCUACUAUGAGCUUCAUCAUAAGCUAAGAAAUGGUGAGUUUUGAUGAUGUGAUGCCUAAAAUAGGAUUAAAUGAAAGUACUAGUAAAAAGGUGUUCAGAUCUGGAGGUUAUGUUAAGCUGGUGGUAUGCUUUGAUUGGGAAAGAUGACUUAGGUCAAAAUAAA	276	SL3.0ch04:423119-423394	2.92148
172			+				UGGUAUGCUUUGAUUGGGAAAG	22	SL3.0ch04:423353-423374	+	GCUAAUGGUGAGAUUACUACA	21	SL3.0ch04:423425-423445	UGGAGGUUAUGUUAAGCUGGUGGUAUGCUUUGAUUGGGAAAGAUGACUUAGGUCAAAAUAAAUAUAUCCAGAUAUGGCACAAUCUUGUGUUUGCUAAUGGUGAGAUUACUACACUCACUGAAUCCUAAUGAUG	133	SL3.0ch04:423333-423465
173			+				UAUUCGUCGAUUCGAUAUUU	20	SL3.0ch04:431523-431542	+	AAUAUCAAGUCGGUAAAUAAA	21	SL3.0ch04:431547-431567	AGGAACACAUGAAGCAAUUUUAUUCGUCGAUUCGAUAUUUAAUAAAUAUCAAGUCGGUAAAUAAAAUUAUGACACAUUUAUGUUU	85	SL3.0ch04:431503-431587
174				+			UGAGUUUUCUGUCUGUACUAGU	22	SL3.0ch04:1580311-1580332	-	UAGUACAGGUAGGAAACUCACA	22	SL3.0ch04:1580200-1580221	CAAGUGUGUGUGAGUUUUCUGUCUGUACUAGUAUCAAAUGCUUCGCGAAGCAAACCUGAUUGUUCAGGUAGGAAAAGUGAACAACUUGUAGUUCAUUUGUGUUUCCGUAAACAUUUGGUGAUAGUACAGGUAGGAAACUCACACACCUGA	150	SL3.0ch04:1580193-1580342
175			+				AUGUUCCAAAAGUAUGACGGA	21	SL3.0ch04:2598456-2598476	+	CGUCAUACUUUUGAGACAUUA	21	SL3.0ch04:2598252-2598272	AAUGGUAUGCAGAUACACUCCGUCAUACUUUUGAGACAUUAGUGCCCCUACUAUCCAAAAACUAGAGCAUAUAUGACCUUCACUCUAACGGAAGACUAAAUAGGGACACGUGGCGCAAUCUUAUAUGUUGAUAAAUGUCGGAUCGAUGGAUAAGAUUGUGACAUGUGUAUGUCUGUUAAUAUAAAGGGUAUAUAUGCUCUAGUUUUUGAACAGUAGGGGCAACAAUGUUCCAAAAGUAUGACGGAGGGUACUUGCAUACCACUUA	265	SL3.0ch04:2598232-2598496
176	+			+			UGUGAUAGCCAUACCUAUUC	20	SL3.0ch04:2677054-2677073	+	AUAGGUGUGGCUAUCAAAUA	20	SL3.0ch04:2677105-2677124	AUUUGAUGUCGAAUCAUCUGUGUGAUAGCCAUACCUAUUCAUUCGUUAAAUUGACGUUCAAUCAGGUAUGAAUAGGUGUGGCUAUCAAAUACAUGAUUCGACGUCAACUUA	111	SL3.0ch04:2677034-2677144
177	+						UUGGGAUAUGAAAGGUGGUGG	21	SL3.0ch04:2920964-2920984	+	AACACCUUUCAUAUCCCAAAA	21	SL3.0ch04:2921022-2921042	CUAGUACUUUCAGGCAAGUUUUGGGAUAUGAAAGGUGGUGGAUAUUUUAGAUAAUAUUCAUACUUAUCUGAAAUAUCCAACACCUUUCAUAUCCCAAAAUUUGCCUGAAAUUUUAAUGC	119	SL3.0ch04:2920944-2921062
178			+				CCAUGUCGGAUAUUCCAAAACA	22	SL3.0ch04:3123254-3123275	+	UUUGGAGAAUCCGACAUGCAC	21	SL3.0ch04:3123283-3123303	CUUCACUUACAAUGCCGCACCCAUGUCGGAUAUUCCAAAACACGCUAUUUUUGGAGAAUCCGACAUGCACCAGUUGACAUUUUUGAAGAG	90	SL3.0ch04:3123234-3123323
179	+	+					UGGGGAGGGUGGUGUGUACGC	21	SL3.0ch04:3142742-3142762	+	GUACAUCCUACCCUCCCCAGA	21	SL3.0ch04:3142804-3142824	GUGUGACCACACGUGGGGUUUGGGGAGGGUGGUGUGUACGCAAACCUUGCCCCUAACUUAUGCAGGUAGAGGUAAGGUAUGCGUACAUCCUACCCUCCCCAGACCCUAUUUGUGGGAUUAGAU	123	SL3.0ch04:3142722-3142844
180	+			+	MI0033678	miR172	AGAAUCUUGAUGAUGCUGCAG	21	SL3.0ch04:4093984-4094004	-	GCAGCAUCUUCAAGAUUCACA	21	SL3.0ch04:4094108-4094128	UUCAGUCAAUUUUUGCAGAUGCAGCAUCUUCAAGAUUCACAUAGAUUUAUAUAAAAUAUAGAGUUCCAUGUUUGGGGUGAAAGUAAUUAAUUAAUUAAUUAAUUUUCUCCUAUAUAUUGGCUCUAUUGAUUAUUAUUUGUUGUGAGAAUCUUGAUGAUGCUGCAGCGGCAAUGAAUGGCUAAUUA	185	SL3.0ch04:4093964-4094148		In miRBase sly-miR172c
181	+		+				UUCAGGGAUAAUAGGACAUU	20	SL3.0ch04:4733659-4733678	-	GGUCCUAUUAUUCUCCUGAACU	22	SL3.0ch04:4733763-4733784	ACACACUUAUACUAUACUAAGGUCCUAUUAUUCUCCUGAACUUAUUAUAUAAAUAAUUUUCCACCCUUUUUUUGCCUAUGUGACACUAUCUUGAAGAAAAAGAGUAGAAAUUAUUAAUAAAAUAAGUUCAGGGAUAAUAGGACAUUAAUACAAUAUAAGUGUGUCU	166	SL3.0ch04:4733639-4733804
182			+				UUUCUGAAAUUGAUUGUUGGUG	22	SL3.0ch04:9565136-9565157	-	AAAACAGCAAUUCUAGAAUAG	21	SL3.0ch04:9564947-9564967	UUUCAGCAAUUGUUAUACUUUUUCUGAAAUUGAUUGUUGGUGCUUUUAUUGAUUAAUCAAGCAAAUUUCUGGAUUUUAUUCUUUCUCAUCAAAAUAAGUGCAUGAAUUCUUAUAUUAAAUAUAUGAAUAAUGUGAUUAUGACCAUGGGUAACUAAACUCCAUAACUAGGGUUGUGGGAACCAUGGGUGAAUAAUGAGAUAAAAACUAACUAAAACAGCAAUUCUAGAAUAGUGUCUUGCAUGUAUUGAUAA	251	SL3.0ch04:9564927-9565177		pre-miRNA fold does not meet criteria
183			+		MI0018480	miR5303	UUUUUGAAGAGUUCGAGCAAC	21	SL3.0ch04:11976861-11976881	+	UGCUCGGACUCUCCAAAAAUG	21	SL3.0ch04:11976780-11976800	GUUGCUCGGACUCUCCAAAAAUGUUGCCAAACCCGUGUCUGAUCCUUCAAAAAUACAUUAUUUUUGUAGGACACCUAUGGACCUUUUUGAAGAGUUCGAGCAAC	104	SL3.0ch04:11976778-11976881
184			+				UGUCGAGUAGACCUUGUUGU	20	SL3.0ch04:12528913-12528932	+	CAAACCAAGGAUACUGAUAUA	21	SL3.0ch04:12529059-12529079	UUUCAUUAACUCAGAAUUCAUGUCGAGUAGACCUUGUUGUUGUGAGAAUUUUUAAUUCAUGAGUUGUAGGGAGUGAUUUAUGUCACCACAAACAGAGCCUAAAGCAAGUAUUGGAUUCAAAGCUGAUGUUAAAGAAUAAAAAUCGACUUAUUAUACUCCUGAAUACCAAACCAAGGAUACUGAUAUAUUAGUAGCGUUCCGAGUAAC	207	SL3.0ch04:12528893-12529099
185			+				UUUUUCAAGUUAGUGUCAUG	20	SL3.0ch04:15681408-15681427	-	UGUCACUAUCUUGAGGGCCAG	21	SL3.0ch04:15681442-15681462	UUACCUCUUUUCGACCUAUAUGUCACUAUCUUGAGGGCCAGUGCGUGUUGACAUUUUUUUCAAGUUAGUGUCAUGUAGGCGAAAGGGGGUAUAAA	95	SL3.0ch04:15681388-15681482
186	+						UUUGCUCGUCUUUAGUGUUUU	21	SL3.0ch04:39845337-39845357	+	AAUACUAAAGACAAGCAAACU	21	SL3.0ch04:39845255-39845275	AAAAUAUAUAAAUUAGUAAAAAUACUAAAGACAAGCAAACUUGAUUCUCUUAAUUACGAUAUUGAAGUACUCAUUAAGAGAAUCAAGUUUAAGAGAAUCAAGUUUGCUCGUCUUUAGUGUUUUUAAUUAAUUUUUAUUAGAUU	143	SL3.0ch04:39845235-39845377
187				+			UCUUUGCUUUGUUACGGGACU	21	SL3.0ch04:40640842-40640862	-	UCCCGUAACCAAGUGAAAAAGG	22	SL3.0ch04:40640902-40640923	UAUAUUUAUCCAGUCCCGUAACCAAGUGAAAAAGGGAUUCUCUUGAAGCAUGAAUUCUUCUGCCCAUGAAUCCUUCUUUGCUUUGUUACGGGACUAGAGCAAUAU	105	SL3.0ch04:40640832-40640936
188			+				UACUGUACAUAGAAGAUUUU	20	SL3.0ch04:41558792-41558811	-	AUUCUUUUGAGCAUAGUGUUU	21	SL3.0ch04:41558856-41558876	UUUGUCAGCACAAUCUAUUCAUUCUUUUGAGCAUAGUGUUUGGAAAAUAUAGCCAUGGUAGCAUACAGAUCUGCAGUGACUAAAAUACUGUACAUAGAAGAUUUUGAAAGACCUGUAGAAGAUUA	125	SL3.0ch04:41558772-41558896
189			+			miR10534	CAAAAUACCCUUGUCAUCCAA	21	SL3.0ch04:42342849-42342869	-	GGAUGACAAGGGUAUUUUGGA	21	SL3.0ch04:42342851-42342871	UUUCAUUCACCUAUUGGCUCCAAAAUACCCUUGUCAUCCAACUUUGGAUUCAAAAUUGACCUCUUAUUUAACGGUCCAUUUUGAACCAAAAGGUGGAUGACAAGGGUAUUUUGGACCUAAUAGGUGGGUGAAAAG	135	SL3.0ch04:42342755-42342889
190	+	+		+			UGGAUCCCGAAUCUUGAGUUU	21	SL3.0ch04:46696930-46696950	+	ACUCAAAAUUCUGGAUUCACC	21	SL3.0ch04:46697025-46697045	AAAAUUUUCUUACAUAGAGGUGGAUCCCGAAUCUUGAGUUUAUGGAUUUAGAUUCUAGAAAAGGUUACAUUUUCAAAACCCAACAAGUUACAUUUUUAGAAUUUCGUAUCCACAAACUCAAAAUUCUGGAUUCACCUCUACGUAAGCGAAAAGAGC	156	SL3.0ch04:46696910-46697065
191			+		MI0033694	miR10534	CAAAAUACCCUUGUCAUCCAA	21	SL3.0ch04:47713868-47713888	+	GGAUGACAAGGGUAUUUUGGA	21	SL3.0ch04:47713942-47713962	UUUCAUUCACCUAAUGACUCCAAAAUACCCUUGUCAUCCAACAUUGGAUUCAAAAUUGACCACUUAUUUAACGGUCCAUUUUGAACAAAAAGGUGGAUGACAAGGGUAUUUUGGAGCCAACAGAUGGAUAAAAGG	135	SL3.0ch04:47713848-47713982
192	+						UGUUUUGUAUUUAUUCUUAUC	21	SL3.0ch04:50840536-50840556	+	UAAGGAUAAAUACAAAACAGC	21	SL3.0ch04:50840665-50840685	CCCAUUGGGACAUUAAAGGCUGUUUUGUAUUUAUUCUUAUCAGAUAUCUGGAUUUGCCAGUAUCCGAAUUUUAAAAUUGAAUUUCGAAAAUAUGAUGGCGUCAUUAAGCCUAUCCAAAAGAUCUUUCUUAUUGGGGAUGGGGUAUCUGAUAAGGAUAAAUACAAAACAGCCUUUAAUGUCCCAUUAUAUA	190	SL3.0ch04:50840516-50840705
193			+				UCUGACAAUGGAGGAGAAUAU	21	SL3.0ch04:51238134-51238154	-	CUUCUUCUCAAUUUGUGGAGU	21	SL3.0ch04:51238112-51238132	UUAGUAUUAAAGCUUUAAGGUCUGACAAUGGAGGAGAAUAUACUUCUUCUCAAUUUGUGGAGUUUUGUAGUAGCACAGGUAUU	83	SL3.0ch04:51238092-51238174
194			+				UAAUCUAACUGAUGAACAGGUA	22	SL3.0ch04:52612206-52612227	-	ACUGUAAUCGGUGUGGUUAGG	21	SL3.0ch04:52612239-52612259	AUCAUUAAAAUGAGGCACGAACUGUAAUCGGUGUGGUUAGGGAUGUACUAGAUAAUCUAACUGAUGAACAGGUAUUUAAUAUUAUUAAUAUUUU	94	SL3.0ch04:52612186-52612279
195			+				AUGUUCCAAAAGUAUGACGGA	21	SL3.0ch04:55412215-55412235	-	CAUUAUAUUUUUGGAAUAUUG	21	SL3.0ch04:55412412-55412432	GAGGUAAAGCUGGAUUUUAUCAUUAUAUUUUUGGAAUAUUGGUCUUUAUCACGUAAAAACUAUAGUAUGUAUAGUCUCUAAUGUUUCAUAAUUUUAUCCAAUGUUAUGAUAUUUAUUAAAUAUUAAAUUGACGAAUAAAAUUAUGUCAUGUGUUUUUAUUCAGAUUCUGUUAGAGUUAAUGACAUGUAUGCUUUAGUUUUUGGACACUAAGACAUUAAUGUUCCAAAAGUAUGACGGAGAAUAUGUGUACACUAUUUA	258	SL3.0ch04:55412195-55412452
196	+			+			UUAAGUGACAAGUGUGUAAAC	21	SL3.0ch04:55426352-55426372	-	UUACACACUUGCUACAUAAUU	21	SL3.0ch04:55426262-55426282	AUGGUGGUUGUUCCAUAGAGUUAAGUGACAAGUGUGUAAACCAGGAUGUUUAUGUUGCUUUUCCUGAAGUGUUUGUGGUGGAGUCAUCUGUUGAAUCUAAACAUACUGGUUUACACACUUGCUACAUAAUUCUUGGGACGACCGCUAUCAG	151	SL3.0ch04:55426242-55426392
197	+	+	+	+	MI0018478	miR482	UCUUUCCUACUCCUCCCAUACC	22	SL3.0ch04:56034706-56034727	+	UUGUGGGUGGGGUGGAAAGAUU	22	SL3.0ch04:56034656-56034677	GAGUAUUGGGAAGUUGUUGGUUGUGGGUGGGGUGGAAAGAUUUGAUAAAUCUAAUUUUAAAGAGAUUAAAUCUUUCCUACUCCUCCCAUACCCAUGACUUCCACUAGCUUCU	112	SL3.0ch04:56034636-56034747	2.3035	In miRBase sly-miR482e
198			+				UUUUGGACGGCGAGAGGUGAC	21	SL3.0ch04:58954235-58954255	-	AAUCUGCUUGCAAUCCUGACA	21	SL3.0ch04:58954301-58954321	AUAUAGAGCCUUUUUUUGGAAAUCUGCUUGCAAUCCUGACACCUCUGAGAAUUGCUUGAAAGUCUGAUGCGGAGUAGAUACCAAUGUUUUGGACGGCGAGAGGUGACAAAAGGCGACAAGGGCAUGC	127	SL3.0ch04:58954215-58954341
199			+				ACUUGUACAGAUGGAGGGUCU	21	SL3.0ch04:60667135-60667155	-	ACUUUCCAUGAGGGGAAGGUU	21	SL3.0ch04:60667189-60667209	AGGAGUUUGAUUGAGAUGAGACUUUCCAUGAGGGGAAGGUUGAUCAAGUCAAAAUUAAGAGUAUAAAAUGUCACACUUGUACAGAUGGAGGGUCUCAUUAUGGGCAUAUCUGUUU	115	SL3.0ch04:60667115-60667229
200			+				AUGUUCCAAAAGUAUGACGGA	21	SL3.0ch04:63110874-63110894	-	AUACAGUAGUUUGGGGUAUAU	21	SL3.0ch04:63110843-63110863	UUUUUGGACGACGGACAUCAAUGUUCCAAAAGUAUGACGGAGGGUAUCUGCAUACAGUAGUUUGGGGUAUAUUUGUCCUUUUCCGUAUCAUA	92	SL3.0ch04:63110823-63110914
201	+						UGAGUGACCAUCUGUGAAAUC	21	SL3.0ch04:64015082-64015102	+	AUUCUCAAAUGGUUACUCAAC	21	SL3.0ch04:64014978-64014998	UUAGCUUUUUGCGGGGUUGAAUUCUCAAAUGGUUACUCAACUUAUAGUUAUUAUCUCAGAAAAUCUCUUUUCGUUCUUGAUUCUGAUGCAAAGAAAGUCACUUUGUUAGAUAUAAACUAUUAGUUGAGUGACCAUCUGUGAAAUCAACUCCUGUGUUGCGUUGCU	165	SL3.0ch04:64014958-64015122
202	+	+	+	+	MI0029102	miR394	UUGGCAUUCUGUCCACCUCC	20	SL3.0ch04:65977217-65977236	+	AGGUGGGCAUACUGUCAACA	20	SL3.0ch04:65977303-65977322	AGGGUUCCUUACAUAGUUCUUUGGCAUUCUGUCCACCUCCUUUACCUUCAUAAUCUUCUAUUUUUUUAGAAAAAUAAUUUUUGUUAUUAUUUUUUUUAAAAAAUGGAGGUGGGCAUACUGUCAACAGAUUUGUGUUAGUUUCUCUU	146	SL3.0ch04:65977197-65977342	1.63992
203	+						AUGUGGGACCAGCGCGGAGUGA	22	SL3.0ch05:275613-275634	+	ACUCCGUCCUAGUGCCACAUGU	22	SL3.0ch05:275444-275465	UGAAUACCUUCUUCUUGUUCACUCCGUCCUAGUGCCACAUGUCCCCCCUUUCUCUUAAAUUUUUUAUUAGGAACUUAUUACUUUCCAAGAGCCGCAUACUAUACACAUCACACUUCUAAGUAUAGUAUAUGGUUCUUGUCAAGUAAUUAGUGUCCAUAUAUAUUGCUACAAAAUUUAAGAGCGGGGGACAUGUGGGACCAGCGCGGAGUGAACAAGAUAAAGGUAUGCACG	231	SL3.0ch05:275424-275654
204			+	+		miR395	CUGAAGUGUUUGGGGGAACUC	21	SL3.0ch05:1703020-1703040	+	GUUCCCUUGACCACUUCAUGA	21	SL3.0ch05:1703149-1703169	GUCCUGCUGAAGUGUUUGGGGGAACUCCUGGGCUCACUCUGAAAUUUUACGCAAAUUAAACAAAUAGAAGUGUUUGCUGAUUGUGGAUGAUGAACGAGAUAGUUCAAGUAUAAAUCUAUCAAGGUGUUCCCUAGAGUUCCCUUGACCACUUCAUGAGGGC	160	SL3.0ch05:1703014-1703173
205		+	+		MI0008369	miR395	CUGAAGUGUUUGGGGGAACUC	21	SL3.0ch05:1703197-1703217	+	GUUCCCUUGACCACUUCAUGA	21	SL3.0ch05:1703318-1703338	CUGAAGUGUUUGGGGGAACUCCCGGGUUGACUUUGAAAAUUACGCAAACAAGUAUAUAUAAAUGCAUGAGUACGUAUUAGCUAAAGAUGAUGAGUACAAUAUUGAUUCAUGUACCUUUGGAGUUCCCUUGACCACUUCAUGA	142	SL3.0ch05:1703197-1703338
206			+	+		miR395	CUGAAGUGUUUGGGGGAACUC	21	SL3.0ch05:1705365-1705385	+	GUUCCCUUGACCACUUCAUGA	21	SL3.0ch05:1705495-1705515	UUGAUGCCCUGCUGAAGUGUUUGGGGGAACUCCUGGGUUUACUUUGAAAUUUACAUAGAUUAGUAGAAGUGGAAGAGUACUAACAGGGAGAUGAUGAAAGAACAAUGAUUCAUUUCUAUAUAUAUCAAGGUAUUCUCGAGAGUUCCCUUGACCACUUCAUGAGGGAUUAA	170	SL3.0ch05:1705354-1705523
207	+		+	+		miR395	CUGAAGUGUUUGGGGGAACUC	21	SL3.0ch05:1708782-1708802	+	GUUCCCUUGACCACUUCAUGA	21	SL3.0ch05:1708910-1708930	CUUCAUCGUUUCAUGCCCUGCUGAAGUGUUUGGGGGAACUCUUGGACUCACUUUGAAAUUUUACUCAAACAAAUAAAAUUGUUGGAGUGCUGGUUGUGGAUGAUGAACGAAAUAGUUCACGUAUAAAUCUAUCAAGGUGUUCCCUAGAGUUCCCUUGACCACUUCAUGAGGGCUUACUUUGAUGUUAGA	189	SL3.0ch05:1708762-1708950
208			+			miR395	CUGAAGUGUUUGGGGAAACUC	21	SL3.0ch05:1713597-1713617	+	GUUCCCUUGAUCACUUCAUUA	21	SL3.0ch05:1713549-1713569	CUAUCAAGGUGUUUCCUAGAGUUCCCUUGAUCACUUCAUUAGGGAUUACUUCAUUGUUUGAUGUCCUGCUGAAGUGUUUGGGGAAACUCUUGGACUCACUUUGAAAUUU	109	SL3.0ch05:1713529-1713637
209			+	+	MI0008369	miR395	CUGAAGUGUUUGGGGGAACUC	21	SL3.0ch05:1713773-1713793	+	GUUCCCUUGACCACUUCAUGA	21	SL3.0ch05:1713725-1713745	CUAUUAAGGUGUUCCCUAGAGUUCCCUUGACCACUUCAUGAGGGCUUACUUUGAUGUUAGAAGCGUUGCUGAAGUGUUUGGGGGAACUCCUGGGUUGACUUUAAAAAUU	109	SL3.0ch05:1713705-1713813
210			+			miR395	CUGAAGUGUUUGGGGGAACUC	21	SL3.0ch05:1716689-1716709	+	GUUCCCUUGACCGCUUCAUUA	21	SL3.0ch05:1716641-1716661	CUAUCAAGGUGUUCCCUAGAGUUCCCUUGACCGCUUCAUUAGGGCUUACUUCACUGUUUGAUGCUCUACUGAAGUGUUUGGGGGAACUCCUGGGCUCGCUUUGAAAUUU	109	SL3.0ch05:1716621-1716729
211	+		+	+		miR395	CUGAAGUGUUUGGGGGAACUC	21	SL3.0ch05:1716865-1716885	+	GUUCCCUUGAUCACUUCAUGA	21	SL3.0ch05:1716817-1716837	CUAUCAAGGUGUUUCCUAGAGUUCCCUUGAUCACUUCAUGAUGGCUUACUUUGUUGUUUGAAGCCUUACUGAAGUGUUUGGGGGAACUCCCGGAUUCACUUUGAAAAUU	109	SL3.0ch05:1716797-1716905
212	+						UGAGGAGGAUGAUGACAAUAA	21	SL3.0ch05:1728265-1728285	-	AUUGUCAUUAUCUUCAUCAUU	21	SL3.0ch05:1728007-1728027	UUUUAAAAUAAUAGAGAUGGUGAGGAGGAUGAUGACAAUAAUGUUGGUGAUUCUGAUUAUGUAUAUUAACAAAGAUGAUAAUGAUGAUGGCGAUGAUGAUGAUGAAGAGGAUGGUGAUAUUAACAAUGCUGGAGAUUUUAGAAAUGAUGAUUAUGAUGAUAAAAACACAUAAUCAUGUCCUAGAUUUCCAUCAUUGUUGUUAUUAUCCUCCUCAUCAUUGUCACUGUCGUCAUCAUCUGUAUGAUCUUUUUAAUGUGCAUAAAGUCAGGAUCUCCAUUAUUGUCAUUAUCUUCAUCAUUAUCUACAUUAUUUUUUAUGU	319	SL3.0ch05:1727987-1728305
213	+			+			UGAGGAGGAUAAUGACAAUGU	21	SL3.0ch05:1731704-1731724	+	AUUGUCAUCAUCUUCAUCAUU	21	SL3.0ch05:1731960-1731980	UUUGAAAAUAAUGGAGAUGGUGAGGAGGAUAAUGACAAUGUUGAUGACUUUGAUUGUGUUCUAACAAAGAUAAUAACGAAGAUGAUGCCGAUGAUGAUAAUGAUCAGUGUGGUGAUACUAACAAUGAUGGAGAUUUUAGAAAUGAUGAUUAUGAUGAUGAAAAACACAUAAUCAUGUCCUAGAUUUCCAUCAUUGUUUUUAUCAUCCUUCUCAUCAUUAUCAUUGUCGUCAUCAUCUGUAUUAUUUUUUUAGGACGAACAAAAUCAAAAUCUCUAUAUUGUCAUCAUCUUCAUCAUUAUCUGCAUUAUUUUCUUUGU	317	SL3.0ch05:1731684-1732000	2.7946
214			+	+			CAGCUGACGACUCGUUGAUUCU	22	SL3.0ch05:2723941-2723962	-	AUUCAACGAUGCGUGAGCUAUG	22	SL3.0ch05:2723877-2723898	GCUAAAAACACAGCUGACGACUCGUUGAUUCUCAAACAUAUCAAGAAGCAUUUUUUGAAAUUGGUGUGUUUAAGAUUCAACGAUGCGUGAGCUAUGUUUGGCUAGCG	107	SL3.0ch05:2723866-2723972	-1.37517
215	+			+			UUUUGAGCAUUUCUUUACCU	20	SL3.0ch05:3113229-3113248	-	GUAAAGAAAUGCUCAAAACC	20	SL3.0ch05:3113291-3113310	UGAUCGUACUUCUGCAAUAAGUAAAGAAAUGCUCAAAACCAAUAUCUUUUCUUUUUUGAGAUAAAAAAAAAAGUUAUAUUGGUUUUGAGCAUUUCUUUACCUAUUGCACAAGUACGAUCACA	122	SL3.0ch05:3113209-3113330
216	+		+			miR398	UUGUGUUCUCAGGUCACCCCU	21	SL3.0ch05:5805241-5805261	+	GAGUGUGCCUGGAAACACAGGU	22	SL3.0ch05:5805175-5805196	GCAAUGGUGAAUCCCCAGAGGAGUGUGCCUGGAAACACAGGUGCAUUUUGGUCUUUUUUUAAAAAAAAUUGCGGACCAAAGUACACUUGUGUUCUCAGGUCACCCCUUUGGGAUCACCUUGUUUUUU	127	SL3.0ch05:5805155-5805281
217	+						CUAAUUUGGUUUGACUGAUUA	21	SL3.0ch05:10738343-10738363	+	AUCAGUCAAAGCAAAUUAAUU	21	SL3.0ch05:10738281-10738301	GUCCUUAUAAUUUUUUUUUAAUCAGUCAAAGCAAAUUAAUUUUUAGAAACAGUCAUAAACAUUUAUGACUAUUUCUUAAAAACUAAUUUGGUUUGACUGAUUAUAAAAAUUAUAAAGACAUUU	123	SL3.0ch05:10738261-10738383
218			+				UGUGUUUGUGUUUGUGUUUGU	21	SL3.0ch05:11634418-11634438	+	ACAAAUACAAAUACAUAUAUU	21	SL3.0ch05:11634463-11634483	UCAUACAUUUAGGUAUAAAAUGUGUUUGUGUUUGUGUUUGUAUAAAACGAGAGAAAAGUGUAUAUACAAAUACAAAUACAUAUAUUUUCUUCCUAAUACACUUAUA	106	SL3.0ch05:11634398-11634503
219			+				UUCAUGGACGUUGAUAAGAU	20	SL3.0ch05:15335384-15335403	-	AAUUUGAUAGGGUUAUGAACU	21	SL3.0ch05:15335273-15335293	GUUCGAUCUAUGAUUUAUCAUUCAUGGACGUUGAUAAGAUCCAUCCAUUUAACAGCACCUUAGGAUGGCAUAGCCUUAAAAGUGAAGGGCGACGUUUGAGGCAGCCCUAGGGGACUUGUUUAGUAGGGUGAAUUUGAUAGGGUUAUGAACUAGAUGUGGAACCUUUUCAUG	171	SL3.0ch05:15335253-15335423		pre-miRNA fold does not meet criteria
220	+			+			AAUUAUGACUGGUAACCCUAC	21	SL3.0ch05:17951167-17951187	-	UGGGAUAGUAGUCAUAAUCUU	21	SL3.0ch05:17950963-17950983	AUAAGUUUUGAGGAGACAAAAAUUAUGACUGGUAACCCUACUAUCAUGGAAAAAAAUAUUAUUAAGGACAAUGAUUAUCUUGAUAUAUUUGGGAUAAAUGAAGAAAACAAAUGUUAGGGAUUAUGAAAAAGAAAAAAAAACUCAUUUAUCCUAUGUGUAUGAAGAUAGUCUAUUUCUAUUUUAUUUUACUCAUAUUUCACAAUGUAUUUUUUUCAAUGUGAUAGUGGGAUAGUAGUCAUAAUCUUUCUCUCCUCAUACUCACAGU	265	SL3.0ch05:17950943-17951207
221	+						AACGGACUAAGAGAUGGUGUC	21	SL3.0ch05:20716631-20716651	-	CAUCAUCUCUUUGUCCUUCGC	21	SL3.0ch05:20716690-20716710	AAUUUUUAAAAAGCGACCGACAUCAUCUCUUUGUCCUUCGCUUUUUAAAAAUAUUUAAUCAAAAUUUUGACUAAAAAGCAACGGACUAAGAGAUGGUGUCCGUCGCUUUUUUUAAAUGUU	120	SL3.0ch05:20716611-20716730
222			+				UCUGACAAUGGAGGAGAAUAU	21	SL3.0ch05:22889998-22890018	+	CUUUUUCUCAAUUUGUGGACU	21	SL3.0ch05:22890020-22890040	UUACUAUUAAGGAUUUAAGGUCUGACAAUGGAGGAGAAUAUACUUUUUCUCAAUUUGUGGACUUUUGUAAUAGCACAGGUAUU	83	SL3.0ch05:22889978-22890060
223	+						UCUGUCUACUUAUUCAACUUU	21	SL3.0ch05:23548104-23548124	+	AGUUGAACAAGUAGACACACA	21	SL3.0ch05:23548008-23548028	AGACACUUAAACCAUCCAAAAGUUGAACAAGUAGACACACAUGUCCUAUGUGGUGUCCUUAUUGGCAAUAUGUGUCCAGCAUGUCAUCCUACGUAUAUUAUGCCACAUAAGAUGUGUCUGUCUACUUAUUCAACUUUUGGAUAGUAAGUGCCUAUUU	157	SL3.0ch05:23547988-23548144
224			+				UUACGUACAAAGGAUGUGGCU	21	SL3.0ch05:40582266-40582286	-	CUACAUAAAUGUAUUGGUAAU	21	SL3.0ch05:40582382-40582402	CAGUCUUCAAUGUAUCGAUGCUACAUAAAUGUAUUGGUAAUCCUUCUAGAGUAUUCCCUGUAGAUAAUGUUCAGGUAACACAGGAGUUGUCAUAUGAGGAGAAACCCGUAGAUGUAUUGAUCGCCAGGUUAGAAGGUUACGUACAAAGGAUGUGGCUUCCGUCAAAUUGUUGUGGCA	177	SL3.0ch05:40582246-40582422
225			+				AGGUUCGGAUUUUUACACGGUG	22	SL3.0ch05:45831795-45831816	+	ACCGAUGAGGAUUUGACCCCG	21	SL3.0ch05:45831832-45831852	GUCUUUGACAAGAUGCCGCAAGGUUCGGAUUUUUACACGGUGCAUUUGGUAAAUGCCACCGAUGAGGAUUUGACCCCGCAGAUUCCCAUGCCACCUGU	98	SL3.0ch05:45831775-45831872
226			+				UCUAGACCUUGGGUGGACUCAU	22	SL3.0ch05:57199922-57199943	-	GAAGUCUAAUCCAACCUAGAC	21	SL3.0ch05:57199947-57199967	UUUGUAAAAAGUAUGGGGAUGAAGUCUAAUCCAACCUAGACUUCUCUAGACCUUGGGUGGACUCAUUUAGACUUCUUAUACUCACA	86	SL3.0ch05:57199902-57199987
227	+			+			UCAAUGAAUUUCCUGAUUUCUA	22	SL3.0ch05:60242379-60242400	+	GAUUCAAGACGUUCAUUGAUA	21	SL3.0ch05:60242336-60242356	UAUUGACCGCUAGAUUUGUAGAUUCAAGACGUUCAUUGAUAGGGAGUACACGUGUACUCCUUAUCAAUGAAUUUCCUGAUUUCUACAACUCUCACGACCACUAUA	105	SL3.0ch05:60242316-60242420
228				+			AAUUGUGAUUAUUUUCUCCACU	22	SL3.0ch05:61214524-61214545	+	UGAGAUAAUAAUCAUAAUCUU	21	SL3.0ch05:61214726-61214746	AAGAGACAAAAAUUGUGAUUAUUUUCUCCACUAUCAUAAAAAAAUUAUUAUUAAGGAUGAUGACUAUCUUGAUACAUUUGGAAUAAAUGAAAGAAUAAAAAAAUGUUGGAGAAUUAUUAUGAGAAAGAAAAACUUCAUUUGUUUACGUGUAUCAAGAUAGUCUGUUUCUAUUCCAUCUUAUCUAUAUUUCACAAUAUAUAUUUGUAUGAUAGUGAGAUAAUAAUCAUAAUCUUUCUCUCCU	241	SL3.0ch05:61214514-61214754
229				+			AAUUGUGAUUAUUUUCUCCACU	22	SL3.0ch05:61239017-61239038	+	UGGGAUAAUAAUCAUAAUCUU	21	SL3.0ch05:61239221-61239241	AAGAGACAAAAAUUGUGAUUAUUUUCUCCACUAUCAUAAAAAAAAAAUAUUAUUAAGGACGUUGACUAUCUUGAUACAUUUAAAAUAAAUGAAAGAAUAAAAAAAUGUUGGAGAAUUAUUAUGAGAAAGAAAAACUUCAUUUGUUUACGUGUAUCAAGAUAGUCUGUUUCUAUUCCAUCUUAUUUAUAUUUCACAAUAUAUAUUUGUAUGAUAGUGGGAUAAUAAUCAUAAUCUUUCUCUCCU	243	SL3.0ch05:61239007-61239249
230				+			AAUUGUGAUUAUUUUCUCCACU	22	SL3.0ch05:61263273-61263294	+	UGGGAUAAUAAUCAUAAUCUU	21	SL3.0ch05:61263399-61263419	AAGAGACAAAAAUUGUGAUUAUUUUCUCCACUAUCAUAAAAAAAAUAUUAAUGAGGACGAUGACUAUGAGAAAGUUCAUAUUUCACGAUAUAUAUAUAUAUAUAUAUAUAUAUAUAUUUCUUUUUUGGUAUGAUAGUGGGAUAAUAAUCAUAAUCUUUCUCUCCU	165	SL3.0ch05:61263263-61263427
231			+	+			AUAAUGCUUGGAAUAUGCCCU	21	SL3.0ch05:62349780-62349800	+	GGCAUAUGUCAAGUAUUAUGG	21	SL3.0ch05:62349589-62349609	UUCAAGUAACAGAUUUGUAGGGCAUAUGUCAAGUAUUAUGGGAAAUGUUAUUGUAAUUCACACGUUGAAUAUAUCUCAUAAUGAAUGCAAUGUCAUAUACCAUCAACACUUGGAAACUCAAAUUGAGGUUAAAUCUCGGAGUGAUGAUGGUAUAUGACCUUGCAAUUCACUAUGAGAUAAGUUCAACGUGUGAAUUGCCAUAAGAUCUCCCAUAAUGCUUGGAAUAUGCCCUCAAAUUUGUUUCUUAAAAGA	252	SL3.0ch05:62349569-62349820	-1.03603
232				+			CUCAACUCGUCUUCAUUGUGU	21	SL3.0ch05:63179190-63179210	+	ACAGUGGGGACGAGUUGAGGU	21	SL3.0ch05:63179295-63179315	AUCUAGACAUCUCAACUCGUCUUCAUUGUGUCACUUGAACACUCCAAUUUACAAAAUGAUCAUCUAGACACCUCCAAAAUUUAUGGGCUGCUUCAGCAUUGGCUGUCCACGAGACACAGUGGGGACGAGUUGAGGUGUCUACUAGAUG	148	SL3.0ch05:63179180-63179327
233	+						UUUCCAAUCCUCUACGAACUU	21	SL3.0ch05:63727326-63727346	-	GUUGGUAGAGGACUGGGAAAA	21	SL3.0ch05:63727505-63727525	GAAGAUGUUGUGGUUAUAAAGUUGGUAGAGGACUGGGAAAAGGAUCCACGUUGGAAAAUUUUGACGGAGUUGUGCUAACAAUGUGUAGCUUACCGAGGUUGCCAAUGUACGAGACUGAAAUCAUUCUCGUACAUUGGAAACCUUAGGGAGCUUCCCAUUGUUAGCGUAGCUCCGUAAGAGUAAAACACCGUGGAUCUUUUUUCCAAUCCUCUACGAACUUCCUCACCAUAACAUCGUGAU	240	SL3.0ch05:63727306-63727545
234	+						UCCGGAUAUAGGUUAGGGGGC	21	SL3.0ch05:63770918-63770938	-	CCCCUAACUUAUAUCCGGAUU	21	SL3.0ch05:63771047-63771067	UAGAGAAAAUAGCCAAAAGCCCCCUAACUUAUAUCCGGAUUUUCAACCACACUCUUCAACUUCACUUGAGUCCUAUCACCUCCAGGGAGAUGGAAUUUCAGUUUUAAAUAGUUCACAGGGUGAUAAGACUCAAGUGAAGUUGUUGGAAAUCCGGAUAUAGGUUAGGGGGCUUUUGGAUUUUUUCUCCGUC	190	SL3.0ch05:63770898-63771087
235	+			+		miR393	UCCAAAGGGAUCGCAUUGAUCC	22	SL3.0ch05:63876630-63876651	-	AUCAUGCUAUCCCUUUGGACU	21	SL3.0ch05:63876325-63876345	GACAGCAACUUAAGGAGGCAUCCAAAGGGAUCGCAUUGAUCCGGUUUCUAUUCUAUAUUGUUCAGAUUCUUCAAAAAUAUUAACAGGUACGUGUAGAAUUCUUCAAACAUGUUGUAUUUUUGGAAGGAUUCAAUAUGGUACAACAAUGUUUUUUUUAGGGUUCGAGCAACAUUACUUUCUGUUUGUUAUGUUGUUUGGUCUUUUCAAAAUGUUGUCAUAUCGAUCAGAUCUUCCAAAAAAUGCAUUACUUUUUGAAGGAUUUAACACGUAAUUUCAAAGUAUUCGAACAACACAAUAUGUUACUUCAAAGAGUAAAAUGAAUUUGGAUCAUGCUAUCCCUUUGGACUCCUCCUUUUGGAGCUACUAA	367	SL3.0ch05:63876305-63876671
236	+	+	+	+	MI0033682	miR172	GGAAUCUUGAUGAUGCUGCAG	21	SL3.0ch05:64052665-64052685	+	GGAGCAUCAUCAAGAUUCACA	21	SL3.0ch05:64052593-64052613	CAAGUCAAUUUUUUGCGGGUGGAGCAUCAUCAAGAUUCACAUAGCUAUAUUAGGGCUUUUAUAAUUUUUAAAAACCCUACGGGCGAUGUGUGGGAAUCUUGAUGAUGCUGCAGCGGCAAAUAAUGACUAUUUU	133	SL3.0ch05:64052573-64052705		In miRBase sly-miR172d
237	+						GCCUGGGGCUGCUACAAUCAA	21	SL3.0ch05:64208180-64208200	-	GGUUGUAGCAGCCUCAAGCUA	21	SL3.0ch05:64208261-64208281	ACUACCUAUUUUUUCAAAUUGGUUGUAGCAGCCUCAAGCUACCUGGAUUAUAAAUUAUUUUUUUGAUGACAAAAGAAAUAUAAAAAAAUAUAUUCCACGUAGCCUGGGGCUGCUACAAUCAAUUUGUAAUUCUUGAAAUAGU	142	SL3.0ch05:64208160-64208301
238	+						GACUAUGUUGCUCGGACUCUU	21	SL3.0ch05:64229711-64229731	+	GAGUCCUAGCAACAUAGGUCA	21	SL3.0ch05:64229816-64229836	ACAUUGGGCGUUGAGUCAUGGACUAUGUUGCUCGGACUCUUCAAAAAUAUUGAUGGGUGCGUGUCAGAUACACCAAAGUGGUGCAUAUUUGGAGUAUCCAACACAGGUGCAGCAACAUUUUUGGAGAGUCCUAGCAACAUAGGUCAGGGAUUAACAGCUGAGUAAU	166	SL3.0ch05:64229691-64229856
239			+				UUGAGAUGAUGAUCGCACUGG	21	SL3.0ch05:64349390-64349410	+	AGUGUAUCGAGUUUUUAUUUU	21	SL3.0ch05:64349362-64349382	UGAAAAAUAAACGAAAGCUUAGUGUAUCGAGUUUUUAUUUUUUUAAUUUUGAGAUGAUGAUCGCACUGGGCUCUGAGCAGUUUGUUAAA	89	SL3.0ch05:64349342-64349430
240	+					miR7992	UGUCUAGAUGUGCAUAGUCAA	21	SL3.0ch05:65492938-65492958	+	GACAGUGCACGUGUAGACACC	21	SL3.0ch05:65492828-65492848	CAAGUAAGCACUCCAACUUUGACAGUGCACGUGUAGACACCUCAACUUGGUCUUACUUAUCAUUGAAGGUGUCUAAAUGAUCAUUUGGUUAGUUGGAGCAUACAACUGACACAUUGGAGACGAGUUGAGGUGUCUAGAUGUGCAUAGUCAAAGUUAGAGUUCUUAGUUGUC	171	SL3.0ch05:65492808-65492978
241	+	+	+	+	MI0029122	miR9479	UCCAGUCCUCUACCCUUCUCCA	22	SL3.0ch05:65980921-65980942	+	GAGAAUGGUAGAGGGUCGGACC	22	SL3.0ch05:65981062-65981083	UAUGAUCGGUUUAUAACAAGUCCAGUCCUCUACCCUUCUCCACUUAAAAGACCAAGCUUGUCUACAACAAGGUUCCAACUCAUGACAAACAUAUGAUGUGUGAGUUAGGCACGUGUCACGGGUUCAAAUGCUACCACCGACAAAAGUAUGGUAUUUAAGUGGAGAAUGGUAGAGGGUCGGACCCAUUAUCUACCGAGUUUCAU	203	SL3.0ch05:65980901-65981103
242	+		+	+		miR172	AGAAUCUUGAUGAUGCUGCAU	21	SL3.0ch05:66041869-66041889	+	GCAGCACCAUUAAGAUUCACA	21	SL3.0ch05:66041806-66041826	UACAGUUGUUACUUGCUAGUGCAGCACCAUUAAGAUUCACAUAGAAAAUAUGGAACGAAAUUUGCUCAAUUUUUCAAUAUAUGAGAAUCUUGAUGAUGCUGCAUUGGCAAAUCGAUGACUUGAU	124	SL3.0ch05:66041786-66041909		SlMIR172e
243	+	+	+	+	MI0008357	miR160	UGCCUGGCUCCCUGUAUGCCA	21	SL3.0ch05:66284879-66284899	-	GCGUAUGAGGAGCCAAGCAUA	21	SL3.0ch05:66284815-66284835	ACAAGUCGUGUACACGUAUAUGCCUGGCUCCCUGUAUGCCAUUUGCAAAGCUCACCGUAAUAUAUCGAUGGGCCUUGUUGAAUGGCGUAUGAGGAGCCAAGCAUAUUCCGAUAUCGUGUAUAUGA	125	SL3.0ch05:66284795-66284919	1.42874	sly-miR160a in miRbase
244	+						UUCGACUAAUAGUUAUUAUUU	21	SL3.0ch06:57168-57188	+	AUAAUAACUAUUAGUUGAAUG	21	SL3.0ch06:57252-57272	UUAUAUUGUUAAGUUGGUUAUUCGACUAAUAGUUAUUAUUUCAGAAAGUCACUUUCUUUAGUGAAGAAAAAGUUGGAAAUCAAGAAAAAAGAUGACUUUCUAAAAUAAUAACUAUUAGUUGAAUGACCAUGUGAGAAAUCGACCC	145	SL3.0ch06:57148-57292
245	+		+	+		miR172	GGAAUCUUGAUGAUGCUGCAU	21	SL3.0ch06:654297-654317	+	GCAACAUCAUCAAGAUUCACA	21	SL3.0ch06:654188-654208	AUCAGUCAAUGUUUGAGGAUGCAACAUCAUCAAGAUUCACAAAACUUGAAGGGAGAAGUAUUUAAUUAUAUAUUUAGGGUGAAUAUUGGAUAUAUAAUAUAGUUCAAAGUCUCUUAUUUUCUCUCUUUGGGAAUCUUGAUGAUGCUGCAUCAUCUAACAUAUGACUCUAU	170	SL3.0ch06:654168-654337		SlMIR172f
246	+			+		miR390	AGCUCAGGAGGGAUAGCGCC	20	SL3.0ch06:1370854-1370873	-	CGCUAUCCAUCCUGAGUUCU	20	SL3.0ch06:1370728-1370747	GAGUGUCGAGGGAUCUGUAAAGCUCAGGAGGGAUAGCGCCAUGAAAAAUAAUAUGAUGUUUUCUUUUUAAUUAUUUUAUUGGUACAUAAAUUCAUCUUUUUAAUUGUUAUUAUUUUCGGUAUAAUAAAUUCAUCAAUUAUAUUUGGCGCUAUCCAUCCUGAGUUCUACGGCUCUUUCAUACUUUUU	186	SL3.0ch06:1370708-1370893
247	+	+					AGUGGACAAGUAAAGGUGGA	20	SL3.0ch06:1520762-1520781	-	CACUUUUAUUUGUUCGCUAU	20	SL3.0ch06:1520720-1520739	UGGACAACUACUUUUAGUGUAGUGGACAAGUAAAGGUGGAUGGAAGAAUUACUUCCUCCGUCCACUUUUAUUUGUUCGCUAUACUAAAAUUAGAUAUCCACU	102	SL3.0ch06:1520700-1520801
248	+	+	+	+	MI0029098	miR319	UUGGACUGAAGGGAGCUCCCU	21	SL3.0ch06:1550507-1550527	+	AGAGCUUCCUUUAGUCCACUC	21	SL3.0ch06:1550358-1550378	AAUGUGGAAGAUGGUAUAAGAGAGCUUCCUUUAGUCCACUCAUAGGUAGACGAAGGAUUUGAAUUAUCUCCCGACUCAUUCAUUCAAACGCAAUAGGAAGUAUGUAAUCUUAUACUAUUGUGAAUGUGUGAAUGAUGCGGGAGAUAAAUUCUCUCCUUUUUAUCUGUGCUUGGACUGAAGGGAGCUCCCUUUUACCUUCUUUCUUCGGUU	210	SL3.0ch06:1550338-1550547	1.16869	In miRBase sly-miR319b
249	+	+	+	+	MI0008358	miR166	UCGGACCAGGCUUCAUUCCCC	21	SL3.0ch06:2514933-2514953	-	AGAAUGUCGUCUGGUUCGAGA	21	SL3.0ch06:2515011-2515031	GACAUGUAAUAUUGUUGAGGAGAAUGUCGUCUGGUUCGAGAUCUUUCAUAAGAAAGGUAAAUGAAUGACAAGUUUUCAUAUAUGUAUCGUGAAUGAUUUCGGACCAGGCUUCAUUCCCCUCAACUCUGAUCCAACAAGU	139	SL3.0ch06:2514913-2515051	1.88729	sly-miR166a in miRBase
250			+				UCAGUAAGUUUUGAAGCAUGU	21	SL3.0ch06:2750129-2750149	-	UGCCAGGGCUUAAUGUUGAAG	21	SL3.0ch06:2750089-2750109	CCCUUUGGAUGUCUAAUUGUUCAGUAAGUUUUGAAGCAUGUUAGCUGCUAGCCCAGAAGUUGCCAGGGCUUAAUGUUGAAGUUAUAGACGAGAGGGGUCAU	101	SL3.0ch06:2750069-2750169
251	+						AAAAGGAGCAGUCGGGACCCC	21	SL3.0ch06:3055023-3055043	-	GGUCCUCACUGAUCCUUUUCU	21	SL3.0ch06:3055155-3055175	UCAGGGGUCUGUGCAAUUGAGGUCCUCACUGAUCCUUUUCUCAUUCUAUACAAGCAAAGAGGCUCAUUAGCAAAUUUUUCUUCUCUUUACUACUGAUACAUGUAAAGAGAAGAAAAACUUGCACGUGGGCCUCUUUACUGGUAUAAAAUGAGAAAAGGAGCAGUCGGGACCCCUGUUGCACACUUCAUUCAGU	193	SL3.0ch06:3055003-3055195
252	+	+	+	+	MI0019258	miR4376/miR391	ACGCAGGAGAGAUGAUGCUGGA	22	SL3.0ch06:4540549-4540570	+	CAGCAUCAUACUCCUGCAUAU	21	SL3.0ch06:4540602-4540622	AAAGUAUCAAAAGGCUUGCUACGCAGGAGAGAUGAUGCUGGACGAUAGAGAAAAUGGGAUUUAAUUUAUUGGCCAGCAUCAUACUCCUGCAUAUUAAGCCUAAAAAUGAUGCUA	114	SL3.0ch06:4540529-4540642		In miRBase sly-miR391
253			+				UCUGACAAUGGAGGAGAAUAU	21	SL3.0ch06:6796347-6796367	+	UUUCUUCUCAAUUUGCGGAGC	21	SL3.0ch06:6796369-6796389	UAGUAUUAAGGCUCUUAUGGUCUGACAAUGGAGGAGAAUAUAUUUCUUCUCAAUUUGCGGAGCUUUGUAAUAGCAUAGGUAUU	83	SL3.0ch06:6796327-6796409
254				+			UAAGAAUGGAUUCUGAUGGCCU	22	SL3.0ch06:13128499-13128520	+	GCCGUUGCAAAUCUUGUCUUGGC	23	SL3.0ch06:13128407-13128429	AAAGUUAAGAAUGCCGUUGCAAAUCUUGUCUUGGCCGGUUCACCAAAUUUCUUUCUUUGGUGAAUUUUCUCAUCAAGUUUAACAACAAUGGCCUUUGACUAAUGUAAGAAUGGAUUCUGAUGGCCUUCUUAAAAAC	136	SL3.0ch06:13128395-13128530
255			+				UUUGUUAUGAUGUAUUGUUUGA	22	SL3.0ch06:19695450-19695471	+	AUGCAAUGUUCUAACUUGGGC	21	SL3.0ch06:19695646-19695666	UCCCUUAUUUAAUUUCAAGUUUUGUUAUGAUGUAUUGUUUGAAUUUUAUAAUAAAUGAAAGUUUUGUUUCUUCUAAUCUAAACUCCAAUUGGCAAAUAAGGCUUUAAUUAAUUAUUGUGCAUCACUUAUGUGUCGCUUAGGUGUACGUCUGUCUCAGCGAGGCUUCUUUGCAUUUAGGGCGUGUAUCUUAAAAUAACGUGUUUGAUAUCCCAAUUUAUGCAAUGUUCUAACUUGGGCUUUGUUUUGCUUUUAUUUUA	257	SL3.0ch06:19695430-19695686
256	+						AAUGGAGGAAUUUGAUUAUUC	21	SL3.0ch06:23376138-23376158	+	GAAAUCAAAUUCCUCCAUUUU	21	SL3.0ch06:23375895-23375915	AUUGCUUUUGACAAGUAGGAGAAAUCAAAUUCCUCCAUUUUUUACCUUUUUAACUAAAAGUACAGCACCUAAAACAUGCUAAACAACUCAACGGAGUUCUAUUCCAAUUUCCAGAUCAAUUCCAUUUGCUCAAAAAUGUUACACUACUAUACUGAAAAGAAGAGAAUCAUCCGAGCAAGUUUAAGAAAAGGUUACAUAUGAGGGGACAACGCAAUACAUCUCAAAAUACUUGUUGCGUUGUAUUUGUAGUUCAGAGGAUAGAAAAUGGAGGAAUUUGAUUAUUCCUAUGUGUCUGUAUACAUGU	304	SL3.0ch06:23375875-23376178
257				+			AAAAGCGCAAAAAGCUCCAAG	21	SL3.0ch06:31253220-31253240	+	UAGAGCUUUUUUGUGCUUUUCG	22	SL3.0ch06:31253143-31253164	CGCGACAGUCCUUAGAGCUUUUUUGUGCUUUUCGCCUUUGAUAACACUGCUCAAAAUUGCUCAAGAUGAACUCGGUGUUAUCAAAAGUAAAAAGCGCAAAAAGCUCCAAGGCUCGUUGAG	120	SL3.0ch06:31253131-31253250
258	+			+			CCCACCACCUCCAUGACUUCCU	22	SL3.0ch06:33521984-33522005	-	GAUAUCAUGGAAGUGGUGAAUG	22	SL3.0ch06:33522065-33522086	GUUGUAGUUGUUAGUCAAAGGAUAUCAUGGAAGUGGUGAAUGUCUUAUAAGGAUGUUUCUGAGCAUCAUUUCAAACUUGCAUCCCAGUAAGAUCAAAGACACCCACCACCUCCAUGACUUCCUUAGGAUAACAACCUACAUGU	143	SL3.0ch06:33521964-33522106
259			+				UUCUAGACCGUCCUGAAGUU	20	SL3.0ch06:34218076-34218095	+	UUUGUAGGACUUCAGAAGCAC	21	SL3.0ch06:34217968-34217988	UUAUCAUGAAAUUUAAAUUAUUUGUAGGACUUCAGAAGCACUUGGAAAUGUAGCUGGAAGAAAAUUGCUAAGAGUAUCAUCUUUUUCUCUCCUGAAUAACUUCCUGAACGAAUUUCGGCCAGUCCGACUUCUAGACCGUCCUGAAGUUGCUGUUGAGAACAGUGCACC	168	SL3.0ch06:34217948-34218115
260	+		+	+		miR166	UCGGACCAGGCUUCAUUCCCC	21	SL3.0ch06:36731335-36731355	+	GGAAUGUUGUUUGGUUCGAAA	21	SL3.0ch06:36731260-36731280	AAAGAAAACAUUUGUUGAGGGGAAUGUUGUUUGGUUCGAAAUCAUUCAAACAAAUUAAAAUUCAUGCAUCUCGAUGAUCGAUGAAUUGAAUAAUUUCGGACCAGGCUUCAUUCCCCCCAACUCAAGUUUUUGUUUU	136	SL3.0ch06:36731240-36731375	1.88729
261				+			UUGCAGUUCUGGAUAAGUGGC	21	SL3.0ch06:37442683-37442703	-	UGCUAAUGCUGGAACUUGCACACC	24	SL3.0ch06:37442620-37442643	GAGGAAGAGGUUGCAGUUCUGGAUAAGUGGCUGGCGGUGGAACAGCCGCUGGCAAAGGAAAAGGUCCAGCUGCUAAUGCUGGAACUUGCACACCAGCUGGCUG	103	SL3.0ch06:37442611-37442713	-1.4354
262		+	+	+	MI0029113	miR2118	UUUCCUAUUCCACCCAUGCCAA	22	SL3.0ch06:37496595-37496616	-	GGAGUGGGUGGGAUGGAAAAA	21	SL3.0ch06:37496663-37496683	GGAGUGGGUGGGAUGGAAAAAUAUUGUAUUUUUUUUUCUAACGGAAAAAAAGAUGAGAAUUGAGAUUUUUCCUAUUCCACCCAUGCCAA	89	SL3.0ch06:37496595-37496683	2.77136	sly-2118b; In miRBase sly-miR482d
263	+	+	+	+	MI0020250	miR482	UCUUGCCUACACCGCCCAUGCC	22	SL3.0ch06:37496910-37496931	-	CGUGAGCGGUGGGGAAAGAUA	21	SL3.0ch06:37496961-37496981	GAUUUUUGGGAAGCUUUUGGCGUGAGCGGUGGGGAAAGAUAGAUCUAUCAUAUUAGUAUGAUAUGAUAAAUCUUGCCUACACCGCCCAUGCCCAUGGCUUCCAAUGAUUUCU	112	SL3.0ch06:37496890-37497001	1.48541	In miRBase sly-miR482b
264	+	+	+	+	MI0020251	miR482	UCUUGCCAAUACCGCCCAUUCC	22	SL3.0ch06:37504668-37504689	-	AGUGGGUGGUGUGGUAAGAUU	21	SL3.0ch06:37504718-37504738	GUGUUUCGAGGAGGUGUUGGAGUGGGUGGUGUGGUAAGAUUUCAUAUUUAUUUUCCAUAAAAAUUGAGAUCUUGCCAAUACCGCCCAUUCCUAUGGCUUCUGAUCAUUUCU	111	SL3.0ch06:37504648-37504758	2.41517	In miRBase sly-miR482c
265	+						UAAUGUGGAGCACUGUUUAGU	21	SL3.0ch06:37777480-37777500	-	UAAACAGUGCUCCACAUUGAC	21	SL3.0ch06:37777383-37777403	AUAAAAUAUUUGGUGUCAAGUAAUGUGGAGCACUGUUUAGUUUUUGUUUUUCGAAGCUCUUGUUAAAUAUUGUAAACGAGUUAGGUUCAAUUUAUGAUCAAUUCAAAAAACAAAAGCUAAACAGUGCUCCACAUUGACUAAACAGACUUAAGUAUUGC	158	SL3.0ch06:37777363-37777520
266	+						UAUGGAGGCUCUUUUUUGUCU	21	SL3.0ch06:39708066-39708086	+	ACAAAAAAGAGCCUCCAUACA	21	SL3.0ch06:39708163-39708183	UUAUAUAGAGUUGAUAGUUGUAUGGAGGCUCUUUUUUGUCUACUUGGUUGCUUUCUGAUGAGUCAAAUUUACGUAGAUGUUAGACAAUUAUAUUCAGAGUUGAUAGCAACCAAAUGAACAAAAAAGAGCCUCCAUACAACUAUCAACUCUAUCUUCUU	158	SL3.0ch06:39708046-39708203
267	+		+	+		miR164	UGGAGAAGCAGGGCACAUGCU	21	SL3.0ch06:39920939-39920959	+	CAUGUGCUCUAGCUCUCCAGC	21	SL3.0ch06:39920995-39921015	AGGUGGACGAUUAUUUAAGCUGGAGAAGCAGGGCACAUGCUGAAUUACUUGAAACUUUGACCUUUCAAGAAUUUUGCAUGUGCUCUAGCUCUCCAGCUUAAUUCUCCCGCCAAUUCC	117	SL3.0ch06:39920919-39921035		sly-miR164c
268	+						UUUUUUUUGUAGAUAUAUCAUU	22	SL3.0ch06:39974066-39974087	+	UGACAUAUCUACAAGAAAAGU	21	SL3.0ch06:39974302-39974322	AGUUGUACUCUGUAUUCUACUUUUUUUUGUAGAUAUAUCAUUUGAAUUAUUGAUAUGUAACGGAGAAUACAAUCUAUACAAACUAUACAUUACAAAACCGUACUUAACAACCAUUUACUCUUUGUUUGGCUGGUUACACCGUACUGUUUCGUAAUGUAUUGUAUUGUAUUAUAUCAUGUAUGAUUUAAUGAAUACAAUGUUUGGAUAGACUUAUCAUUCUCCAUCAUUACAUAAUGUCACAUGUCAGUAAUUUGAAUGACAUAUCUACAAGAAAAGUAUAGUAUGGGUAGAGCUACU	297	SL3.0ch06:39974046-39974342
269			+	+		miR171	UGAUUGAGCCGUGCCAAUAUC	21	SL3.0ch06:42878805-42878825	+	UGUUGGUGUGGUUCAAUUAGA	21	SL3.0ch06:42878748-42878768	UUUGAUUGAUCAACUUGCGAUGUUGGUGUGGUUCAAUUAGAUAACAAUCUCCACGUAAAAUUAUAGAGUUUGUUAUUUGAUUGAGCCGUGCCAAUAUCACAUGUAAAGAAAAUAACAU	118	SL3.0ch06:42878728-42878845
270	+	+	+	+	MI0009971	miR157	UUGACAGAAGAUAGAGAGCAC	21	SL3.0ch06:42968551-42968571	-	GCUCUCUAUGCUUCUGUCAUCA	22	SL3.0ch06:42968470-42968491	GGAAGAAAGAGUGAUUAUUGUUGACAGAAGAUAGAGAGCACUAAUGAUGAUAUGCUAAUUUCAUUCAAUUUGGGCAGCAAAAGCAUCUCAAUUCAUUUGUGCUCUCUAUGCUUCUGUCAUCACCUUCACCUCUUUCGUAAAA	142	SL3.0ch06:42968450-42968591	2.4036	sly-miR157a in miRBase
271	+	+	+	+	MI0009975	miR162	UCGAUAAACCUCUGCAUCCAG	21	SL3.0ch06:43190010-43190030	+	GGAGGCAGCGGUUCAUCGAUC	21	SL3.0ch06:43189935-43189955	UUUAGUUGGUUGAAGACACUGGAGGCAGCGGUUCAUCGAUCCGUUCCCUGGAAGCUGAAUAUAUAUAUACGCAAAAAUACAGCAAAAGGAAUCGGUCGAUAAACCUCUGCAUCCAGUGCUUAACCCCUAAGGAUUU	136	SL3.0ch06:43189915-43190050	3.30205
272	+			+			AAUGUGUACUUUGCAACUGUU	21	SL3.0ch06:43416811-43416831	-	CAGUUGCAAAAUACACUUUUU	21	SL3.0ch06:43416768-43416788	UAAUAUAUUUGAGACAUCAAAAUGUGUACUUUGCAACUGUUAGCAAAAGCAGGAAUUUGCCAACAGUUGCAAAAUACACUUUUUAAUGUUCCAAACAUUUUGCA	104	SL3.0ch06:43416748-43416851
273	+		+	+		miR171	UUGAGCCGUGCCAAUAUCAUA	21	SL3.0ch06:44562361-44562381	+	UGAUGUUGGAAUGGCUCAAUC	21	SL3.0ch06:44562300-44562320	ACAAUUAUGAGGAGUUGGUGUGAUGUUGGAAUGGCUCAAUCUAAUGAAAGUUUCCAAACAUUUUUGGUCAUUUUAAUUUGAUUGAGCCGUGCCAAUAUCAUAUCGUCUUUUGUACAAGAGUG	122	SL3.0ch06:44562280-44562401
274	+	+	+	+	MI0009976	miR172	AGAAUCUUGAUGAUGCUGCAU	21	SL3.0ch06:46670429-46670449	+	GUGGCAUAAUCAAGAUUCACG	21	SL3.0ch06:46670346-46670366	UACAGUCGUUGUUUGCAUAUGUGGCAUAAUCAAGAUUCACGUGAAAAGUUGCAAAUUGGUUAUAUAAUUGAUGAAAUUAAUGGCUGGCUAUUUGAAACUCACGAGAAUCUUGAUGAUGCUGCAUCAGCAAUAAACGACUAUUGC	144	SL3.0ch06:46670326-46670469		In miRBase sly-miR172a
275				+			AUGGCUUGUCAUGGUGGCUUG	21	SL3.0ch06:47657564-47657584	-	UAAGCUACUUUGUUGCUCAA	20	SL3.0ch06:47657437-47657456	GAUUGAUUUGGAUGGCUUGUCAUGGUGGCUUGAUAUCUCUUGUGUCUAUGAUAGUUAAAGACUUGUUAAGAUGAUGAUUUGAAAUCCUUUAACAUUGUUAGCACUUACUUCAAUGUAAUACAAUCUCUAAUAAUCCAUUUAAGCUACUUUGUUGCUCAAACUAAUGAUU	169	SL3.0ch06:47657427-47657595		pre-miRNA fold does not meet criteria
276				+		miR397	UGAUUGAGUGCAGCGUUGAU	20	SL3.0ch06:48193481-48193500	-	UAGGAGCUGCUCCAGUAAAU	20	SL3.0ch06:48193270-48193289	GAAAAGUUGUUGAUUGAGUGCAGCGUUGAUCACCCUCAGGAGAACUGAUUCUCCCGGAUUCACAGAGUAUUUCACAGUACCUGCAUUUCAAUUCUGAAUUAGUCAUUUCACGGGUAGUGUAUAUGAGUUAAAUCGUUUAUGUUUUAUGUAGUAAGGACCUUGUGUAGAGCAUCUGUAUAGGUCACCAGGUUGACCAUUAAUAGUAUAUGCAUCAGAAUUAUUAGGAGCUGCUCCAGUAAAUUGUGCUUGUCU	252	SL3.0ch06:48193259-48193510
277				+		miR397	UGAUUGAGUGCAGCGUUGAU	20	SL3.0ch06:48199327-48199346	-	UAGGAGCUGCUCCAGUAAAU	20	SL3.0ch06:48199116-48199135	GAAAAGUUGUUGAUUGAGUGCAGCGUUGAUCACCCUCAGGAGAACUGAUUCUCCCGGAUUCACAGAGUAUUUCACAGUACCUGCAUUUCAAUUCUGAAUUAGUCAUUUCACGGGUAGUGUAUAUGAGUUAAAUCGUUUAUGUUUUAUGUAGUAAGGACCUUGUGUAGAGCAUCUGUAUAGGUCACCAGGUUGACCAUUAAUAGUAUAUGCAUCAGAAUUAUUAGGAGCUGCUCCAGUAAAUUGUGCUUGUCU	252	SL3.0ch06:48199105-48199356
278				+			UGGACUUAACGUGCUCAAUUU	21	SL3.0ch06:48494524-48494544	+	AUUGAGCACUUUUUGUCCAAC	21	SL3.0ch06:48494242-48494262	UUUGCGGAAAAAUUGAGCACUUUUUGUCCAACUGACGAACAUCUAGACAUACUAAAGAUUGAUCAUUGAUGUGCAAAGAGUUACAGUUUUGAGUUAGACGAACCUGAUAGAGAUCUUCUUCCUCAAUUUGCACUGAUCAUAGUGAGAACAGAGAGGUUCAAAUAAAGAGAAUCACUGAAAAAAAACGUCUAUCAGUAACGAAAAAUAAAGCCUCAUUGAAAACAAAAAUGGGAAUGUGGAGACGUAUGAUAUUUCCGUUAAUUUAAGAUGAUUCAUUUAGAAGUUUCAUCAGUUGGACUUAACGUGCUCAAUUUUAGGUGUUUG	324	SL3.0ch06:48494231-48494554
279	+						UGGACUCUUCAAAAAUGCUGA	21	SL3.0ch06:48826332-48826352	+	AGCAUUUUCGAAGAGUCAAAG	21	SL3.0ch06:48826414-48826434	UGAAUUAAUAUUAUGUUGCUUGGACUCUUCAAAAAUGCUGAUGGCUGAGAAUUGGAUCCUUCGAAAAUAGUGCAGUUUUCGAGGAUCUGAUACGGGUGCAGCAGCAUUUUCGAAGAGUCAAAGCAACAUAGAAUUAAUGUAAG	143	SL3.0ch06:48826312-48826454
280				+	MI0008360	miR167	UGAAGCUGCCAGCAUGAUCUA	21	SL3.0ch06:49384245-49384265	-	GAUCAUGUGGCAGCCUUACC	20	SL3.0ch06:49384185-49384204	UCGUGCAGCACUAGCAGUUGAAGCUGCCAGCAUGAUCUAAACUUUCCUUUUAGUUCAAAUAUAAUUCGAGGAAAGAUCAGAUCAUGUGGCAGCCUUACCUGUCAAUGCCAUCACGA	116	SL3.0ch06:49384168-49384283	2.02301	In miRBase sly-miR167a
281	+		+	+		miR156	UGACAGAAGAGAGUGAGCAC	20	SL3.0ch07:324089-324108	+	GCUCACUUCUCAUUCUGUCAGA	22	SL3.0ch07:324155-324176	GGAACACAGAGAAUCAAGACUGACAGAAGAGAGUGAGCACACGAUGUCAAAUUGUAUAAAUAUAUAUACAAUUGUCAUUUGCGUGUGCUCACUUCUCAUUCUGUCAGAAUCUAAGUUUCUCCUUCUCC	128	SL3.0ch07:324069-324196	2.63938
282				+			ACAUUUCUGUAGAGUUCGAGC	21	SL3.0ch07:968689-968709	+	UCGAACUCUCCAAAAAUGUUG	21	SL3.0ch07:968449-968469	CGUCUAUGUUGCUCGAACUCUCCAAAAAUGUUGCUGCACCCCUGUCGGAGCCUCAAAAAAUGCACUACUUUUGAUUAUCAUUUUUGAAGUGUCCGAGCAACCAAUAUUUCCUUUAAAUAAAAGUGAAAAGUGGAGAUCCAGUAACAUCACUUAGUGAUAUUUUAACCUUUGUUGGUCGGACCCUUCAAUAUGUAGACUGUUGCAUGUCGAAUCCUCCAAAAAACUAGUACAUAAUCCAACACGGAUGCAACAACAUUUCUGUAGAGUUCGAGCAAUGUAGGUU	283	SL3.0ch07:968437-968719
283	+			+			UAGAUGGUGAUACUCCAGGUA	21	SL3.0ch07:991074-991094	-	CCUGAACUAUCACCAUCUAUG	21	SL3.0ch07:991196-991216	ACCAUUGUUUCUUUUUCCUACCUGAACUAUCACCAUCUAUGUAUUAUAACACACCUCGAAGAUGACAAGUCCAACUAUCAAUUGUUUCCUUUUCCAACCUGAACUAUCAUACCAUCUACUCAACUAGGUGUGUCUUAAUAUAUAGAUGGUGAUACUCCAGGUAGGGAAAGGGUAUAAUGGAUA	183	SL3.0ch07:991054-991236
284	+						AACAAUUGAUUAUUGAGGUGU	21	SL3.0ch07:1154826-1154846	-	ACCUCAAGUAUCAACUGUUUC	21	SL3.0ch07:1154891-1154911	CCAACUAUUUAUCAAAACACACCUCAAGUAUCAACUGUUUCCUUUUACUAGCUGAACUAUGAUGAUAUUUCAAGUAGGAAAAAGAAACAAUUGAUUAUUGAGGUGUGUUUUAAUAAAUUGUUGGUA	126	SL3.0ch07:1154806-1154931
285	+						AAAAGUAGAAAUAUAUAUCCU	21	SL3.0ch07:1826107-1826127	-	GAUAUAUAUUGCUACUUUUGA	21	SL3.0ch07:1826152-1826172	GCCAGUGGGCCACCCCAAAGGAUAUAUAUUGCUACUUUUGAGGAUAUGUAAGUCGGCUAAUCCUCAAAAGUAGAAAUAUAUAUCCUUUGGGGUGGCCCACUUGAUA	106	SL3.0ch07:1826087-1826192
286			+	+	MI0008364	miR169	UAGCCAAGGAUGACUUGCCU	20	SL3.0ch07:2171805-2171824	-	AGGCAAGUUAUCCUGGCUAUC	21	SL3.0ch07:2171726-2171746	AAGUUGAGAGUAUUAUUUAGUAGCCAAGGAUGACUUGCCUACUUCAUUUGAUAUAUAGUUUAAAAUAAUAAUAUUGACAAUAUUUGUCAUUUGGUCGUAGGCAAGUUAUCCUGGCUAUCUUGACAUGCUCGUAAUUUUU	139	SL3.0ch07:2171706-2171844	3.84662	In miRBase sly-miR169d
287				+		miR169	UAGCCAAGGAUGACUUGCCU	20	SL3.0ch07:2174612-2174631	+	GGCAGUCUCCUUGGCUACC	19	SL3.0ch07:2174678-2174696	GAAGAGAAGUCUUACAUGAAGAGGAGAGUCAUAUUGUUUAGUAGCCAAGGAUGACUUGCCUGCUCCAUAGUCUAAAAUGUGUUUAAUCACAUUUUAAUUUGGUUUCAGGCAGUCUCCUUGGCUACCUUGACAUGCUCUUUUCUUUUAUGCAAGAUAUCUUUUC	163	SL3.0ch07:2174571-2174733	3.84662
288			+	+	MI0008362	miR169	UAGCCAAGGAUGACUUGCCU	20	SL3.0ch07:2174832-2174851	+	AGCAGGUCAUCUUUAGCUAGC	21	SL3.0ch07:2174901-2174921	AUGAGAAGAGUCUUAUUUGGUAGCCAAGGAUGACUUGCCUGCACCGUACUUGAAAAGGUCUUUCAUAUGUCCUUUCGUUUUUGGGGUCAAGCAGGUCAUCUUUAGCUAGCUUGACAAGCUCUUCUUUUUC	130	SL3.0ch07:2174812-2174941	3.84662	In miRBase sly-miR169b
289			+	+		miR169	UAGCCAAGGAUGACUUGCCU	20	SL3.0ch07:2180816-2180835	+	GCAGUCUCCUUGGCUACC	18	SL3.0ch07:2180911-2180928	AAAAAAGAAGAGAUGUCUUACAUGAAGAGGAGAGUUAUAUUAUUGUUUAGUAGCCAAGGAUGACUUGCCUGCUCCAAUAUUACUUAUAAGGUUUUUAAUUUUAUCAUUAUUAAUAUAAUGGUGACCUUUUAUUGGUUGGUUUCAGGCAGUCUCCUUGGCUACCUUGACAUGCUCUCCUCUUUCAUGCAAGAACUCCUCUUUCGUUUUU	208	SL3.0ch07:2180766-2180973	3.84662
290	+						AGAGCAUUCUGAACAGCAACU	21	SL3.0ch07:2326743-2326763	-	UUGCUGUUCAAAAUGCUUUGU	21	SL3.0ch07:2326680-2326700	UACUCUAUUCUUAGCAUAACAGAGCAUUCUGAACAGCAACUAUAGCAAAAUAGUACUUUGAUUAUCAUAUUAUUUUGUUUUAGUUGCUGUUCAAAAUGCUUUGUUAUGCUUUAACUUUUGUUAU	124	SL3.0ch07:2326660-2326783
291	+	+	+	+	MI0029124	miR396	UUCCACAGCUUUCUUGAACUU	21	SL3.0ch07:2628964-2628984	-	GUCCAAGAAAGCUGUGGGAAA	21	SL3.0ch07:2628882-2628902	ACCAAGUCCUAGUCAUGCUUUUCCACAGCUUUCUUGAACUUCUUCUUGCUAAAUUUUGAUCUCUAAAUUGAUAAUUUUGAGAUGAGAUUUGAAGCUAUGAAAGUCCAAGAAAGCUGUGGGAAAAGAUGGCAAGCUUUGGACUU	143	SL3.0ch07:2628862-2629004	1.89016	In miRBase sly-miR396b
292	+		+	+		miR171	UUGAGCCGCGCCAAUAUCAUU	21	SL3.0ch07:2683377-2683397	+	CGAUGUUGGUGAGGUUCAAUC	21	SL3.0ch07:2683312-2683332	UAUAUAUUGAAUUAGAGAAGCGAUGUUGGUGAGGUUCAAUCUGAAGACGAGUUUACGUUUUAUUUCAGUAAAGAACGAUCUCAGAUUGAGCCGCGCCAAUAUCAUUUCUUUUUACCAAUUCAUUUA	126	SL3.0ch07:2683292-2683417
293				+		miR8001	UGGGAAUUAGUAUGAAAAUUU	21	SL3.0ch07:2731384-2731404	+	AUUUUCAUACAUUCUCCAUG	20	SL3.0ch07:2731428-2731447	UGGAUUUUUCUGGGAAUUAGUAUGAAAAUUUGCAGGAAAAUAAGUUUUAUACGAAUUUUCAUACAUUCUCCAUGUAAUUCAA	82	SL3.0ch07:2731374-2731455
294	+						UGAAAUCCCAGGACAUACUU	20	SL3.0ch07:2967458-2967477	-	GUGUGUCUCUGAGAUUUCAGA	21	SL3.0ch07:2967259-2967279	GUAGCUCUCAAAUCUAUGUGUGAAAUCCCAGGACAUACUUAUACUAUACUGAAAUUCUAUUAUCCCUGAAUGUUCUACCUCUUUUCAGUCUACGUGACACUAGCUUGAAAAAAAAUAUCAACAAUGUGUUGGGUCCACAAGGUAGUGUCACGUAGGUCAAAAAGGAGAAAAACAUUAUUUAUAAAAUAAGUUCAGGAGAUAAUAGGACCUUAAUACAAGUGUGUCUCUGAGAUUUCAGACAUAGAUUGGGAUACUUGUG	259	SL3.0ch07:2967239-2967497
295	+	+	+	+	MI0029114	miR9473	UGGCUGUAAAUCUAAACUCGU	21	SL3.0ch07:3076473-3076493	+	GAGUUCAGAUUUACAGCCAAU	21	SL3.0ch07:3076555-3076575	GUGAGUGAACUAGCAGAUAUUGGCUGUAAAUCUAAACUCGUUCUACUCCACUAGUCAUCAUAUAAUGACAUUUACUAGAAGAAGAGACUAUUGGGGUAAAACGAGUUCAGAUUUACAGCCAAUAUUGUUUUGCUUGCACGCAU	143	SL3.0ch07:3076453-3076595	2.93093
296				+			UUUAGUCUUCUGUAGAAGAAG	21	SL3.0ch07:3585057-3585077	+	UGUUCUCCAUAAAACUAAACU	21	SL3.0ch07:3585177-3585197	AGUGUUCGAGUUUAGUCUUCUGUAGAAGAAGCGUUGCUUACGCGGAGAAUCAGUUCAAAAGGAGAAGUCGAAAUUCAGUAGCAAUGUUAGAUGGCUUUCGACUUCUCCAAUCCUCCAAAUCAACAACACUUGUUCUCCAUAAAACUAAACUCAAAAACUA	160	SL3.0ch07:3585047-3585206
297	+		+	+			UCAAUCGGGUGUGAAACUGAU	21	SL3.0ch07:3787509-3787529	-	CAAUUUCACACCGGACUGAUC	21	SL3.0ch07:3787649-3787669	UCCAUCAAGGUUUUCUAUAUCAAUUUCACACCGGACUGAUCGGGAAACUGAUUUUGAGGACUCUAUUGUAUGUCUACGCUGGUUAAUAGUGUGUAACCAUAGUGGUUCACUUUUUAUUCUCCGUAGACGUCCAAUUGAGUCAUCUAGAUCAGUUUCUUGAUCAAUCGGGUGUGAAACUGAUAUAUAAAACAUCGGUUGAUG	201	SL3.0ch07:3787489-3787689
298	+		+			miR169	CAGCCAGGGAUGACUUGCCGA	21	SL3.0ch07:4134963-4134983	-	GGCAAGUUGUCCCUGGCUACC	21	SL3.0ch07:4134903-4134923	UAGAAAUGGAGAGUGGAUUGCAGCCAGGGAUGACUUGCCGAUGAUUUCUUUCCUAGUUUUCCUAUUAAAGAUUAUGUAUCGGCAAGUUGUCCCUGGCUACCUUUCGCUCUCUUCUUCUCAU	121	SL3.0ch07:4134883-4135003
299				+	MI0008363	miR169	AGCCAAGGAUGACUUGCCGAG	21	SL3.0ch07:4211050-4211070	+	CGGCAGGUCAUCUUUGGCUAC	21	SL3.0ch07:4211098-4211118	AGUGGAGUGCAGCCAAGGAUGACUUGCCGAGAUGUUGUAGCCUAAUGCAAUGACAUAUCGGCAGGUCAUCUUUGGCUACAUUUUAUUC	88	SL3.0ch07:4211040-4211127		In miRBase sly-miR169c
300	+			+	MI0008361	miR169	CAGCCAAGGAUGACUUGCCGG	21	SL3.0ch07:4225619-4225639	+	GGCAAGUUGUUUUUGGCUAUA	21	SL3.0ch07:4225669-4225689	AGUUGAAGAGAGUCAAGUUGCAGCCAAGGAUGACUUGCCGGACCAAAAGUUGUGACCAUUUUCUAGUUCCGGCAAGUUGUUUUUGGCUAUAAGUUUGCUCUCUUCUUCUCA	111	SL3.0ch07:4225599-4225709		In miRBase sly-miR169a
301	+	+	+	+	MI0029106	miR5302	UGAAAUGCUAUAGUUGGAAAGU	22	SL3.0ch07:4229228-4229249	+	UUUUCAACUAUAGCAUUAUUUU	22	SL3.0ch07:4229385-4229406	UUUAAGCAUUUUCAGCAAAAUGAAAUGCUAUAGUUGGAAAGUUCUAAACAUUUCGGAUGAUAGUUCCAAAGUAACAAAUCUCGUUUGAAUGUCUCUUGAUCAACUUUUAUAUAUAUAUAUAUAUAUAUAUCCAAACGAGGUUUGUUACUUUGGAAUAUCUUUCGAAAUCUGAAAAACUUUUCAACUAUAGCAUUAUUUUUUGCGGAAAAUUUGUUUUGA	219	SL3.0ch07:4229208-4229426	2.34863
302			+	+		miR169	CAGCCAAGGAUGACUUGCCGG	21	SL3.0ch07:4249914-4249934	-	GGCAAGUUGUUCUUGGCUAUA	21	SL3.0ch07:4249864-4249884	AGAUGUAGAGAGUGAAGUUGCAGCCAAGGAUGACUUGCCGGACCAUAAAUUGCUAGGGUUUUAUAGUUUCGGCAAGUUGUUCUUGGCUAUAGUUUGCUCUCUUCUUCUCAU	111	SL3.0ch07:4249844-4249954
303	+						UUUUAUACUUCUUUCAGUUUU	21	SL3.0ch07:5230591-5230611	-	AACUGAAUGAAGUAUAAAAGC	21	SL3.0ch07:5230661-5230681	CAAAACAUAAACUCUUAUAAAACUGAAUGAAGUAUAAAAGCACAACAAACUCAUUAUAAUUCCAUCAUAUCGUUAAUGAGUUCUUUGUGUUUUUAUACUUCUUUCAGUUUUAGGAGAGUUUAUGUUUUAAU	131	SL3.0ch07:5230571-5230701
304	+						ACCGGUCGAUGUUUCUGAAGA	21	SL3.0ch07:6513121-6513141	+	UUCAGAAACGUCGACGGGUGC	21	SL3.0ch07:6513053-6513073	UACCUAUGUUGCUCGGACUCUUCAGAAACGUCGACGGGUGCGUGUCGGAUCCUCCAAAAGUAGUGCAUUUUUGGAGGAUCUGACACACACCGGUCGAUGUUUCUGAAGAGUCCGAGCAACUUAGAUCAA	129	SL3.0ch07:6513033-6513161
305	+						UGUUAAUCAUUUGUAUGCACU	21	SL3.0ch07:9969986-9970006	+	UGCAGACAAAUGACUAACAUG	21	SL3.0ch07:9969908-9969928	UUUUUAUAACAUCAUCCAAGUGCAGACAAAUGACUAACAUGUUAUUAACUAAAAUUUAAAUAAUUUGGUUUUAGGCCACUAUAUUUUAGUGAAUAACAUGUUAAUCAUUUGUAUGCACUUGGUUGGAUGAUGUUAUAAA	139	SL3.0ch07:9969888-9970026
306			+				UUGUCGGCUCGCAUAUGUUGUU	22	SL3.0ch07:15279191-15279212	-	AUGACGUUGGGGUUGGCUUGA	21	SL3.0ch07:15279124-15279144	UGCUUUGGAUAGUGGCGGUCUUGUCGGCUCGCAUAUGUUGUUACGGUUGAAUGGUUAUGACUCCUUAUGAGACAGGUCCUCUUUAUAUAUGACGUUGGGGUUGGCUUGAUUUGAUUAAAUUCCAUAUUG	129	SL3.0ch07:15279104-15279232
307			+				UGGUUAUAUAUAGUCGUCGUA	21	SL3.0ch07:15300521-15300541	-	CGCGAGUAUAUAAGAAUUGUU	21	SL3.0ch07:15300545-15300565	AGGAGAUUCCGUCAUAGCUACGCGAGUAUAUAAGAAUUGUUCAGUGGUUAUAUAUAGUCGUCGUACCAUAGCAGAUCUGAUAGAG	85	SL3.0ch07:15300501-15300585
308			+				UUGUCGGCUCGCAUAUGUUGUU	22	SL3.0ch07:16097844-16097865	+	GUUUGUAUGUGGGUGACAAAA	21	SL3.0ch07:16097992-16098012	UGCUUUGAAUAGUAGCGGCCUUGUCGGCUCGCAUAUGUUGUUACAGUUGAAUGGUUAUGACUCUUUAUGAGACAGGUCCUUUUUAUAUAUAUAUAUAUGUGACGUUUGGGUUUGCUUGAUUUGAUUAAAUUCCAUAUUGUCUUAGUUUCAGUUGGUUAUACUUAGCAGGUUUGUAUGUGGGUGACAAAAAUGGGCACUAGUCACGGCCC	209	SL3.0ch07:16097824-16098032
309			+				AUAACUUGUUCCUUUCCAGU	20	SL3.0ch07:32795900-32795919	+	UAGAUAUGGGAGCUGAGUACC	21	SL3.0ch07:32795862-32795882	AGAGGGAGAUAUGGCACUUCUAGAUAUGGGAGCUGAGUACCACUUUUAUGGGUCCGACAUAACUUGUUCCUUUCCAGUGAGUACAUGUGUCCUUCACA	98	SL3.0ch07:32795842-32795939
310			+				UGGACACAUGGUCAGAGACUGU	22	SL3.0ch07:40646148-40646169	-	UUUAUUGAUCCGAGGUCUACG	21	SL3.0ch07:40645948-40645968	UGCUUUGGUUGUGGUAAGAGUGGACACAUGGUCAGAGACUGUCCCCAGAACAGAGGUCAGGCUGGGGGUAAUGCUCAGCCUAGGCCUGUCCCACAGAGUGCAGCAGCAGCCGAGCCUCCCAAGAGGAACAGAUUUUAUGCCUUGAAAGGUAGGGAGGAGUAGGAGAAGUCCGCUGAUGUGGUCACAGGUAUGCUGCAAGUAUUCUCAACUUCUGUUUAUGCUUUAUUGAUCCGAGGUCUACGCUUUCCUUUGUGACUCCUCU	262	SL3.0ch07:40645928-40646189
311	+	+	+	+		miR156	UGACAGAAGAGAGUGAGCAC	20	SL3.0ch07:51301245-51301264	+	GCUCACGCUCUAUCUGUCACA	21	SL3.0ch07:51301311-51301331	CAAGGUAAAUUAAGGAUGGGUGACAGAAGAGAGUGAGCACACAUGGUUCUUUCAUGGAUUAUUCCCCAUGUUUAAAAGCUCUGCGUGCUCACGCUCUAUCUGUCACACACCAAAACUCUUUUAUCUU	127	SL3.0ch07:51301225-51301351	2.63938
312			+				UGUUGCUUCAUAUGGUGAACU	21	SL3.0ch07:57173858-57173878	-	UUCCCUUAGAAGUGACUUUAG	21	SL3.0ch07:57173900-57173920	GUCUGUGUCUUGUGUAACUGUUCCCUUAGAAGUGACUUUAGUUUUUGUUCUUAAUAAUUGUGUGUUGCUUCAUAUGGUGAACUCUCUCUUAAACUUUAAGUGA	103	SL3.0ch07:57173838-57173940
313	+			+			GAGGUAAGAUAGUAAGGACC	20	SL3.0ch07:57690335-57690354	-	CCCUUAUUAUCUUAUCUCUU	20	SL3.0ch07:57690522-57690541	CUUGUUUAUAGAAAGAUAGGCCCUUAUUAUCUUAUCUCUUUUGAAUACAUGAAUGACUUAUGAUGUCUAGUUGAACUUUUAAAAGCAAUUCUUUGUCGACGGGCUGAUUUCAGGAUUGUUGGAUCAUAUCAUUGGAAGGAUAGGUUAUAUUAGCCCAUCAACAAGAAUUGCUUUUGGAAGUUCAAUCAAUCAUUUAUGUAUUCAUAAGAGGUAAGAUAGUAAGGACCCGCUUUUCUAUAAACAAGAA	247	SL3.0ch07:57690315-57690561	3.45363
314				+			UAAGAAUGGAUUCUGAUGGCCU	22	SL3.0ch07:57974310-57974331	-	GCCGUUGCAAAUCUUGUCUUGGC	23	SL3.0ch07:57974402-57974424	AAAGUUAAGAAUGCCGUUGCAAAUCUUGUCUUGGCCGGUUUCACCAAAUUUCUUUCUUUGGUGAAUUUUUUCAUCAAGUUUAACAACAAUGGCCUUUGACUAAUGUAAGAAUGGAUUCUGAUGGCCUUCUUAAAAAC	137	SL3.0ch07:57974300-57974436
315	+						UUUGUGUCUCACACAACAGAC	21	SL3.0ch07:58038073-58038093	+	CAGUUGUGUGAGACACAAAGU	21	SL3.0ch07:58038195-58038215	AUGUUCAAGAGAAACUUCAUUUUGUGUCUCACACAACAGACACAGGUUGUGUGAGGCUUUGAUCUACAAAUUACUGGACCCUAGUCUUACACUUUUGGUCCACAAAUUUGUGAAACAAAAAGAAUCCCCACACAACUUGUGUCAGUUGUGUGAGACACAAAGUAAACUCUUUCCAUGUUUCGU	183	SL3.0ch07:58038053-58038235
316			+		MI0029101	miR9469	ACAUAAGAAGACCGAAUUCCC	21	SL3.0ch07:58751407-58751427	-	GAAUUCGGUCUUCUUAUGUGG	21	SL3.0ch07:58751409-58751429	AGGAGAGGUUUGUCAAGUCCACAUAAGAAGACCGAAUUCCCAUCCCUCUACCGCUGUGGGACAUCUUAAUGGGAAUUCGGUCUUCUUAUGUGGACUUGACAAACCUCUCCUCA	113	SL3.0ch07:58751335-58751447		twice in the same precursor
317	+	+	+	+	MI0029125	miR171	UUGAGCCGCGUCAAUAUCUCU	21	SL3.0ch07:60893346-60893366	+	AGAUAUUGAUGCGGUUCAAUC	21	SL3.0ch07:60893282-60893302	AUGUUUAGGAAGAUAUAUAUAGAUAUUGAUGCGGUUCAAUCUGAAAGACAUGGUUAGAUAUGUAAUUAGCCUUGUAAUUUUGGAUUGAGCCGCGUCAAUAUCUCUCUUCCUAUUUUCAAUUAGUU	125	SL3.0ch07:60893262-60893386	1.44725	In miRBase sly-miR171e
318	+	+				miR171	UUGAGCCGUGCCAAUAUCACG	21	SL3.0ch07:60941272-60941292	+	AGAUGUUGGUGCGGUUCAAUG	21	SL3.0ch07:60941210-60941230	UUGCAAAGGUAUAUCAUACGAGAUGUUGGUGCGGUUCAAUGAGAAAGAAGUUGUUGAAUAAGUUUUUGACCCUACUUUUUGAUUGAGCCGUGCCAAUAUCACGUGUCACUAUUCUGUAAAUUC	123	SL3.0ch07:60941190-60941312		Share pre-miRNA with #319
319	+	+	+	+		miR171	UGAUUGAGCCGUGCCAAUAUC	21	SL3.0ch07:60941269-60941289	+	UGUUGGUGCGGUUCAAUGAGA	21	SL3.0ch07:60941213-60941233	CAAAGGUAUAUCAUACGAGAUGUUGGUGCGGUUCAAUGAGAAAGAAGUUGUUGAAUAAGUUUUUGACCCUACUUUUUGAUUGAGCCGUGCCAAUAUCACGUGUCACUAUUCUGUAAA	117	SL3.0ch07:60941193-60941309		Share pre-miRNA with #318
320			+				AAGAGUCCGAGCAAUAUAGC	20	SL3.0ch07:60946032-60946051	-	UAAGUUGUGCGGACUCUUCAC	21	SL3.0ch07:60946132-60946152	UCUAUACUUGCUCAAUAUGCUAAGUUGUGCGGACUCUUCACAUUCGAUGCCACACACAUGUGAAAUUCUCCAAAAAUACUCUACUUUUGGGGAAUCCGACAAGCACCUGUUGACUUUUUUGAAGAGUCCGAGCAAUAUAGCCAAUAUGUAGUUAGUUUAUG	161	SL3.0ch07:60946012-60946172
321	+			+		miR156	UUGACAGAAGAGAGAGAGUAC	21	SL3.0ch07:61637893-61637913	-	GCUCUCUCUGCUUCUGCCAAUG	22	SL3.0ch07:61637829-61637850	AUUCAAAGUGAGAAAUUCUAUUGACAGAAGAGAGAGAGUACAAUCUGUCAUCAGCAAAAUGAUAUUGUUGUUUGUUGGAAUGUGCUCUCUCUGCUUCUGCCAAUGGAAACUAUAAAAAUGGAUCC	125	SL3.0ch07:61637809-61637933
322	+			+			AGAAGAGUGAGAUCAAGUCUC	21	SL3.0ch07:62826859-62826879	+	GACUUGAUUUCUCUCUUCUUU	21	SL3.0ch07:62826806-62826826	UAAGAUAAAUACAAAAAAGAGACUUGAUUUCUCUCUUCUUUUAUGUAUUUAUCAAAAAAGAUAUAUACAAAAAAGAAGAGUGAGAUCAAGUCUCUAACAACAGUUUCUCUUGAU	114	SL3.0ch07:62826786-62826899
323			+	+			UAAGUUAUGGACUUAGUAUUG	21	SL3.0ch07:63103578-63103598	-	AUAUUAAGUCCAUAUCUAAGC	21	SL3.0ch07:63103379-63103399	CAUCUCCUGGUAUUAUGGACUAAGUUAUGGACUUAGUAUUGUGAUUUAAAAUUAUUAUAAUAGAAUUUUUAAAAAUAUUUUUUGUAUUUGACUAAAUUUUAUUCUGUGCUAAAUUCACAUAAAUAUUAACAAAUUUAAUAAGUAAAUGAAAUUUUAAAAUAAUAUAAUCAUCAUAACUAAUAAUAUGUAAAAUGCAAUUUAAAAUAAUUUUGGUUCACGAUAUUAAGUCCAUAUCUAAGCUCAUAACUAUUUUGGUAUGA	260	SL3.0ch07:63103359-63103618
324			+				UAUUCGUCGAUUCGAUAUUU	20	SL3.0ch07:63266695-63266714	-	CAUAUCAAAUCGGUGUGUAAG	21	SL3.0ch07:63266670-63266690	AGGGAUACGUGACACAAUCUUAUUCGUCGAUUCGAUAUUUAAUACAUAUCAAAUCGGUGUGUAAGAUUAUGACACAUUUUUGUCC	85	SL3.0ch07:63266650-63266734
325	+			+			UCUGUGUUUGGGAAGUAUGAC	21	SL3.0ch07:64929541-64929561	+	CAUGUUUCUCAAACACGGAGU	21	SL3.0ch07:64929301-64929321	AUCCUUAGUAUAGCACUUGCCAUGUUUCUCAAACACGGAGUUCUUGAUCCACUUAGGUUUAAGAGGAGCAAGUGUGACCACACCGAGCUAACUCAACUUCAAAGUUGGACUAGUCACAACGGUGAUGGCUAUGCUUUCUGUAGGAAUCGUGGAGCACUAUUGGCUUACUCAUGCUAUAAAUGACGGCAAAUACAGUGAAGGCUCUAGCUCGGUAAAGUUACCCUUGCUCUUGUUAAACCUAUUGACAAGUGGUCAAGAACUCUGUGUUUGGGAAGUAUGACAAGUGCUACACUAAGAAUGU	301	SL3.0ch07:64929281-64929581	2.15903
326			+		MI0008371	miR397	AUUGAGUGCAGCGUUGAUGAC	21	SL3.0ch07:66189853-66189873	-	CAUCAACGCUAAACUCGAUCA	21	SL3.0ch07:66189793-66189813	GCAGAGUACUUAGAAACAUGAUUGAGUGCAGCGUUGAUGACAUAUUUGAGAAGUCCUGCAUUUGGGCCUUCCUCAUUUUUCAUCAACGCUAAACUCGAUCAUGUUUUUAAUUCUCUGAAGG	121	SL3.0ch07:66189773-66189893	-2.19032
327	+						UUUGAUUGUGCACAACUAAGC	21	SL3.0ch07:66753782-66753802	-	UUACUUGUGUACACCAAAAGU	21	SL3.0ch07:66753710-66753730	GAACAACUAUGCCCUCCAACUUUGAUUGUGCACAACUAAGCACUUAAACUUGUAUAAAAUUAAACAGACACACGCUAUACAAGUUUAAGUGCUUACUUGUGUACACCAAAAGUUAAAGGUCAUUGUUGUUUGA	133	SL3.0ch07:66753690-66753822
328				+		miR156	UUGACAGAAGAGAGAAAGCAC	21	SL3.0ch07:67441646-67441666	-	GCUCUCUCUGCUUCUGCCAAUA	22	SL3.0ch07:67441580-67441601	AGAUUUUCUGUUGACAGAAGAGAGAAAGCACAGUCUGUCAUCAACAAAAUGGUAUUUGUUGUUUGUUUGGAAUGUGCUCUCUCUGCUUCUGCCAAUAGAAACUGU	105	SL3.0ch07:67441572-67441676
329	+						UUGAGUGCUGUGAAGUGAAUA	21	SL3.0ch07:68108272-68108292	+	UUCACUUCACAGCACUCAACC	21	SL3.0ch07:68108215-68108235	AAAUCAAUAUUGAAGUUGAAUUCACUUCACAGCACUCAACCACAUUAGUUCCUAUGACAUCAUAGGAACUAAUGUGAUUGAGUGCUGUGAAGUGAAUACACAAAACUGUUACCUUUGU	118	SL3.0ch07:68108195-68108312
330	+						UGGCGACAUUAUUGGAGAGUC	21	SL3.0ch08:140107-140127	+	CUCUUCAAAAAUGUCGCCAUG	21	SL3.0ch08:140034-140054	GACCUUCUAUGUUGCUCAGACUCUUCAAAAAUGUCGCCAUGUGCAUGUUGGAUCCUUCAAAAGCAGUACGUCUUUUUAUGGAUACCACAGGUGUGGCGACAUUAUUGGAGAGUCCGAGCAACAUAGCUGACCUU	134	SL3.0ch08:140014-140147
331				+	MI0029103	miR9470	UUUGGCUCAUGGAUUUUAGC	20	SL3.0ch08:393841-393860	+	UGAAAUCCAUGAGCCUAAACU	21	SL3.0ch08:393668-393688	AAUUGGGGGGCUGAAAUCCAUGAGCCUAAACUAUAGCCCUCGCCUUUGGCAUGGUUGCAUACAAAUAUUGUGGUGAUAAGGUCCAACUCAAUUUUCUAUUUUCCCAAUCACGUGCACACAAAAACCAAGCUGGCUCUAGUUAUUUAAUGACACACAGUGAGUGGAGUUCAAGAGAGGGCUACAGUUUGGCUCAUGGAUUUUAGCAAACCAUUUC	214	SL3.0ch08:393657-393870	1.64685
332			+	+	MI0033699	miR10537	AUUUACCCCAAGUUCGUUGUC	21	SL3.0ch08:396131-396151	+	CAACGUACGUAGGGUAAGUGG	21	SL3.0ch08:395926-395946	AGGAUGUUCUACAACGUACGUAGGGUAAGUGGAUGGCUGAAAUUCGUUAGCCUAGCCGUGGCCCUGGAAAUACUUCUCUGCAGGACAAGCUUCAUUUCCAUUACCGGAUAUCAACAGAAAGGUUGAAAAAGACAACAAUGUAGAGGAUUUGGUGGAGUGUGGAAAGAUUUGAAUGCAAACUUAUCGAAGAUUGAUCAUCAUGGAUUUAAGCCAUCCAUUUACCCCAAGUUCGUUGUCAAACGCCUUU	247	SL3.0ch08:395915-396161	1.98496
333	+						UUAUUAUUUUUCUGAACUUAUU	22	SL3.0ch08:415018-415039	+	UAAGUUUAGGAGAUAAUAGGA	21	SL3.0ch08:415175-415195	UCUUAGAUUAAACUAAGGUCUUAUUAUUUUUCUGAACUUAUUUCUUUUGUAAUUUUAUAUUUUUUUUGUCUUACGUGGCACACUUCGUGAUUCCACACAAUUGAGACGUGUGGAAGAUAUUUGAAUGCCAUGUAGGCUAAAAAGGUGUACGAAAUUACAAAAAAAUUUAUAAAAAAAUAAGUUUAGGAGAUAAUAGGACCUUAAUUUAGCUAAAAUGU	218	SL3.0ch08:414998-415215
334	+	+	+	+	MI0024352	miR168	UCGCUUGGUGCAGGUCGGGAC	21	SL3.0ch08:558783-558803	+	CCUGCCUUGCAUCAACUGAAU	21	SL3.0ch08:558909-558929	UUUUUGCGGCCGCCUCUUAUUCGCUUGGUGCAGGUCGGGACCUCAUUCGCCGGCGCCGGGAAUAAUGCCGGACGAACGACGGCGGUGUUAAUUCUACUAAAGCUGUCACCGACGGAUAGAUGUUUGAUUAGCGGCGAAAUUUGGGUCCUGCCUUGCAUCAACUGAAUUGGAGACCGCUGUGAAAUGA	187	SL3.0ch08:558763-558949		sly-miR168a in miRBase
335	+		+				AGUUGUAGCCCGUCUAUUAAUU	22	SL3.0ch08:1157306-1157327	+	UUAGUAGAGUGGCCACAACUAG	22	SL3.0ch08:1157504-1157525	AAGGCAACUGAAAUACAUCUAGUUGUAGCCCGUCUAUUAAUUAGUGACAAUCAUCUUCGCAACUGGUUUCACAUCGCCAAAAGAUAUUGCUAUCAAUAGCCCUAAUAAAGAUAUGGUGAUUCUAUUUAGUAGAAUCGACAUAUAUCUCCUUUAUUAAUUAGGAUCGAUGUUAAAAUCUCCUGGCAAUGUGAAACCAGCUGCAAAGGUGAUUAACGUAAUUAGUAGAGUGGCCACAACUAGUUGUGUUUUAUAUGUUGAAA	260	SL3.0ch08:1157286-1157545
336				+			UGGCAAUGUGAAACCAGCUGC	21	SL3.0ch08:1157466-1157486	+	AACUGGUUUCACAUCGCCAAA	21	SL3.0ch08:1157346-1157366	CAAUCAUCUUCGCAACUGGUUUCACAUCGCCAAAAGAUAUUGCUAUCAAUAGCCCUAAUAAAGAUAUGGUGAUUCUAUUUAGUAGAAUCGACAUAUAUCUCCUUUAUUAAUUAGGAUCGAUGUUAAAAUCUCCUGGCAAUGUGAAACCAGCUGCAAAGGUGAUU	164	SL3.0ch08:1157333-1157496
337	+	+					UGGCAAGUAAGCGCUCCAACU	21	SL3.0ch08:2380961-2380981	-	UUGGAGUGCGUACUUGCUAGU	21	SL3.0ch08:2380885-2380905	CACUCAAACUUAGUGUCUGCUGGCAAGUAAGCGCUCCAACUUUGUGUAUGCACAUCUAGACGCCAAGUUGAGGUGUCUAGAUGUGCACUCUCAAAGUUGGAGUGCGUACUUGCUAGUUGAGGCCAAGUUUGACUGCU	137	SL3.0ch08:2380865-2381001
338	+	+	+	+		miR166	UCGGACCAGGCUUCAUUCCCC	21	SL3.0ch08:2974085-2974105	+	GGAAUGUUGUUUGGCUCGAGG	21	SL3.0ch08:2974021-2974041	UUUUUUGUUUAAUUUUGAGGGGAAUGUUGUUUGGCUCGAGGCCACCAACUUCAUCUAAUGUGAGCAAACUCUUUGUUAGUGUCGUCGGACCAGGCUUCAUUCCCCUCAAAAUCUCGCUUCCUCUU	125	SL3.0ch08:2974001-2974125	1.88729
339	+						UCUACAUCGUAUUCAUGGAUC	21	SL3.0ch08:3218339-3218359	+	UUCAUGCGUACGAUGAAGAAG	21	SL3.0ch08:3218675-3218695	UCUGUGCAAUAGCUAUGGCUUCUACAUCGUAUUCAUGGAUCUGGUUGUUCAACUUAAACAACUUUAAAGAACGACUUAUAUUGAGGUCUUUACCUUUUGGACUAGCCCCUUGCUGGGCCAUAUUUUCCUAUGCACCCUGAGUAGGAGUAGUUUUUAUCUGAUUCUACUUUGGAAUUUAACAUGUCUUGAACUCAUAUGUUCCCAUACCGGCUUCAGCGAGAAGUUUAGUGCAACAGUGAAGAAGUUCUCAUUGUUAAAGGAACUCCACUUUUGUUACAUCUCAAUCAUAAAAAAAUCCAUUGAAACCAUAAGCCUUUAUAGUCAUUCUUUAAAGUCAUUUUAGUUGAACAGCUAGAUUCAUGCGUACGAUGAAGAAGCCAUAACAAAUACAAAGAAC	397	SL3.0ch08:3218319-3218715
340			+				UAAUCUAACUGAUGAACAGGUA	22	SL3.0ch08:3907857-3907878	-	ACUGUAAUCAGUGUGAUUAGG	21	SL3.0ch08:3907890-3907910	AUCAUCAAAAUGAGGCACGAACUGUAAUCAGUGUGAUUAGGGAUGUACUAGAUAAUCUAACUGAUGAACAGGUAUUUAAUAUUGUAAGUAUUUA	94	SL3.0ch08:3907837-3907930
341	+						UACUUUUAAGUUAGUUUUUGA	21	SL3.0ch08:7011718-7011738	-	AAAGACUGACUUAAAAAUAUG	21	SL3.0ch08:7011780-7011800	GUCAAACACUUUUAGAAGUCAAAGACUGACUUAAAAAUAUGUUUGAUCAACUUUUUAGAUUGGCUUAAAAGUUGGUCAAACCUACUUUUAAGUUAGUUUUUGACUUUUAGAAGUGUUUUACAA	123	SL3.0ch08:7011698-7011820
342			+				UGGUUAUAUAUAGUCGUCGUA	21	SL3.0ch08:13842837-13842857	-	CGCGAGUAUAUAAGAAUGGUU	21	SL3.0ch08:13842861-13842881	AGGAGAUUCUGUCAUAGCUACGCGAGUAUAUAAGAAUGGUUCACUGGUUAUAUAUAGUCGUCGUACCGUAGCAGAUCUAAUAGAG	85	SL3.0ch08:13842817-13842901
343	+						AUAGGAUUUCGUCCCGGAACU	21	SL3.0ch08:20288598-20288618	+	UUCUGUGAUGGAAUCCUAUGU	21	SL3.0ch08:20288659-20288679	GUUACACUUCCCAAUUUUACAUAGGAUUUCGUCCCGGAACUUUGUCCUUCCCGUCCAUUGAUAUGGAGGGGACAGACCGAGUUCUGUGAUGGAAUCCUAUGUAAUAUCGGGCAGAGUAACGA	122	SL3.0ch08:20288578-20288699
344			+				ACCCCUUUUCGGCCUACGUAGC	22	SL3.0ch08:22451987-22452008	-	ACGUAGGCCGAAAAGGGAUAG	21	SL3.0ch08:22451917-22451937	UAUUUUAUUAAAAAAAUUCUACCCCUUUUCGGCCUACGUAGCAUUUAUUUGUGUGCACAAGGCUGGUUGACUUUUUUAAAAAACUAGUGUCACGUAGGCCGAAAAGGGAUAGAAAAUUACUUAUAAAAUAAG	132	SL3.0ch08:22451897-22452028
345			+				UUGAAUUUGGGCUGCUCACGGA	22	SL3.0ch08:28299018-28299039	+	UGUGGGGUAGGCCUAGGUUGA	21	SL3.0ch08:28298883-28298903	GCUCGGCUUCUGCUGCACUCUGUGGGGUAGGCCUAGGUUGAGCAUUACCUCCAGCCGGAUCUCUCAUCCAUUUCCCCCUCUUGGGUUCGGGUCUGCCUCCUGUAGGUGUUGUAUUUCUUUGAGGGUUAGAAUUCCCAGAACUCUGUUGCCUCUUCUUGAAUUUGGGCUGCUCACGGAUGCAAAAAUUAUUUCUAUAU	197	SL3.0ch08:28298863-28299059
346				+			AUAAGUGUGUCUCUGCGAUUU	21	SL3.0ch08:28581710-28581730	+	AUUCUAGAGACACACUUAUAC	21	SL3.0ch08:28581514-28581534	ACCUAUACCCGAAAUUCUAGAGACACACUUAUACUAUACUAAGGUCCUAUUACCCUCUGAACUUAUUCAAUAAAUAAUUUUCUAGCCCAUUCAACCUAUGUUGCGCUAUCUUUUUGGGCCCAACUUAUGUUGUAUUUUUUUACUAGUGCUACAUAGGACGAAAAUGUUAUUUGUAAAAUAAGGUCGAGAUGGUAGGACCUUAGUAUUCUAUAAGUGUGUCUCUGCGAUUUAAAGAAAGGG	240	SL3.0ch08:28581501-28581740
347			+				GCCGUUAGGUUUGAGCGGUUC	21	SL3.0ch08:49223592-49223612	-	CCUACUCAAAUCUGACCUCGU	21	SL3.0ch08:49223551-49223571	UUAAGCGCUUGCAGUCCGACGCCGUUAGGUUUGAGCGGUUCAUGAAGUCCAAUGUUUCUCGCCUACUCAAAUCUGACCUCGUCGCCGUUCUUGCUGAGUUCC	102	SL3.0ch08:49223531-49223632
348	+	+	+	+	MI0029109	miR156	UGACAGAAGAGAGUGAGCAC	20	SL3.0ch08:51977495-51977514	-	GCUCACUGCUCUAUCUGUCACC	22	SL3.0ch08:51977419-51977440	GGGUAAAAACAAAGGGGCGGUGACAGAAGAGAGUGAGCACACAUGGCGUUUUCUGGCAUGAUGUUUAUAUAUAUAUAUGCUUGAAACUAUGUGUGCUCACUGCUCUAUCUGUCACCUCCCACCAAUUCCUCUAUCU	136	SL3.0ch08:51977399-51977534	2.63938	sly-miR156d in miRBase
349				+		miR156	UGACAGAAGAGCGUGAGCAC	20	SL3.0ch08:51997200-51997219	-	GCUCACUGCUCUAUCUUUCAUC	22	SL3.0ch08:51997133-51997154	CAAAAAGAGGUGACAGAAGAGCGUGAGCACAUGUGUGUUUUCUAGCAUGAUGUUUAUAUGCUUGAAUCUAUGCGUGCUCACUGCUCUAUCUUUCAUCCUCAUCGCU	106	SL3.0ch08:51997124-51997229
350	+					miR156	UGACAGAAGAGAGUGGGCAC	20	SL3.0ch08:51997424-51997443	-	GCUCACUUCUCUAUCUGUCAUC	22	SL3.0ch08:51997367-51997388	GAUGUAAAACAAAAGGGAGGUGACAGAAGAGAGUGGGCACAUAUGGUAUUUUCUCGCAUGCUUGAAACUAUGUCUGCUCACUUCUCUAUCUGUCAUCCCUACCAUUUUCUCCGUUUC	117	SL3.0ch08:51997347-51997463
351			+	+		miR156	UGACAGAAGAGAGUGAGCACA	21	SL3.0ch08:51997665-51997685	-	GCUCACUGCUCUAUCUGUCACC	22	SL3.0ch08:51997598-51997619	CAAAAGGGAGGUGACAGAAGAGAGUGAGCACACAUGAUGUUUUCUCGCAUGAUGUUUACAUGCUUGAAACUAUGCGUGCUCACUGCUCUAUCUGUCACCCCACCUCUUU	109	SL3.0ch08:51997588-51997696
352	+	+				miR156	UGACAGAAGAGAGUGAGCGC	20	SL3.0ch08:51997908-51997927	-	GCUCACUGCUCUAUCUGUCACC	22	SL3.0ch08:51997840-51997861	GAUGUAAAACAAAAGGGAGGUGACAGAAGAGAGUGAGCGCACAUGAUGUUUUCUCGCAUGAUGUUUACAUGCUUGAAACUAUGCGUGCUCACUGCUCUAUCUGUCACCCCACCUCUUUCUCUAUGUCU	128	SL3.0ch08:51997820-51997947
353	+					miR156	UGACAGAAGAGAGUGAGCAC	20	SL3.0ch08:51998150-51998169	-				CAAAGGGAGGUGACAGAAGAGAGUGAGCACACAUGAUGUUUUCUCGCAUGAUGUUUACAUGCUUGAAACUAUGCGUGCUCACUGCUCUAUCUGUCACCCCACCACUUUCUCUAUG	115	SL3.0ch08:51998065-51998179	2.63938
354	+	+				miR156	UGACAGAAGAGAGUGAGCAC	20	SL3.0ch08:51998405-51998424	-	GCUCACUUCUCUAUCUGUCACC	22	SL3.0ch08:51998337-51998358	UGUGAAGGGUAAAAGGGCGGUGACAGAAGAGAGUGAGCACAUAUGGUCUUUUCAAGCAUGAUGUUUACAUGCUUGAAGCUAUGCGUGCUCACUUCUCUAUCUGUCACCCCCCAAUCCCCAACUGCUUU	128	SL3.0ch08:51998317-51998444	2.63938
355	+	+	+	+	MI0029110	miR156	UGAUAGAAGAGAGUGAGCAC	20	SL3.0ch08:52009010-52009029	-	GCUUACUCUCUAUCUGUCACC	21	SL3.0ch08:52008935-52008955	AAAAGGGUAAUAAAUGGUGGUGAUAGAAGAGAGUGAGCACACAUGGUGUUUUCUUGCAUGAUGUUUAUAUAUAUAUAUGCUUGAAACUAUGUGUGCUUACUCUCUAUCUGUCACCCCCACCACACAAACUCUCUA	135	SL3.0ch08:52008915-52009049	3.26221	sly-miR156e in miRBase
356	+	+	+	+		miR156	UGACAGAAGAGAGUGAGCAC	20	SL3.0ch08:52130746-52130765	+	GCUCACUGCUCUAUCUGUCACC	22	SL3.0ch08:52130813-52130834	AGGUAAAAUAAAAGGGGCGGUGACAGAAGAGAGUGAGCACACAUGGUGUUUUCUAGCAUGAUGUUUUACAUGCUUGAAACUAUGUGUGCUCACUGCUCUAUCUGUCACCCCCCAUCGCUUUCUAUAUCU	129	SL3.0ch08:52130726-52130854	2.63938
357			+			miR169	UAGCCAAGGAUGACUUGCCU	20	SL3.0ch08:55563209-55563228	+	UAGGCAGUUAUCCUGGCUAUC	21	SL3.0ch08:55563288-55563308	AGUGAAGAGUCUUUGUUUGUUAGCCAAGGAUGACUUGCCUACAUACCCCUCCUCCCACAAGGUUAUUAUUUCUUAAUUUUCCUUGUGGGGUUGCUAUGCUAGGCAGUUAUCCUGGCUAUCUUGACAGGCUGUUCUUCAUA	140	SL3.0ch08:55563189-55563328	3.84662
358	+		+	+	MI0008356	miR1919	UGUCGCAGAUGACUUUCGCCC	21	SL3.0ch08:56631035-56631055	+	ACGAGAGUCAUCUGUGACAGG	21	SL3.0ch08:56631101-56631121	UUCACAUCUUCCGGUAGUCCUGUCGCAGAUGACUUUCGCCCAUUUAUAGAACCACACUUUCUUUAAUUUGAAUUCUAUGUGGUAGGACGAGAGUCAUCUGUGACAGGAUAAUGGAAGAUCGAGUUAU	127	SL3.0ch08:56631015-56631141	2.12979
359			+	+		miR1919	UGUCGCAGAUGACUUUCGCCC	21	SL3.0ch08:56644553-56644573	+	ACGAGAGUCAUCUGUGACAGG	21	SL3.0ch08:56644619 -56644639	UCCGGUAGUCCUGUCGCAGAUGACUUUCGCCCAUUUAUGGAACCACACUUUCUUUAAUUUGAAUUCUAUGUGGUAGGACGAGAGUCAUCUGUGACAGGAUAAUGGAAG	108	SL3.0ch08:56644542-56644649	2.12979
360			+			miR1919	ACGAGAGUCAUCUGUGACAGG	21	SL3.0ch08:56676199-56676219	+	UGUCGCAGAUGACUCUCGAUC	21	SL3.0ch08:56676124-56676144	UUCACAUCUUCCGGUAGUCCUGUCGCAGAUGACUCUCGAUCUUGUCAUUAAGCCCCUUUCUCUAAGUCUAAUUAAUUUGAAUUCAAUGUGGUAGGACGAGAGUCAUCUGUGACAGGAUUAUGGAAGAUCGAGUUAU	136	SL3.0ch08:56676104-56676239	1.78509
361	+	+	+	+	MI0029121	miR169	UAGCCAAGGAUGACUUGCCUUU	22	SL3.0ch08:57649269-57649290	+	UGGCAAGCAUCUUUGGCGACU	21	SL3.0ch08:57649354-57649374	AAGAGUUUCUAUUUGUUUAGUAGCCAAGGAUGACUUGCCUUUCAUCAAUGCCUUUUGUAAAAUGGAAAUUGAUUACAACACUUUCUAUGGUAUUGGGAAAAUGAGUGGCAAGCAUCUUUGGCGACUUGACAAACUCUUCUUUGUCA	146	SL3.0ch08:57649249-57649394		In miRBase sly-miR169e
362				+		miR169	UAGCCAAGGAUGACUUGCCUA	21	SL3.0ch08:57654656-57654676	+	GCAGUCAUCUAUGGCUUUG	19	SL3.0ch08:57654730-57654748	CCAAUUAAAGAUAAUGUUUGGAAGAUAGGACUUGCAUGAAGGGAAGAGCCUUUGUUUAUUAGCCAAGGAUGACUUGCCUACAUAAUACUACUAAUUUCGAGCUGAAAUACUACUUGUUUGGUUGACAUGUUAGGCAGUCAUCUAUGGCUUUGUUGACAGACUCUUCUCCAUCAUGUUAGUCCUUCUCUUCUCAUUUUAUAUUUGG	205	SL3.0ch08:57654597-57654801
363	+		+	+		miR169	UAGCCAAGGAUGACUUGCCUA	21	SL3.0ch08:57663417-57663437	+	GGCAGUCGUCUUUAGCUAUA	20	SL3.0ch08:57663494-57663513	AAAGAAAAACCUUUGUUAAUUAGCCAAGGAUGACUUGCCUAAUGUACCCACUAUUUAUUUUCCUCCUAUUUUUUAUGGAGUAUUUAAUAGUAUACUAGGCAGUCGUCUUUAGCUAUAUUGACACAUUUUUCUUUAUC	137	SL3.0ch08:57663397-57663533
364			+	+		miR169	UAGCCAAGGAUGACUUGCCU	20	SL3.0ch08:57764831-57764850	+	AGGCAGUCAUCUUUAGCUAUA	21	SL3.0ch08:57764905-57764925	AAAGAAAAGCCUUUGUUAAUUAGCCAAGGAUGACUUGCCUAAUGCACCUACUAUUUUCCUCCAUUUUUUUUUAUGGAGUACUUAAUAGUAUACUAGGCAGUCAUCUUUAGCUAUAUUGACACAUUUUUCUUUAUC	135	SL3.0ch08:57764811-57764945	3.84662
365			+				UAAGUUAUGGACUUAGUAUUG	21	SL3.0ch08:58668185-58668205	+	AUACUAAGUUCAUAACUUAGG	21	SL3.0ch08:58668040-58668060	UUUUUUAAUUUUGAACCACAAUACUAAGUUCAUAACUUAGGCUUAUAAUUUUUUUGUGUGGAUAAUAUUUGUGGAUGAAAAAGAAAAAAAAACUUUCUCCCCUUUCUUUUUUUCCUUUUUGAUCCUCUAACCACAAAUAUUAUCCACGUCAAAAAAUUAUGGGCUUAAGUUAUGGACUUAGUAUUGUGGCCCAAAAUUAAAAAAUA	206	SL3.0ch08:58668020-58668225
366	+		+	+	MI0029108	miR9472	UUUCAGUAGACGUUGUGAAUA	21	SL3.0ch08:59087199-59087219	+	UUCACAAUCUCUGCUGAAAAA	21	SL3.0ch08:59087317-59087337	AUAGAUCUACUCGAUUUAUUUUUCAGUAGACGUUGUGAAUAAUUGAUAAAUACAGGUAUACAGAGGUCUUAAUAUAGUCAGAACCUAGAAAUAUGUGUAACUAGAUUCAGACCUUUGUACACUUGUAUUCUGUUGCUAUUCACAAUCUCUGCUGAAAAAUGAUUGACUAGAUCUACGAA	179	SL3.0ch08:59087179-59087357	2.60244
367	+			+			UAAAUAGUAGGUUUCAUCCGU	21	SL3.0ch08:59155841-59155861	+	CAAUGAAACCUACUAUUUAAG	21	SL3.0ch08:59155781-59155801	CUUGGGUUUCGGUUUGCAACCAAUGAAACCUACUAUUUAAGUCGAGAAGAAUAUACGGCCAAAUUAUAUUCUUCUCAGCCUAAAUAGUAGGUUUCAUCCGUUGCAAACCAAGAUGUAUGCC	121	SL3.0ch08:59155761-59155881
368	+			+			UAAAUAGUAGGUUUCAUCCGU	21	SL3.0ch08:59173388-59173408	+	CAAUGAAACCUACUAUUUAAG	21	SL3.0ch08:59173328-59173348	CUCGCGUUUCAGUUUGCAACCAAUGAAACCUACUAUUUAAGUCGAGAAGAAUAUACAGCCAAAUUAUAUUCUUCUCAGCUUAAAUAGUAGGUUUCAUCCGUUGAAAACAAAGAUGUAUGCA	121	SL3.0ch08:59173308-59173428
369				+		miR8001	UGGGAAUUAGUAUGAAAAUUU	21	SL3.0ch08:59474922-59474942	+	AUUUUUGUACUAAUCCCAAG	20	SL3.0ch08:59474966-59474985	GGGAUUUUUUUGGGAAUUAGUAUGAAAAUUUUUAGGAAAAUAAGUUUCAUGUGUAUUUUUGUACUAAUCCCAAGGAAAAUCCUA	84	SL3.0ch08:59474912-59474995
370	+						CAUACUCAAAGUUGGAAUGCU	21	SL3.0ch08:59503838-59503858	+	CACUCUAACUUUGAGAGUGCA	21	SL3.0ch08:59503649-59503669	GGUCUCAGAUGGCAAGUAAGCACUCUAACUUUGAGAGUGCACAUCUAGACACUUCAAACUUGGUCAUCUAACAACUAAAUACUUCAACUCAUCCUCACUUCGUCUCAAACAAACUCGACCUGACGUGACACAUAAACUUUGGAGGUGUCUAGACGAUCGUCAUGUAAGUUUCAAUGUAUAGCAGAAACGAAUUGAGAUGUCUAGAUAUGCAUACUCAAAGUUGGAAUGCUUACUUGCCAGUUGAGUGCUU	250	SL3.0ch08:59503629-59503878
371			+				GAACUAAUGUCGCUAAAGACU	21	SL3.0ch08:59546003-59546023	+	UCUUUAUCGACAUUAGUUAAG	21	SL3.0ch08:59545974-59545994	AUUAUUAAAGAGUGCUAAAGUCUUUAUCGACAUUAGUUAAGUGUCAUUAGAACUAAUGUCGCUAAAGACUUUAGCGACAUAUACGAAGAA	90	SL3.0ch08:59545954-59546043
372				+			UAAAGAACACUUGAGAGACUGG	22	SL3.0ch08:59848900-59848921	-	AGUCUCUAAAGUAUUCUUUACU	22	SL3.0ch08:59849030-59849051	AAUUCAUUCAUCAGUCUCUAAAGUAUUCUUUACUUGCUUAAUUUGUAGGAUAUACAUUUCAGAACUGAUGUUUUGACUCCUAGUGUCAUCUAAGUAACACAUUUCAUGACAUCUGAAAUGUAAUUUCUACAAAUAAAGCAAGUAAAGAACACUUGAGAGACUGGUGGAAGAACU	174	SL3.0ch08:59848890-59849063
373	+						UCACUUAUUCCUUUUUUCUACC	22	SL3.0ch08:61901008-61901029	+	UAGAAAAGGGAACAAUUGAUA	21	SL3.0ch08:61901053-61901073	AUCAAAACACAUCUCAACCAUCACUUAUUCCUUUUUUCUACCUAAGUGAUGGUUGAUAUUUCAGGUAGAAAAGGGAACAAUUGAUAGUUGAUGUGUGUUUUUAAUC	106	SL3.0ch08:61900988-61901093
374			+	+		miR208	UCUUGGAUUUUAUCGGAGUUA	21	SL3.0ch08:62260339-62260359	-	ACCCCGAUAAAAUCUAAGUUU	21	SL3.0ch08:62260425-62260445	GAGUGCUACUAGUUCUGAAAAAUCAAAAUUCUCAGUUGACCUUGUCACUCAUUUCUUUUUUCUUUGGAAAUUAUUAACCCCGAUAAAAUCUAAGUUUCCAAAGGCUUUAAUGUUACUCGUCAAGUAAAUGGUGAUGAGUUGGUAAUGUUAAGGUUUUUGGAAUCUUGGAUUUUAUCGGAGUUAAUGACUUUUGAAGGAAAGAAAUGAGUGGCUAAGUCGAUGGAGAAUUUUGAUUUUUCAGAACCAGUAACACUC	255	SL3.0ch08:62260267-62260521		match the sly-MIR9474 pre-miRNA
375	+						UGAUGCAAGUGAUGCAGGGCC	21	SL3.0ch08:63110349-63110369	-	CCCUACAUCACUACCAUCAAC	21	SL3.0ch08:63110263-63110283	UUCUCUUCAUCCGACAAUGAUGAUGCAAGUGAUGCAGGGCCUGAUGGGUGAAUAAUGGAUUUCUACCAAAGUUCUAGGAAUUUCAUCAGUUCAGUCAUCAUGGAAGCCCUACAUCACUACCAUCAACAAUGUUAGAUGGUGAGACAA	147	SL3.0ch08:63110243-63110389
376	+		+	+		miR399	UGCCAAAGGAGAGUUGCCCUA	21	SL3.0ch08:63631965-63631985	-	GGGCAAUUCUCCGUUUGGCAGA	22	SL3.0ch08:63632007-63632028	UAUUAAGUGAAACAGUUGUAGGGCAAUUCUCCGUUUGGCAGAUAUAUGAUUAUGAAUGUAAUCUGCCAAAGGAGAGUUGCCCUAUGAUUGCCUCUGCUUAAUUA	104	SL3.0ch08:63631945-63632048
377	+						UUUGUCCUAAAACUAUGCGUA	21	SL3.0ch08:64194532-64194552	-	CGCAUAGUUCUAGGUCAAAUU	21	SL3.0ch08:64194324-64194344	CUUUUGGGCGAAGGGUUGAAUUUGUCCUAAAACUAUGCGUAAUGAAACAGAUUUUCCCUCCGUUAAUAGUUGGGGUCAAAUAUGCUCUGGCCGUUACUAAAAUGGGCUAAAAUUGCCCUUAUUUUCAAAUGCCAGAAGCUUACCACCCGGUGAUGCCAUGUAAUGGUGAGGGCCUAAUUGACCUAACUAUUAACGGGAGGGCAAAUAUGUUCUAUUUCACACAGUUUUCGCAUAGUUCUAGGUCAAAUUUAACCCUUUUCCCAUAUUUU	269	SL3.0ch08:64194304-64194572
378				+		miR159	UUGGAAAGAAGGGAGCUCUAC	21	SL3.0ch08:64455981-64456001	-	AGAGCUCUUCUGAAUUCCAAAA	22	SL3.0ch08:64456130-64456151	AGGUAGAGCUCUUCUGAAUUCCAAAAAGGAUCUGAGAGGGAAAAUUGAGCUGCUAAUCUAUGGAUCCCUCAAUCCUAUCUAUUCUCAAAUUAAUUUUAGAUAGGUUUGUGGUUUGCAUAUAUCAGGAGCUACAUUUACUCUUCUAGGAUCCUUAUUGGAAAGAAGGGAGCUCUACACU	178	SL3.0ch08:64455978-64456155	3.42115
379				+		miR159	UUGGAAAGAAGGGAGCUCUAC	22	SL3.0ch08:64456456-64456476	-	AGAGCUCUUCUGAAUUCCAAAG	22	SL3.0ch08:64456605-64456626	AAGGUAGAGCUCUUCUGAAUUCCAAAGAGGAUCUAAGAGGGAAAAUUGAGCUGCUGAUCUAUGGAUCCCUCAAUCCUAUCUAUUUUCAGAUUAAUUUUAGAUAGGUUUGUGGUUUGCAUAUAUCAGGAGCUGCAUUUACUCUUCUAGGAUCUUUAUUGGAAAGAAGGGAGCUCUACACUU	180	SL3.0ch08:64456452-64456631	3.42115
380	+					miR159	UUGGAAAGAAGGGAGCUCUAC	21	SL3.0ch08:64456923-64456943	-	AGAGCUCUUCUGAAUUCCAAAG	22	SL3.0ch08:64457072-64457093	AAGACCAGAGUUUUGAAUGUAGAGCUCUUCUGAAUUCCAAAGAGGAUCUAAGAGGGAAAAUCGAGCUGCUAAUCUAUGGAUCCCUCAAUCCUAUCUAUUCUCAAAAUAAUUUUAGAUAGGUUUGUGGUUUGCAUAUAUCAGGAGCUGCAUUUACUCUUCUAGGAUCCUUAUUGGAAAGAAGGGAGCUCUACACUUGAUAACCUGGGGUUUU	211	SL3.0ch08:64456903-64457113	3.42115
381	+		+	+	MI0033710	miR159	UUGGAAAGAAGGGAGCUCUAC	21	SL3.0ch08:64457396-64457416	-	AGAGCUCUUCUGAAUUCCAAAG	22	SL3.0ch08:64457545-64457566	AAGACCAGAGUUUUGAAGGUAGAGCUCUUCUGAAUUCCAAAGAGGAUCUAAGAGGGAAAAUCGAGCUGCUAAUCUAUGGAUCCCUCAAUCCUAUCUAUUCUCAAAAUAAUUUUAGAUAGGUUUGUGGUUUGCAUAUAUCAGGAGCUGUAUUUACUCUUCUAGGAUCCUUAUUGGAAAGAAGGGAGCUCUACACUUGAUAACUUUUUUUUUU	211	SL3.0ch08:64457376-64457586	3.42115	sly-miR159b in miRBase
382	+		+	+		miR159	UUGGAAUGAAGGGAGCUCUAC	21	SL3.0ch08:64457871-64457891	-	AGAGCUUUUCUGAAUUUCAAAG	22	SL3.0ch08:64458020-64458041	AAGAUUAGAGUUCUGAAUGUAGAGCUUUUCUGAAUUUCAAAGAGGAUCUGAGAGGGAAAAUCGAGCUGCUAAUCUAUGGAUCCCUCAAACCUAUCUAUUCUCAAAAUAAUUUUAGAUAGGUUUGUGGUUUGCAUAUAUCAGGAGCUUCAUUUACUCUUCUAGGAUCCUUAUUGGAAUGAAGGGAGCUCUACGUUUGAUAACCUAAUUUUUU	211	SL3.0ch08:64457851-64458061
383	+		+	+	MI0009978	miR319	UUGGACUGAAGGGAGCUCCCU	21	SL3.0ch08:64904297-64904317	-	AGAGCUUUCUUUAGUCCACAC	21	SL3.0ch08:64904448-64904468	GAUUAGAUAUAUAUAUGAAGAGAGCUUUCUUUAGUCCACACAUGGGGAACGAUAGGGUUCAAUUUGCUGCCGACUCAUUCAUCCAAAUGUUGAGGUCUUGAUAAUCGAGUGCCACCUCAGCAACUGAGUGAAUGAAGCGGGAGUACAAGUUGAGUCUUGAGCUUCCUGUACUUGGACUGAAGGGAGCUCCCUCUUACCUUUUUUUUAAUAUC	212	SL3.0ch08:64904277-64904488	1.16869	In miRBase sly-miR319a
384	+				MI0008353	miR1918	UGUUGGUGAGAGUUCGAUUCUC	22	SL3.0ch08:65545421-65545442	-	GAAUCGAACUACCGCUAACAGA	22	SL3.0ch08:65545346-65545367	AAUUAGUUGAAUUGUCAUUUUGUUGGUGAGAGUUCGAUUCUCCAUUACGCAAUCUCCUCUUCAAUUUAAGAGAAAAAGAUAUGCUACAAGGUGGAGAAUCGAACUACCGCUAACAGAAUGGAAGUUCAAAUACUUAA	137	SL3.0ch08:65545326-65545462
385	+	+	+	+	MI0008359	miR166	UCGGACCAGGCUUCAUUCCCC	21	SL3.0ch08:65815529-65815549	+	GGAAUGUUGUCUGGCUCGAGG	21	SL3.0ch08:65815414-65815434	GGAAGUUCUCUCAGUUGAGGGGAAUGUUGUCUGGCUCGAGGUCACCAAUUAGAUCCAUAAUCCCUAUAUAUACCAUGCUUUUCAAAAAAAAGAUUUAUAAUAUGAAAAGGGGUUAUGAAUCAUGUGUUAGUGUUGUCGGACCAGGCUUCAUUCCCCCCAAUUGUUACUCCUCUAGC	176	SL3.0ch08:65815394-65815569	1.88729	sly-miR166b in miRbase
386	+						UUACUUUUGGGUCAAAAUAUC	21	SL3.0ch09:88043-88063	+	CAUUUUGACCCAAAAGCAACA	21	SL3.0ch09:88109-88129	GUACAAUAAUGCCCCUAUUGUUACUUUUGGGUCAAAAUAUCCCUUUUAAAAAGAAAAGAAACAAUAUGAUUACUAGGAAAAAGGGACAUUUUGACCCAAAAGCAACAAAAGGGACUUUUUUGGACCA	127	SL3.0ch09:88023-88149
387			+				CAGUAUAUAUGUUUGCGGAU	20	SL3.0ch09:332689-332708	-	CCGUUGAAUUUAUUUAUUUGG	21	SL3.0ch09:332493-332513	UCUUUUUCUUUCAGCCCGACCAGUAUAUAUGUUUGCGGAUUGUCAAGUGUUACUGCACUUCCAACGUUUUGGAUAUUUUAGUUCUAAUUUCACGACAAGUGGAAGACCAUUUGAUUUAUGCCCUGAAUGUGAUACUACUAAGCGAGGAAUUGUUUAUGCAGAGAGCUUCAUUUCACCUACUUCACUGCUUACUUAGUAUUUGCAUAUGUUUUCUUCCGUUGAAUUUAUUUAUUUGGGUUUCUUAAUGUGUUUGCAU	256	SL3.0ch09:332473-332728
388	+						AAGCAAUGUCAAGUAACUGAU	21	SL3.0ch09:556125-556145	-	CAGUUACUUGCCAAUGCUUUU	21	SL3.0ch09:556243-556263	AAUGCUGUGUGAAUUUGCAUCAGUUACUUGCCAAUGCUUUUUAUGUUUCAAAGAAUGUCUGAACUUAGAAAUUGGGGAGUAGGAGUAGUUAUUUAAUACCCAUCUUGAGAUUGAGCAGAAACAUUCUUGAAACAUAGAAAGCAAUGUCAAGUAACUGAUGCAAAUUUGCAAUCGCAAGG	179	SL3.0ch09:556105-556283
389				+			AACAAGUCAAUGAGAAGCUUU	21	SL3.0ch09:785064-785084	+	AGCUUCUCAUUGACUUGAAUUA	22	SL3.0ch09:785283-785304	GACAUUCUUAAACAAGUCAAUGAGAAGCUUUUCUAUUUCCACAUGACAUCUCAACUAAAAGAUCAACUUUCUUCAGCAUGGUCUCAAUGCAUCUACGAUCUUGUUAGAGACUCAAACAACUUUUGCUACCGUCAGGCAUGCUGCCGAAGUGUGUUCAUGUGACCAAUGUUAUCUUCUAUUUUUUCAUUUUUUCAAAGGAAUACUAAAAUUAAUUAUGUGAAAAUAGAAAAGCUUCUCAUUGACUUGAAUUAAAUAAUGUUA	261	SL3.0ch09:785054-785314
390	+						UAAAGAUAUGACACAUGAGCC	21	SL3.0ch09:1180573-1180593	-	CCCAUGUGUCAUAUCUUUACA	21	SL3.0ch09:1180602-1180622	GUUCUUCAGGAUGAGUUAGGCCCAUGUGUCAUAUCUUUACAUGGUCUGAUAAAGAUAUGACACAUGAGCCCAACUCAUCCCCAAGAGUUA	90	SL3.0ch09:1180553-1180642
391				+		miR160	UGCCUGGCUCCUUGUAUGCCA	21	SL3.0ch09:1279277-1279297	-	GCAUUCUAGGAGCUAAGCAUG		SL3.0ch09:1279216-1279236	ACAUGCCUGGCUCCUUGUAUGCCAUUUGCAUUGUUCCACCAAGAAUUGAUGGCCUUUUCAGAUGGCAUUCUAGGAGCUAAGCAUGU	86	SL3.0ch09:1279215-1279300
392	+	+	+	+	MI0033685	miR530	UGCAUUUGCACCUGCACCUUA	21	SL3.0ch09:1677603-1677623	+	AGGUGUAGGUGUUCAUGCAGA	21	SL3.0ch09:1677659-1677679	AAACAAGAGAUAUUUUUAUCUGCAUUUGCACCUGCACCUUAGUGAACGAAUUAGUUCGCGUAUAAUUCGUGCAGAAAGGUGUAGGUGUUCAUGCAGACAAAAAUGGUAUCUUGGCCU	117	SL3.0ch09:1677583-1677699
393	+			+			AGAUUUACAUCUGAGACAGUG	21	SL3.0ch09:3252328-3252348	-	CUGUCUCAAAUGUAAAUCCUC	21	SL3.0ch09:3252423-3252443	GGAAACUGAAGGCUGAAACACUGUCUCAAAUGUAAAUCCUCAGGUCGCCAAAGUCUAUAUCCUCCAAAAAGUAGUGCAUUUUUGGAGUAGAACAACAUAGACAUUGACGACAUGAAGAUUUACAUCUGAGACAGUGCAUGUGAUACCAGUUAAAUA	156	SL3.0ch09:3252308-3252463
394			+				GGGAAUGAUGAAUAUCUGUU	20	SL3.0ch09:3485559-3485578	-	AUGGUGUUCAUUGAUCCCUUA	21	SL3.0ch09:3485710-3485730	UCUUUUAUUUUUUGAUUUACAUGGUGUUCAUUGAUCCCUUAAUUUUUGUUGGACCUAACUAUGACUAUAAAAGUUCAUUAUUAACAUUACUAACAGAAGAUUUUGAUGUAAAUUAUUAUUAAAUAUAUAAUUUGGCUUCUUUUGGCAUUUAUAGUUAAUUUUAGGUAGGUAUGGGAAUGAUGAAUAUCUGUUGUGUGAAGGGAGAACUCCCU	212	SL3.0ch09:3485539-3485750
395			+				UUUUUGGACGGCAGGGGCACC	21	SL3.0ch09:3988658-3988678	+	CGCCCCCGUUGUUAAAAAACU	21	SL3.0ch09:3988487-3988507	UCAUACUUUUGAGACAUUGCCGCCCCCGUUGUUAAAAAACUAAAGCAUAUAUUCCCUUUAUACUAAUAAACAUACACGUAUCACAAUUUUAUCCAUCGACCCGAUAUUUAUCAAUAUCAAAUCGAUAGAUAAUAUUGCGCCAUGUGUCCCUAUUUAGUCUUCCGUUAGAGUGAAGGAAAUAUAAGCUAUAUUUUUUGGACGGCAGGGGCACCAAUGUCCCAAAAAUAAUAAC	232	SL3.0ch09:3988467-3988698	2.86536
396	+		+	+		miR2111	UAAUCUGCAUCCUGAGGUUU	20	SL3.0ch09:4693015-4693034	-	UCCUUGGGAUGCAGAUUAUC	20	SL3.0ch09:4692967-4692986	AUACUGUGUUAGGUUAAUGGUAAUCUGCAUCCUGAGGUUUAGAUCAAUUUAUAACUUACUGGAUCUAGUCCUUGGGAUGCAGAUUAUCUUUACCUUACAAACAGUGCA	108	SL3.0ch09:4692947-4693054
397	+	+	+	+	MI0027570	miR164	UGGAGAAGCAGGGCACGUGCA	21	SL3.0ch09:7198224-7198244	+	CAUGUGCCUGUUUUCCCCAUC	21	SL3.0ch09:7198365-7198385	UAGGUGAGUGACGAUCGAGAUGGAGAAGCAGGGCACGUGCAUUACUAACUCAUACGCAAGAUUUAUCGAUGUUUCGAAAAUUCUGCUAUCAUAGUACUGUAUUUUACAGCAAAUAGUGUUUGUACUUUACAUGUAUGUGAUAAAAUGAUGAGUUAGUUAUUCAUGUGCCUGUUUUCCCCAUCAUGACCACUCAACCUUAUUA	202	SL3.0ch09:7198204-7198405	2.9767	SlMIR164a in miRbase
398	+		+	+			AAUUAAUUGUUCAGCUCUUCC	21	SL3.0ch09:8274777-8274797	+	AAGAGCUGAGUAAUUAAUUAU	21	SL3.0ch09:8274835-8274855	CUCAUAACACAUGCCUAAAUAAUUAAUUGUUCAGCUCUUCCUCCACAUCCAUUCAAAUGGUUUGAAUGGCCAUGGAGGAAGAGCUGAGUAAUUAAUUAUUAAUGUUGUUGUUGUUUGUA	119	SL3.0ch09:8274757-8274875
399	+	+	+	+	MI0029123	miR390	AAGCUCAGGAGGGAUAGCGCC	21	SL3.0ch09:8388455-8388475	+	CGCUAUCCAUCCUGAGUUUCA	21	SL3.0ch09:8388513-8388533	AUAUGCAUGGAGAAUCUGUAAAGCUCAGGAGGGAUAGCGCCAUGGAUGACUCAAUUCGAUUUUUGUACACAUCUUUAGCGCUAUCCAUCCUGAGUUUCACGGCUUUUUCAUGCUUUUUU	119	SL3.0ch09:8388435-8388553	1.92866
400				+			AUAAGUGUGUCUCUGCGAUUU	21	SL3.0ch09:12559692-12559712	-	AUCUCAGAGACACACUUAUAC	21	SL3.0ch09:12559902-12559922	ACCUAUGCCCGAAAUCUCAGAGACACACUUAUACUAUACUAAGGUCCUAUUACCCCCCUGAACUUAUUUUAUUAAUAAUCUUUUACCCCUUUUCGACCUAUGUGACACUAUCUUAUGGGCCAAACGAAGGUUGACUUUUUUUAAACUAGUGCCACGUAGGCUAAAAAGGGGUAGAAAAUUACUUAUAAAAUAAGUUCAGGGGGUAAUAGGACCUUAGUAUAAUAUAAGUGUGUCUCUGCGAUUUCGGAGAUAGG	254	SL3.0ch09:12559682-12559935
401	+	+					UGAUGAAGAUAAGAAAUGAUC	21	SL3.0ch09:14559418-14559438	+	UCAUUUCUUAUCUUUAUCAUA	21	SL3.0ch09:14559318-14559338	UUAAUUACUUCAAAAGUAGAUCAUUUCUUAUCUUUAUCAUAAUCUAAUGACAGUUUUCCUUUGUACUUCUUAUUUUUUUCCUUUCUCAAAAAUAGUACUAAGGAAGACUGCAUUCGAUUAUGAUGAAGAUAAGAAAUGAUCUACUUUUGACGUAAUCCUUU	161	SL3.0ch09:14559298-14559458
402			+				ACCAAUGAAGCUUCCACUGAAU	22	SL3.0ch09:14989499-14989520	+	UCAGUAAUGGAGCUAGUUGGU	21	SL3.0ch09:14989296-14989316	CAUGAAUGUGCAUUAAGACUUCAGUAAUGGAGCUAGUUGGUCCCGACGGGCAAACCAUCCCAUUUUGAAGGUCAAACGAACCUAAAGCAAGUAAACCUUCCAUUUUUUUGAUUUUUGCGUGCUAUAGUCCAUUGAAUUUUUACUAAUAUAGAAUUACAACAUGAUAUUUGUCGCUCAUUGAAGUAUCGAUCGUUACCUCUUACUAUGACAUUAGGCGUGGACAACCAAUGAAGCUUCCACUGAAUUUGAUGGCUCUCAAGCUCAG	265	SL3.0ch09:14989276-14989540
403	+			+			UUGACGUUAUCUCAAUUGCUU	21	SL3.0ch09:15197747-15197767	+	ACGAUUGAUGUAAUGGCAAGA	21	SL3.0ch09:15197699-15197719	UUAAUGAAAAAGAUGAGAAAACGAUUGAUGUAAUGGCAAGAGGAGGCCUUCUUUAACGACCCAUUCUCUUGACGUUAUCUCAAUUGCUUCAUCAUCUUCUUCAUCACAC	109	SL3.0ch09:15197679-15197787
404	+			+			UGAGCAAUGUAGGUCUAGACU	21	SL3.0ch09:16037327-16037347	-	UCUAGACCUACGUUGCUCGGA	21	SL3.0ch09:16037441-16037461	UACUGUAAGUUAGCUGCUAGUCUAGACCUACGUUGCUCGGACUCCAAAAAUUGUUGCAGCACCACUAUCAGAUCCUCCAAAAUGCACUAUUUCUGAAGGAUCCGGCACCCAGCCAUCGACAAUUUUAAAGAGUCUGAGCAAUGUAGGUCUAGACUAAGGUCUCACUUACAACACU	175	SL3.0ch09:16037307-16037481
405			+				UGGGACUGAUUGAAGAGUCGG	21	SL3.0ch09:35639085-35639105	+	CACUCUAUAAUUGGUUCCCCU	21	SL3.0ch09:35639222-35639242	UCGGGAAAUUUAUUAACUACUGGGACUGAUUGAAGAGUCGGUGCCUCUGCCUUUAUGUCAAGCACCCGAAUCAGAUGGUAAAUAUAGCCUUUUCUAACCAUCUUCCCGGCCUUGAGGUAUGAAAUGAACUUACCUUUCGGCGAUACUGUAUCCCUUCCACUCUAUAAUUGGUUCCCCUGGAAAUUGAAAUCGAAAUAU	198	SL3.0ch09:35639065-35639262
406			+				AUUAUUUUAUGAUGAAGGAU	20	SL3.0ch09:37744750-37744769	+	UCGAUUAUGAUAGAAUUCUUU	21	SL3.0ch09:37744864-37744884	GUAAUUUACAUGUAUUGAUGAUUAUUUUAUGAUGAAGGAUUAAUUUGGAAUAUUGUAUGACGAUUUGAACUUGUCUAUCUUAGAUCUCCACGAGUUCAAUGGAACAUUGAUCUUGUAAUGUAUAAAAUUUUAAUUCGAUUAUGAUAGAAUUCUUUUAGAUACUUCCUUAGGCUUA	175	SL3.0ch09:37744730-37744904
407			+				UAAUCUAACUGAUGAACAGGUA	22	SL3.0ch09:60377024-60377045	-	ACUGUAAUCGGUGUGAUUAGG	21	SL3.0ch09:60377057-60377077	AUUAUCAAAAUGAGGCACGAACUGUAAUCGGUGUGAUUAGGAUUGUACUAGAUAAUCUAACUGAUGAACAGGUAUUUAGUAUUAUUAGUAUCUU	94	SL3.0ch09:60377004-60377097		pre-miRNA fold does not meet criteria
408				+		miR167	UGAAGCUGCCAGCAUGAUCUA	21	SL3.0ch09:64211055-64211075	+	GGUCAUGCUCGGACAGCCUCACU	23	SL3.0ch09:64211115-64211137	AGUGAAGCUGCCAGCAUGAUCUAAACUUGGCCAUUUAUAAAGAAAAUGGGUGACUAAGGUUAGGUCAUGCUCGGACAGCCUCACU	85	SL3.0ch09:64211053-64211137	2.02301
409	+	+	+	+		miR167	UGAAGCUGCCAGCAUGAUCUA	21	SL3.0ch09:64219833-64219853	+	GAUCAUGUGGCAGCAUCACC	20	SL3.0ch09:64219887-64219906	GAUCGUGAACCACUAGCAGUUGAAGCUGCCAGCAUGAUCUAAACUUUUCUAUUGCUCCGUACGAGGAAAGAUCAGAUCAUGUGGCAGCAUCACCUGUUGAUGGUUUCGCGGAAU	114	SL3.0ch09:64219813-64219926	2.02301
410				+			GAAAAUAAAGACUUCACAGACU	22	SL3.0ch09:65707947-65707968	+	UCUGUGGAUUCUUUAACUUCUU	22	SL3.0ch09:65707911-65707932	GAUCUCCAAGUCUGUGGAUUCUUUAACUUCUUUUUUUUUAAAAAAAGAAAAUAAAGACUUCACAGACUUGGAUAUA	76	SL3.0ch09:65707901-65707976
411	+						UUCCCUUUUUCUACCUGAAUU	21	SL3.0ch09:66079014-66079034	+	UUCAGGUGUGAAAAGGGAAUA	21	SL3.0ch09:66079165-66079185	AUUAGGCCUACUAUAGGUUGUUCCCUUUUUCUACCUGAAUUAUCACCGUGUAUGUAUAUUAAAAAACACACAUAGUUAAGUAGAUGAUAAUAGUUCAAGUAGGAUUAGGUCUUAAAUGAUAGAUGGCCUAAUCAGCAUUGAGGUGUGUUUUUAAUACAUAGAUGGUGAUAGUUCAGGUGUGAAAAGGGAAUAACUUGCACCUCAGGUGUACU	212	SL3.0ch09:66078994-66079205
412	+						AAAUAGAGUGGAUAUGCAAAC	21	SL3.0ch09:66631393-66631413	-	UGGCAUACCCGCUUUAUUUAA	21	SL3.0ch09:66631481-66631501	AAAUACACUAAUCUAAACGUUGGCAUACCCGCUUUAUUUAAUAUUAUUUUUAUAUGGUAUACACUUAAAUAAUUUCUAAUUUUUUUCUAAGGGUAUAAAAAUGAUACUAAAUAGAGUGGAUAUGCAAACGUUUGUAUUAGUUAUAUUUC	149	SL3.0ch09:66631373-66631521
413			+				GAUGGAAAAAUAUCAGUCGA	20	SL3.0ch09:67461344-67461363	+	UUUGAUGGUGGUUUUUAUCGU	21	SL3.0ch09:67461437-67461457	GUGAAUCGUCGCAGUCCGACGAUGGAAAAAUAUCAGUCGAAUAAUUGUGGUUGUUGCGAGUUAAUUAGUUAUAUGGUCACUCAACUAAUGAAAAUCGCUCUGAUUUCCUUUUAUUUGAUGGUGGUUUUUAUCGUAUUUCAAUCCAUUUGUAAAA	154	SL3.0ch09:67461324-67461477
414	+		+	+		miR167	UGAAGCUGCCAGCAUGAUCUA	21	SL3.0ch09:68911057-68911077	+	GAUCAUGUGGUUGCUUCACC	20	SL3.0ch09:68911112-68911131	UAGCGUAGACUACUAUCAGUUGAAGCUGCCAGCAUGAUCUAAACUUACCUAUAAAUUUAUAUUAAGGCAAGAUCAGAUCAUGUGGUUGCUUCACCUGUUAGUUCGUACUACGAAA	115	SL3.0ch09:68911037-68911151	2.02301
415	+		+	+		miR166	UCGGACCAGGCUUCAUUCCCC	21	SL3.0ch09:69474315-69474335	-	AGAAUGUUGUCUGGUUCGAAA	21	SL3.0ch09:69474483-69474503	AAACAAAGAUAUUGUUGGGGAGAAUGUUGUCUGGUUCGAAAUCUUUCUAUAGAAAAAUCAGUGGUGGAUUCAGUUAUGAGUUUCAAGAUCGUUAAAUCUUAUAUAUGUACAAAAAUAAGUACAAUAUAUAUUUUUAGACCCUAAAAUGUCGAAUAUAUAUUCUGAAUUCGUCAAUUUAUUGAGUGAUUUCGGACCAGGCUUCAUUCCCCUCAACUCUAUGAGUUAUUCA	229	SL3.0ch09:69474295-69474523	1.88729
416			+				UACUGUACAGCUUUAUAUCGA	21	SL3.0ch09:71482713-71482733	-	UGGACCUUUGUACAUUGUAUU	21	SL3.0ch09:71482671-71482691	AUAUUGUUCUUGUUGUUAUAUACUGUACAGCUUUAUAUCGAGUAUCAAAGUUACUACGCGGUUGGACCUUUGUACAUUGUAUUCAUAUAAUAAUCGAAAAGAG	103	SL3.0ch09:71482651-71482753
417	+						AUCUUCGAGUCAACAACAGUA	21	SL3.0ch09:71812483-71812503	+	CUGUUGUUGAUUCGAAUAUCU	21	SL3.0ch09:71812557-71812577	UAACGGGUCGAUUGUUACAUAUCUUCGAGUCAACAACAGUAUUUAUUUUUCAAUAUAUUUAAUAUAUAUAAUGAAUAUAUUUGUUGAAAAUCAACUGUUGUUGAUUCGAAUAUCUGAAGCAAUCUCGAUCCGUAA	135	SL3.0ch09:71812463-71812597
418	+						ACGAUUAACUUAGAAUUCUUG	21	SL3.0ch10:401998-402018	-	AGAAUUCUAAGUUGAUCCUCA	21	SL3.0ch10:402076-402096	AAUAGAGCCAAAUAGUUCUAAGAAUUCUAAGUUGAUCCUCACUAGCACCACAAAGAUUUUUUUUAGUUUCAAAAAACAUAUUCUGUGUGGUGCUGAUGACGAUUAACUUAGAAUUCUUGGAGCAUUUUGCUCUACUUGA	139	SL3.0ch10:401978-402116
419	+						UGAAACCCCGUGUAUGACAUG	21	SL3.0ch10:989448-989468	+	UGUCUUACGCAGGGUUUCAAC	21	SL3.0ch10:989504-989524	CUUGAUAGAGCUGUGUCUUGUGAAACCCCGUGUAUGACAUGGCAAAACCGUGUUGGGUAAAAACAUGUUUUUGCCAUGUCUUACGCAGGGUUUCAACAAAUCUUCUUCGUCGAAAAA	117	SL3.0ch10:989428-989544
420	+			+			CCGGUGGAGCUUACAACAGCA	21	SL3.0ch10:1015147-1015167	+	CUGUUGUAAGCUCCACCGAAA	21	SL3.0ch10:1015207-1015227	AGAGUUUAUUAUGCAUGAUUCCGGUGGAGCUUACAACAGCAAGAAAAUGAGAGAGAGCAAAAAUCUCUCUCACUGUCUUGCUGUUGUAAGCUCCACCGAAAUUAUGCAUAGGGAUAACUAU	121	SL3.0ch10:1015127-1015247
421	+		+	+			UAACUUCGUCUAGCUCGCCUUC	22	SL3.0ch10:1700099-1700120	+	AGGGGAGAUAGAUGAAGUUAGG	22	SL3.0ch10:1700211-1700232	AAUCUUCUUUACAAUUCUCCUAACUUCGUCUAGCUCGCCUUCUAACUUACUCUGGACUUUUACUCAUUAAAAAUUAUCGUAACCACCUCUGCACCACUACAUUAAUAACUGAAAUGUCAGUAGUUAGUUAGAAGGGGAGAUAGAUGAAGUUAGGAGAUAAGAUUGAAGUGAAAG	174	SL3.0ch10:1700079-1700252
422	+						UAAAUGUCCUCUUCAGACUGG	21	SL3.0ch10:2048873-2048893	-	AGUCUGAAGAGGAUAUUUAGU	21	SL3.0ch10:2048934-2048954	GUGAAACUCAUAUGCAAACCAGUCUGAAGAGGAUAUUUAGUUCAAACAUAUUUUUUUUUCCUUAUCAAAAAAUGUUUGAACUAAAUGUCCUCUUCAGACUGGNNNNNNNNNNNNNNNNNNNN	122	SL3.0ch10:2048853-2048974
423	+						UUUGUCAAAAGUGAGCACUUU	21	SL3.0ch10:2328699-2328719	+	AGUGCUCUCCGUUUGAUAAACU	22	SL3.0ch10:2328886-2328907	AGCAGUUUUGGUCCUUUAAGUUUGUCAAAAGUGAGCACUUUUGCUCUUCAUCAGAUAUUUUACCAAACUCCAAUUGAUAAAUUUAAUUAGAACAGUGAAAUGAGAAGUACUUAAUGGGAACUCACAUUUGGAAGUACGCCAUUUGUAGUUUAUGUUAUUUUUGGUCCAUUUCAAUCAGAGUUUGAUAAAUAUUUGAUGGAAACCAAAAGUGCUCUCCGUUUGAUAAACUUAAAAGGACUAUUCUGACCC	249	SL3.0ch10:2328679-2328927
424	+		+	+		miR166	UCGGACCAGGCUUCAUUCCCC	21	SL3.0ch10:3309284-3309304	+	GGAAUGUUGUCUGGCUCGAGG	21	SL3.0ch10:3309133-3309153	AGGGAGUUUUUCUUUUGUGGGGAAUGUUGUCUGGCUCGAGGAAAUCUUCAAUCUUGAUUAAUUUUAAUUUUUUUUAACAUGUUUUUUAAUAGUAAUUACUAUGUUGUUACAUAGAUCUAUACAAUAUUUAUGAUAGAUCUACGAAUUUUUUAUCAUAUUGUUUGAGUAUCGUCGGACCAGGCUUCAUUCCCCUCAAAGAUUAUUACUAUCGC	212	SL3.0ch10:3309113-3309324	1.88729
425	+					miR828	UCUUGCUCAAAUGAGUAUUCCA	22	SL3.0ch10:3426251-3426272	-	AGAUACUCAUUUGGGUAAGAAG	22	SL3.0ch10:3426203-3426224	UUCACUUCUUUGGGAAAGCCUCUUGCUCAAAUGAGUAUUCCAACAAAUGUCUAAUUGACAUACUUUUGAGAUACUCAUUUGGGUAAGAAGUUUUACCAGGAAGGUUGUAC	110	SL3.0ch10:3426183-3426292
426	+	+	+	+	MI0029126	miR477	UGUCUCUCCCUCAAGGGCUCC	21	SL3.0ch10:3630114-3630134	-	AGUUCUUGUAGGGUGAGACAAC	22	SL3.0ch10:3630052-3630073	UCAAGCUAGGCAUUGCUUGUUGUCUCUCCCUCAAGGGCUCCUCUUCAAGAUCCUUAUAAACAAGAAAGCAUGAGGGGGAGGAGUUCUUGUAGGGUGAGACAACAAGAAAUUCCUUGCUCACUU	123	SL3.0ch10:3630032-3630154	3.6781
427	+						UCGCAAACAUCUUAACUUUGA	21	SL3.0ch10:3978606-3978626	-	AAAGUUAGGCUGUUUACGGGG	21	SL3.0ch10:3978545-3978565	CAUCUUGACACAGGUGUGUCUCGCAAACAUCUUAACUUUGAUAAUGCACACUUUUGAGAACGUGUCUAGAUGUGCAUUUUCAAAGUUAGGCUGUUUACGGGGUUUUCAAAGUUGGAGUGUUU	122	SL3.0ch10:3978525-3978646
428	+						UUGCAUAUACAACUGAGGAGA	21	SL3.0ch10:4749014-4749034	-	UCCUCCAGUUGUAUGUGCAAAU	22	SL3.0ch10:4749250-4749271	UUAGCGCAUGGCAUAAAAUCUCCUCCAGUUGUAUGUGCAAAUAGUUCACCUUCAUAGAUCAAAAAGCAGACACUCGACAACAGGAAAAAGGGAUUAGGUAAAACAAACUAAAGAAAGAAAAACCGAAUAUUGGGGAGAUCUGAAAUUGCUUGACAAAAAGAUCCAAUAUUUGGGUUUUGUUUUCUUUAAUUUGUUUUUUCAAAUGCCUUUAUCCUGACAUUGAGGUGUUUCCAUUUUGGUAUGUGAAGGUGAAUUGUUUGCAUAUACAACUGAGGAGAUUUUAUCCCACAUGUGGUUG	298	SL3.0ch10:4748994-4749291
429	+						UCAAAAAUUUCCCUCCUCUUG	21	SL3.0ch10:5262085-5262105	+	AGAAGAGGGAAUUUUUUGAGG	21	SL3.0ch10:5262157-5262177	AUAAUAAGGAUGCUAAUUCCUCAAAAAUUUCCCUCCUCUUGAAAAAAAAGGAAACAAAGUCAAAUAUCUUAUUACCUUUAUUUUCCUUUUCUAGAAGAGGGAAUUUUUUGAGGAUUUGACCCCCUUAUGUUGG	133	SL3.0ch10:5262065-5262197
430				+		miR8001	UGGGAAUUAGUAUGAAAAUUU	21	SL3.0ch10:14047075-14047095	-	GUUGUCUUAUUUUUAAUUUCUAGA	24	SL3.0ch10:14047257-14047280	UGGUAUUAGCAUGUUGUCUUAUUUUUAAUUUCUAGAUUUAACAGCUUCAUUUCUCCAUUCUCUGAUUCUGUUAUUGUCUCAUUGCUUAGUAUGACUCUUUUGAAUCGAGUGUUUAUGUCUCUAUUGUUUAAAUUUUAGUCGACAUGCACACAACAAAAAUAUCCACAGGAAAAUUGUGAAUUACAUGGGGAUAUAUUUGGGAAUUAGUAUGAAAAUUUGCAGAAAAAU	228	SL3.0ch10:14047065-14047292
431	+						AGAUGAAAGCUGAGAGAUGUU	21	SL3.0ch10:18893013-18893033	-	CCUUUCUCAGCUUUCAUCUUU	21	SL3.0ch10:18893083-18893103	ACCCCGAUCUUCCUCCGCAACCUUUCUCAGCUUUCAUCUUUGUCUCUUCCUCCGCAACCUCAAACUAAUGGAGAUUAUUGACAAAGAAAGAGAUGAAAGCUGAGAGAUGUUGCGGAGCAAGACCGGAAAUG	131	SL3.0ch10:18892993-18893123
432			+				UUGAAGUAGAAGGUUGCAUCCC	22	SL3.0ch10:20728527-20728548	+	AACAACAUUCUACCAUCGACA	21	SL3.0ch10:20728552-20728572	AAGUUUUCGAUAGCCCAUAGUUGAAGUAGAAGGUUGCAUCCCUCGAACAACAUUCUACCAUCGACACAUGCUGAAUACUCCUCAUU	86	SL3.0ch10:20728507-20728592
433			+				AAGGGUGUGAUGAGAUUCGGC	21	SL3.0ch10:25020286-25020306	+	GAGAUACGUUGGGCCUUAUCA	21	SL3.0ch10:25020327-25020347	UUCUGAAGGUAUCACCCAUGAAGGGUGUGAUGAGAUUCGGCAAGAAGGGGAAGCUAAGUCCGAGAUACGUUGGGCCUUAUCAGUUUGUUCGUAGGAUAGGCA	102	SL3.0ch10:25020266-25020367		pre-miRNA fold does not meet criteria
434			+				AUGUUCCAAAAGUAUGACGGA	21	SL3.0ch10:40247838-40247858	+	GGUCAUACUUUUGGGAUAUAA	21	SL3.0ch10:40247647-40247667	AAUGGUAUGCAAAUAUGUUCGGUCAUACUUUUGGGAUAUAAGUACCCCUGCCGUUCAAAAACUAGAGCAUAUAUACUAACAGACAAGCACAUAAUCUUAUCCACCGACCCGAUAUCGGAUCGAUAGAUAAGAUUGUGUCACAUGUCCUUAUUUAACCUUCAGUUAGAGUGAAGGGCAUAUACGCUCUAGUUUUUGGACGGCAGGAACACCAAUGUUCCAAAAGUAUGACGGAGGAUAUCUGCAUACCAUUUA	252	SL3.0ch10:40247627-40247878
435			+				UCCUCAAGAGUUUGUAGACGAG	22	SL3.0ch10:42422800-42422821	+	UGUUGACAGACUGAGAGAUUU	21	SL3.0ch10:42422731-42422751	AACCCACUGGUUUGCAGCAUUGUUGACAGACUGAGAGAUUUCACAAGGAUGAAUCCUCCUAUAAUCACAGGGGCUAAGGCUUUAGAGGAUCCUCAAGAGUUUGUAGACGAGGUACAUAAGAUCAUGGUGGU	131	SL3.0ch10:42422711-42422841
436			+				AGUGUGUGAAGUCUAACUAAU	21	SL3.0ch10:43820647-43820667	+	GGAUGGAUGCCCGGGCAUUGA	21	SL3.0ch10:43820845-43820865	CUUCAACUAUUUGUUUAUAUAGUGUGUGAAGUCUAACUAAUGGAAAGUGCCUAUGAAUGAGUUCCAAGAAAGCGGCCGUUCACGUCAGGAAUAGAGGCCGUUAAGGAUGUACUUGCUUUUCCUUUUUUUCGUCGAGAUUGGGUUGGUGUGAAGUGUACCGCUUGUCUAGCCUAUGCUUUGCAAGCUUACACAGGGUACAAGAUCGAAAAGAAUGCAUUGGAUGGAUGCCCGGGCAUUGAGAAGGAAGGACGCUUUCAGA	259	SL3.0ch10:43820627-43820885		pre-miRNA fold does not meet criteria
437	+						AUCCCUAGACUGUGACCGGAA	21	SL3.0ch10:46346331-46346351	+	UCGGUCAUAGUUUAGGGGUAC	21	SL3.0ch10:46346580-46346600	UUUAGCGGUAAGGCACAAGUAUCCCUAGACUGUGACCGGAAUCCCAGAGACACACCUUAACUAAACUAAGGUCCUAUUACCCCAUGAACUCACCUUGAUUUUUUAUAAUUUUGUACACCUUUUGACUUAUGGAACACUCCGUGUCUCCACUUUGUUGAGGGGUGUGGGAGAUAUUUGGAGGCUGCAUAGGCCAAAAAGAUUUUUUUUUUUUGGGGGGGGGGGGGGGGUUAAUAGGGCCUUUACUUUAGUUAAGGUGUGUCUCUGAAAUUUCGGUCAUAGUUUAGGGGUACUUGCGCUUUAUCCCUUCAUU	310	SL3.0ch10:46346311-46346620
438	+			+			CUUGCUUUUUUGUAUAAGCCUG	22	SL3.0ch10:58314587-58314608	+	UGCUUAUACAAAAAGCAAGUG	21	SL3.0ch10:58314306-58314326	CAUAUUUCAAAACUUGUUCAUGCUUAUACAAAAAGCAAGUGAAUUUGAUGUUCAUGAUGGUAAUGCUUUUUUCAUCAAAUGGUAUUAGUUAUAAGUAGUUAUUGAUAAAUUUUUGAAAUCUUGAUAUAAUUGUAUGUGAAAGUACUCAAUUUAUCAUCGCUCAUUUCAAAAUUCUUAAGUAUGUUGUUGAUCUUGUUCACUUUGUUUCAAGCUAACAAGAUCAUUACUUUUAUUUAGCAUUAUAUUACAUUUUGAAAAUCAAUCGAUAAUGUCAAAUAUUUUGACGAAAAUAAUAUUAUUACUUGCUUUUUUGUAUAAGCCUGAAUGAUGUUUUGAAAAUGUG	343	SL3.0ch10:58314286-58314628
439	+						UAUCCUACAUGUUGACCCCCUG	22	SL3.0ch10:58471461-58471482	-	CGGGGUCAACAAGUAGGAUACC	22	SL3.0ch10:58471301-58471322	GAUGACAACAUUCCCAAGAGUAUCCUACAUGUUGACCCCCUGCAAGUGAGUAGACAAUUGAUUGCAAAUACCAACCGGUAGAUUAUAGGCAUGAAGUCAAAUUUUUGACUUAAGUCAACAGCUCGGCCUGAUGACUAGAAUAUGCAUGAUCAUAUUUGCGAUCAAUUUCCAACCCAGCUGCGGGGUCAACAAGUAGGAUACCCUUGGGAGUGUCAUCAUAAC	222	SL3.0ch10:58471281-58471502
440			+				GAACUAAUGUCGCUAAAGACU	21	SL3.0ch10:59176835-59176855	-	UCUUUAUAGGCAUUAGUUAAG	21	SL3.0ch10:59176864-59176884	ACUAAUAAAGAGUGCUAAAAUCUUUAUAGGCAUUAGUUAAGUGUCAUUAGAACUAAUGUCGCUAAAGACUUUAGAAAUAUAUACAAAAAG	90	SL3.0ch10:59176815-59176904
441	+		+			miR164	UGGAGAAGCAGGGUACGUGCU	21	SL3.0ch10:59290598-59290618	+	CAUGUGCCCAUCUUCCCCAUC	21	SL3.0ch10:59291182-59291202	AAGGUGAGUUUUGGGCAAGAUGGAGAAGCAGGGUACGUGCUUUACUAACUCAUGUAUUAUAGUCUCUAAGAUUAGUUAAAGUCGCGUGUAAUCUUUUAAAAAACUUUUUAACGUAUUUAUACGUAGGUGUGUAGAUUCGAGAUUAAAGUUUGAUGUUUAUCAUCCAAUCCGUUGCAUUGUAGGUUUAGAAUCUAAUAUUUUUAGACAUUUUAGUAAGUAAUAUUGUACAUGUAUAUCAAACUCGUUAAAUGUAUGGUGCGUCUAUAUCUCUCUAUAUACACAAUUUGAUCGAAAGUAAUAUGUUCAAUUAAACUCACAAUACCGUCCUAAAAUCUUAUGCAAUUUGACUUACAGUUCCUAAGAAAUAUGAGAAAAAUUUACCAUGUUAUAAAAAUUACC…	645	SL3.0ch10:59290578-59291222		sly-miR164d
442	+	+	+		MI0029117	miR390	AAGCUCAGGAGGGAUAGCACC	21	SL3.0ch10:59448122-59448142	-	CGCUAUCCAUCCUGAGUUUUA	21	SL3.0ch10:59448073-59448093	AAUGGCAUGGGGAAUCUAUAAAGCUCAGGAGGGAUAGCACCAUGAAUACAUCUUAAUGGCUAUCUAUAGCGCUAUCCAUCCUGAGUUUUAUGGCUUCUUCAUGCUCGCUU	110	SL3.0ch10:59448053-59448162	3.21462
443	+						AUCAGAUGUUGUUCCUAUGCA	21	SL3.0ch10:59883551-59883571	+	CGUUGGAAUAACAUCAGAUUC	21	SL3.0ch10:59883471-59883491	AAUUUUUGUGCAAUGAAAUGCGUUGGAAUAACAUCAGAUUCAUCGAAAGACUUCUAUAAUCCUAGCCAGAAUCAAAGGUUUUUGUUGGAUGAACCAAUGAAUCAGAUGUUGUUCCUAUGCAUGUCAUUGCAUUAAAGGAAA	141	SL3.0ch10:59883451-59883591
444	+						CAUAUGGUUACUCAACUGAAG	21	SL3.0ch10:61512904-61512924	-	UUAGUUGAGUGACCAUAUGAG	21	SL3.0ch10:61512819-61512839	AAUUUCUCGAGUUGAUAUCUCAUAUGGUUACUCAACUGAAGAGUAUUAUUUCUUCUUCGUUUCAACUUUUCAUUGAACAAAGAUAACUUUCUGAGAUAAUAGUUGUUAGUUGAGUGACCAUAUGAGAAAUGAACUCGGAUUUCUCU	146	SL3.0ch10:61512799-61512944
445			+				UGUUGCUUCUUACUUGUGAGC	21	SL3.0ch10:62065067-62065087	+	CCUGUUUCGGAAGCAUAUAUU	21	SL3.0ch10:62065113-62065133	UUCUGUAUUCAGAUCUGAAAUGUUGCUUCUUACUUGUGAGCACCUCUUGUUUUAUGUGGGGAUGUUCCUGUUUCGGAAGCAUAUAUUAAUUCUUUUACCAGUUAUAA	107	SL3.0ch10:62065047-62065153
446	+					miR166	UCUCGGACCAGGCUUCAUUCC	21	SL3.0ch10:62723244-62723264	+	AAUGAAGACUGAUCCAAGAUC	21	SL3.0ch10:62722866-62722886	AAUGAAAAUGAAGUGUUUGGAAUGAAGACUGAUCCAAGAUCCUUCCAUUUUAUUUAUUUUUCUUCUCUUUAUUCAUAUUUACAAUAUUUUUUUCCAUCUUCUUUGAUAUAUAUAUUUUUUGAAUCGAACGUUUAUCAGAUAUCAUCUCUCUAUCUCUAAUGAUAGAACUAAAGUCUACGUACAUUUUACGUUUUCUAAACUCUUAUUUUUGAGAUUAUACUGAAUGGAGUAUAUUGUUAUUAUUAUCGUAUUUAUUUUUACAAUAUCCUUCUAUUUUUUGUGUUUGGUUCUUGAUUUUAUUUUUUUGUUUUUCAAUAUUGUCCAUCUUAUAUUUUUACUAUAUACAUUUUUUUUCUCUUUUUUAAUUUUGUGAGACAAAUAUAUAAUUAAGGUAGUGAU…	439	SL3.0ch10:62722846-62723284
447	+	+		+			UUAUUUGGGGUAGAUGAGCUC	21	SL3.0ch10:62785371-62785391	-	ACUCAUCUACCCCAAAUAAAG	21	SL3.0ch10:62785429-62785449	AAAACAGAUGCCUAAUCUGAACUCAUCUACCCCAAAUAAAGCAAGCAUCUUUACUAGGUCCUAGUAAAGCUGCUUGCUUUAUUUGGGGUAGAUGAGCUCAGGUUGGUGUUUUUAUUUGA	119	SL3.0ch10:62785351-62785469
448	+	+					UGCUUGUUUCGAUCUUUUAUC	21	SL3.0ch10:62799426-62799446	+	UAAAAGACCUAAACAAACAAA	21	SL3.0ch10:62799516-62799536	CCCAUCAACUCACGAAUGUUUGCUUGUUUCGAUCUUUUAUCACUGUAAACAUUUCCUCUCAUGUGAUAGUUUUGGAUAGACCACCUUAAAGCUUGAGAUGUUUUUACUGAUAAAAGACCUAAACAAACAAACUUUAGUGAGUUCGUGAACU	151	SL3.0ch10:62799406-62799556
449	+	+	+	+	MI0020258	miR6027	UGAAUCCUUCGGCUAUCCAUAA	22	SL3.0ch10:62982562-62982583	+	AUGGGUAGCACAAGGAUUAAUG	22	SL3.0ch10:62982461-62982482	UUUCGUAAUUUUACAUGAUUAUGGGUAGCACAAGGAUUAAUGUGAAACAGAAAAGUGAUAUGCAAAGAAGAUGGAGAUUCAAUUGUUUAUUGUUACGAAGAAAACACUUUUGUGUUUCUCGUGAAUCCUUCGGCUAUCCAUAAUCAUGUUGAAUGUGUUAUUU	163	SL3.0ch10:62982441-62982603	1.76898
450	+						UCGGAAAAACAGGAUACUUUAG	22	SL3.0ch10:63177464-63177485	-	AAAGUAUCCAUUUUUUCGAGU	21	SL3.0ch10:63177691-63177711	UUAGGGUCAAAACCACACCUAAAGUAUCCAUUUUUUCGAGUUUCAUACAUAAACUAUCAUGUAUGUGAGUUCCCUACAUCAACUACAGAUUGAGUUAUGGUGAUAUCUCAAGACGUUUGUUUGAUAAAUAGUUGGUGAUAGAAACUAUCAUGUAUGCGAGUUCCCUACAUCAACUAUAGAUUGAGUUAUGGUGAUAUUUCAAAACGUUUGUUUGAUAAAUAGUUGGUGAUAGUUCAUGUAUGAAACUCGGAAAAACAGGAUACUUUAGAUAUGUUUAUGAUCAUUAUA	288	SL3.0ch10:63177444-63177731
451			+	+		miR172	UGAAUCUUGAUGAUGCUGCAU	21	SL3.0ch10:63860962-63860982	+	GCAGCACUAUUAAGAUUCUC	20	SL3.0ch10:63860910-63860929	CACAGUCGUUGUUUGUAAAUGCAGCACUAUUAAGAUUCUCAAAUAUUCUGACAUUUAAAAAGCAAUUAAAUGUGAAUCUUGAUGAUGCUGCAUUAGCAAUAAACGACUAAACA	113	SL3.0ch10:63860890-63861002
452				+			AAUAAGGAUGAAAAUGUUAUU	21	SL3.0ch10:64946913-64946933	+	AACAUUGUCAUCCUUGUUUU	20	SL3.0ch10:64946798-64946817	UUAAUUAAUAGAAAACAUUGUCAUCCUUGUUUUUAGCUAUUAUUUGGUGGUUGUGUUAAUUUGUUUUUGUUCCUAUUUAGAAACAAACACACAUCUAAUCAACCAACCAACCAACUAUAAUAACUAAAAAUAAGGAUGAAAAUGUUAUUCUAUUGAUUA	159	SL3.0ch10:64946785-64946943
453			+				GAUCGAGGAUGUGAUAAACA	20	SL3.0ch10:65611581-65611600	-	AUUUAUCCGAGUUCUGAUUCC	21	SL3.0ch10:65611560-65611580	GUUGCGUUUUUUAGUUAUGGGAUCGAGGAUGUGAUAAACAAUUUAUCCGAGUUCUGAUUCCACAUUGGAAAUGUAGAUUAC	81	SL3.0ch10:65611540-65611620
454	+	+		+			UUAUCUGGAGUUACAAGUUGA	21	SL3.0ch11:917895-917915	-	AACUUGUCGCUUCAGAUAAGA	21	SL3.0ch11:917808-917828	AGUGCUAUUCUUAUUUUUGCUUAUCUGGAGUUACAAGUUGAGGAUCUUAUUGGUUAACGAUAGUUAUUAUCCCACUGUAAUAAAUACUUCUAACCAUGAAGAUCCUCAACUUGUCGCUUCAGAUAAGAAAAUUAGUCAUUGCAUGGUA	148	SL3.0ch11:917788-917935
455			+				AUAUUUGGAGUACUGAGGCAU	21	SL3.0ch11:1183625-1183645	-	GUAGGAGAUUCCUAAUUGUCA	21	SL3.0ch11:1183652-1183672	UGUGUAUAGAGGUCUGAAGGGUAGGAGAUUCCUAAUUGUCAUAGAUGAUAUUUGGAGUACUGAGGCAUGGGACCAAAUGCAAAGAAUA	88	SL3.0ch11:1183605-1183692
456	+		+				UUUUUAACGACAGAGACACCA	21	SL3.0ch11:1521614-1521634	-	GUGCCUUUGUCGUCUAAAAAC	21	SL3.0ch11:1521782-1521802	GUCAUACUUCUGGGAUAUUGGUGCCUUUGUCGUCUAAAAACUAGAGCAUAUAUGCCAUUCACUCUGAUGGAAUACUAAAUAGGAACACGUGGUGCAAUCUUAUCCGUCGAUAAAUGUCGGAUCGGUGGAUAAAAUUAUGACAGGUAUAUGUCCAUGACCGUUAGUAUAAAAGGUAUAUAAGCUCUAGUUUUUUAACGACAGAGACACCAAUGUUCCAAAAGUAUGACGG	229	SL3.0ch11:1521594-1521822
457	+		+	+		miR172	AGAAUCUUGAUGAUGCUGCAU	21	SL3.0ch11:2634711-2634731	+	GCAGCAUCAUCAAGAUUCACA	21	SL3.0ch11:2634612-2634632	UACAGUCGUUAUUUGCAGCUGCAGCAUCAUCAAGAUUCACAUAAAAUAGAAAUAAUAUGGAGUAGGAAAAAAAAUCAAGUUGCUUCUAAAUUCCAUAUUAUUAUUUUUUUUCAAAAAUGAGAAUCUUGAUGAUGCUGCAUCGACAAAUUAUGACUUUUUC	160	SL3.0ch11:2634592-2634751		SlMIR172g
458	+		+				ACCUCUUGUAUUGUCACCACU	21	SL3.0ch11:2871862-2871882	+	UGGUGACAAUAACAAUAGGGAU	22	SL3.0ch11:2872361-2872382	CCAUUCAAUCAUCUCAAAAUACCUCUUGUAUUGUCACCACUCAAUGAUGGUGCCCCCUGCCCCCGCUUAAUUUCACUUCUGGAGGAUCAAUUCGAGGUGAGAGUAGAAAUUGAAAAUGUUGAGGUGGAAGUGAAAAUAUAUGGAAAAAUAGUUCUAAUGAAAAGUUGGAAUAAAAUCACGUCGUUAGACGUGAAGGCUAUGAAGAGCUAGGGUUGAUUGUAGAGUUGGAGGAAUUAGGGACAAGUAAUUUUGAAAAUGCUAGUGUUGUACCCUUAUAUGGUACAUUAAAAAUCUGUGCUAGAAUAUUCAAAACUACUUUCUCCUAAUUCCUCUAGUUCUAUUAUCAUCCCUUGUUCUUCAUAGUCUUUCACGUCUAACGGCGUGAUUUCUUCAAAAUUU…	561	SL3.0ch11:2871842-2872402	2.819
459				+			UGGUAUUGUUCCGUUCAGGGA	21	SL3.0ch11:3159039-3159059	+	CCUGAACGGAACAAUACGAUC	21	SL3.0ch11:3158809-3158829	UUGAAGGUAGUUAGUUCCCUGAACGGAACAAUACGAUCCUGGAUAUUAUCCUUUCCAUCACUAACUUAUUUCGGCUCAAAGUUUUAAGUUGCAAGGUACUCUUCCUAAGUCAAUUCAAAACUUCAUGAACCUAACGCGACUUGAUCUUAAGUUACAUUUUACGAAACCUCAAUCUUGGGUAGAGGACCGUGCAAUUGGUUAAAACUCGGUCUAAAUAACUUAGUGAUGGAAGGGAGAAUAUCCAGGAUGGUAUUGUUCCGUUCAGGGAGUUCCCUUUA	278	SL3.0ch11:3158792-3159069
460	+		+	+	MI0020238	miR6022	UGGAAGGGAGAAUAUCCAGGA	21	SL3.0ch11:3159018-3159038	+	CUGGAUAUUAUCCUUUCCAUC	21	SL3.0ch11:3158830-3158850	CUGAACGGAACAAUACGAUCCUGGAUAUUAUCCUUUCCAUCACUAACUUAUUUCGGCUCAAAGUUUUAAGUUGCAAGGUACUCUUCCUAAGUCAAUUCAAAACUUCAUGAACCUAACGCGACUUGAUCUUAAGUUACAUUUUACGAAACCUCAAUCUUGGGUAGAGGACCGUGCAAUUGGUUAAAACUCGGUCUAAAUAACUUAGUGAUGGAAGGGAGAAUAUCCAGGAUGGUAUUGUUCCGUUCAGGG	249	SL3.0ch11:3158810-3159058
461	+	+	+	+			UUCGAUACGCACCUGAAUCGA	21	SL3.0ch11:4024828-4024848	+	GAUUCGGGUUCGUAUGAAAAC	21	SL3.0ch11:4024942-4024962	UAGCCUUUGUAUGUCAAAGUUUCGAUACGCACCUGAAUCGACAAAUACAUAUAUUAUUCAGACUUUUUAAGAAUAUCACGCGUUUAUUAUUUUUAUAAGUCUGAAUAACAUAAAUCAUAUAUAACAUAUAUGUCGAUUCGGGUUCGUAUGAAAACUAUGGCAUACCUCAAAGGGU	175	SL3.0ch11:4024808-4024982
462			+				AAGUCCUCGUGUUGCAUCCCU	21	SL3.0ch11:4204370-4204390	+	UGGUGAAAAUGCGUUGGCUAU	21	SL3.0ch11:4204234-4204254	AUCACCUUGUGAUGAGUGGAUGGUGAAAAUGCGUUGGCUAUCAUCCUGUCCUUGUAUUUAUUGCAGACAAAUGUGGUCUCUUGUUUAUAGUUUGUCUUUGUGUCAAGAUGUGUUGGCAUGUACAUAUAGUAGAAGUAGGAUGGGUGAUCCCCAGAGAAGUCCUCGUGUUGCAUCCCUUUAGUAGUAGUAUUUUGCAU	197	SL3.0ch11:4204214-4204410		pre-miRNA fold does not meet criteria
463			+				UUCGGGCAUAGGUUGGGGGUA	21	SL3.0ch11:5462900-5462920	+	CCAUUUUCUCAUGUUUGGUUG	21	SL3.0ch11:5462669-5462689	UAUAAGUGUGUCCCUGAGAUUUCGGGCAUAGGUUGGGGGUACUUGAGAAUUUUCCCAUUUUCUCAUGUUUGGUUGGGGACAAAAGUUUUGAAAAA	95	SL3.0ch11:5462880-5462974
464			+				AGUUUUUGGACGACAGGGGCA	21	SL3.0ch11:5516237-5516257	+	GCACUUGCGUCCCAAAAUUAU	21	SL3.0ch11:5516417-5516437	ACACACACAUAUAUAUAUAUAGUUUUUGGACGACAGGGGCAUCAUGUCCCAAAAAUAUGACAGAUGGUAUUUGCAUACCAUUUACGAUUGUUUGAAGGUAUAUUUUUCCUUUAAUAAAUGAUGAGUCGAUGAAUAAGAUUACGACAAGUGUAUAUUCUUUAGUAUAAAGGUUAUAUAUGAUCCAGUUUUUGAAUGAUAGGGCACUUGCGUCCCAAAAUUAUGUCGGAUGAUAUCUGCAUAC	241	SL3.0ch11:5516217-5516457
465			+				UAUUCGUCGAUUCGAUAUUU	20	SL3.0ch11:6274963-6274982	-	AAUAUCGGACCGAUAGAUAAG	21	SL3.0ch11:6274938-6274958	AGAAACACGUGUCACAAUCUUAUUCGUCGAUUCGAUAUUUAAUAAAUAUCGGACCGAUAGAUAAGAUUAAGACACGCGUAUAUUC	85	SL3.0ch11:6274918-6275002
466			+				UGCGAUGUGGCGAAAAAGAA	20	SL3.0ch11:18916807-18916826	-	UUCAAUGAUUAUGUUGGCGUU	21	SL3.0ch11:18916778-18916798	UCCCUACCCCACCACCUUGAUGCGAUGUGGCGAAAAAGAAGAUACUCUUUCAAUGAUUAUGUUGGCGUUAAGAUUUCAAAAAGUGCAUG	89	SL3.0ch11:18916758-18916846
467			+				AAAAUAAGCAAAUAACGGACAG	22	SL3.0ch11:21025828-21025849	+	GUCCCUUCUUUCUUUGUUUGG	21	SL3.0ch11:21025796-21025816	AUUAUACGGUAUGUAACGCUGUCCCUUCUUUCUUUGUUUGGCAUGACUUUUAAAAAUAAGCAAAUAACGGACAGGUUUGAUACGUACCUCUAGA	94	SL3.0ch11:21025776-21025869
468			+				UAGAGGGCCGGGUACGUAUGAU	22	SL3.0ch11:21623608-21623629	-	UCCGUACUUUUCCCCUUUCCU	21	SL3.0ch11:21623412-21623432	UAUUUCACCGAGUCCCUCACUAGAGGGCCGGGUACGUAUGAUGUAUAUAUAUGAUAAUUAUUUUGCCGAGUCCCUUACUAGGGAAGCUGGGCACGUUAUAUGUUAAAGAUAUGCAUGAUUUUCACUUAAAAGGUACAUGCGUAGCGAUAUCUUGUUUUGACUUAUCAUGUUGGUAUCCUGUCAUCUUUACCUUAUGCUUUACAUACUCAGUACAUUGUCCGUACUUUUCCCCUUUCCUUGGGGGGCUGCGUUUCAUGC	258	SL3.0ch11:21623392-21623649
469				+			UGAGAUGGUAAUAACGGUGAU	21	SL3.0ch11:31691139-31691159	+	CACCGUUAUUACCACCUGGCA	21	SL3.0ch11:31691310-31691330	CUUCACUGUGUGAGAUGGUAAUAACGGUGAUAAUGGUAUUCUAAUAUUGCUAAAGUUAGACAGAUUUACUGCCUUUUGUUAUUUCAGAUGCAGGAACACCAAUACAAGAAGCAAUGAGCUUGCUUGGGCAUGUCAAAAGCCGUAAAUCCAUUCAAUUUUAGCAAUAUUGGAAUACCAUCAUCACCGUUAUUACCACCUGGCACAGUGAAGA	211	SL3.0ch11:31691129-31691339
470				+			UAAGAAUGGAUUCUGAUGGCCU	22	SL3.0ch11:36449038-36449059	+	GCCGUUGCAAAUCUUGUCUUGGC	23	SL3.0ch11:36448945-36448967	AAAGUUAAGAAUGCCGUUGCAAAUCUUGUCUUGGCCGGUUUCACCAAAUUUCUUUCUUUGGUGAAUUUUCUCAUCAAGUUUAACAACAAUGGCCUUUGACUAAUGUAAGAAUGGAUUCUGAUGGCCUUCUUAAAAAC	137	SL3.0ch11:36448933-36449069
471			+				CUUUUUCUUUUUCAUUUUUU	20	SL3.0ch11:40177280-40177299	-	AAAGUAAAAAGAAUGAGAGGU	21	SL3.0ch11:40177244-40177264	GGGAUUUUGAAUAAAACGACCUUUUUCUUUUUCAUUUUUUCGUUUCCAUAUUGAAAAAGUAAAAAGAAUGAGAGGUGUUAAGCUUUUUAUCAUCCU	96	SL3.0ch11:40177224-40177319
472	+						GACUAUGUUGCUCGGACUCUU	21	SL3.0ch11:41164183-41164203	-	GAGUCCUAGCAACAUAGGUCA	21	SL3.0ch11:41164078-41164098	ACAUUGGGCAUUGAGUCAUGGACUAUGUUGCUCGGACUCUUAAAAAAUAUUGACGGGUGCGUGUCAGAUACACCAAAGUGGUGCAUAUUUGGAGUACCCAACACAGGUGCAGCAAUAUUUUUGGAGAGUCCUAGCAACAUAGGUCAGGGAUUAACAGCUGAGUAAU	166	SL3.0ch11:41164058-41164223
473			+				UGGUAUCAGAGCAGUCAGGU	20	SL3.0ch11:43102254-43102273	+	GUGAUGGCUCAGCUAUACAUG	21	SL3.0ch11:43102284-43102304	GGGCCAAGAUGAUGGUGAAAUGGUAUCAGAGCAGUCAGGUUUAUCCUACUGUGAUGGCUCAGCUAUACAUGUGAACCGUCCUAUGGCUCCC	91	SL3.0ch11:43102234-43102324
474			+				UAAUCUAACUGAUGAACAGGUA	22	SL3.0ch11:47489737-47489758	-	ACUGUAAUCAGUGUGAUUAGG	21	SL3.0ch11:47489770-47489790	AUCAUCAAAAUGAGGCACGAACUGUAAUCAGUGUGAUUAGGGAUGUACUUGAUAAUCUAACUGAUGAACAGGUAUUUAAUAUUAUUAGUAUAUU	94	SL3.0ch11:47489717-47489810
475	+		+	+	MI0033688	miR398	UAUGUUCUCAGGUCGCCCCUG	21	SL3.0ch11:50593777-50593797	-	GGGUUGAUUUGAGAACAUAUG	21	SL3.0ch11:50593847-50593867	AUAUGUGGAUGUGUUCAAUAGGGUUGAUUUGAGAACAUAUGUAUGUGCAUAUUUUGUUUGUAACAAUUUACCGUUUAUAAAUAUGACACAUAUGUUCUCAGGUCGCCCCUGUAGACUAUUCUUCAUUAUUC	131	SL3.0ch11:50593757-50593887		In miRBase sly-miR398a
476	+	+		+			UUCAAAUCUGACAACGUGAAC	21	SL3.0ch11:50791042-50791062	+	UCACAUUGUCAUAUUUGAAUC	21	SL3.0ch11:50790980-50791000	AUCCUGCAGGUUUCUGAUCUUCACAUUGUCAUAUUUGAAUCUUACUCCCCAGCAGUCCCGAAAUCUGUGUUAGGGAGUAUGAUUCAAAUCUGACAACGUGAACAGCUGAAACCCUACAGGGUA	123	SL3.0ch11:50790960-50791082
477	+			+			ACCUAUGUUGGUCGGACUCUC	21	SL3.0ch11:51629502-51629522	+	GAGUCCGAGCAACAUAGGUCU	21	SL3.0ch11:51629574-51629594	CAAGGCUACAUAUUGCGUUUACCUAUGUUGGUCGGACUCUCUGAAAAUGUCAACACGUGUAUAGGACUCUUCAAAAGUAGUUGAUUUUUGGAGAGUCCGAGCAACAUAGGUCUUUACACCACCCUCUUGGUGA	133	SL3.0ch11:51629482-51629614
478	+			+			UCCUUAUAACGCAUUUCACCUG	22	SL3.0ch11:52152902-52152923	+	GGAGAGAUGCGUUUUAGGAGG	21	SL3.0ch11:52152693-52152713	UUAAGGCGACGAUUCCUUCAGGAGAGAUGCGUUUUAGGAGGUGUGAGGAAGAUGCCACGGGGAGGUAAACAACUGAGAUCAGUGAUCCUGGCCAGAAAAUAAUUGAGGGUCUGUACAUCUUGAUCUGAAAAGAAUCAAGGAUGUAUACAUCUCGAUCAAAAAAGAAUCAAGAUUGGAAAGAAUCUUUACCAUCAGCUGUGUACCUCCUCCGCGGCCUCUUCCUUACACCUCCUUAUAACGCAUUUCACCUGAGGGAAUCGUCGUCUAUCAA	271	SL3.0ch11:52152673-52152943	2.93303
479	+						AAAGAUUGAGACUAUCCUAUA	21	SL3.0ch11:53000122-53000142	-	UGGGAUAGUCUCAAUCUUUCC	21	SL3.0ch11:53000061-53000081	AUUCAGUCUUUGGAGGCAAGAAAGAUUGAGACUAUCCUAUAAACUGAAUUAUUAUCAUUCUCAAAAUAAUAAUUCAGUCUAUGGGAUAGUCUCAAUCUUUCCUGCCUCGAGAUGAUUGAUCA	122	SL3.0ch11:53000041-53000162
480	+		+	+	MI0029120	miR9478	UUCGAUGACAUAUUUGAGCCU	21	SL3.0ch11:53291255-53291275	+	GCUUAAAUAUGUAGAUCGAACU	22	SL3.0ch11:53291101-53291122	UUGCUUAUAAAAGGGAUAAGGCUUAAAUAUGUAGAUCGAACUUUGAGAAAAGACUCAUCUAUGUCAUCUGGUAAAGUUUGGUGUGUAAUGGUUUGAAUGAGCCUUUUCUCGAACGAAAAUGGUGUAGAUGAGUUAAAUUUUUAACGGAUUACAUAAUUGAGCCUUUUCUCAUAGUUCGAUGACAUAUUUGAGCCUUUUUCCAAUUAUAAAUGUUU	215	SL3.0ch11:53291081-53291295	3.95547
481			+				AAGCCAAUUAUCUGAGCAAA	20	SL3.0ch11:53444032-53444051	+	UUGCAUUGAAGGUUGGCUAUA	21	SL3.0ch11:53444077-53444097	UUUAUUUACUUCUGGGAAAAAAGCCAAUUAUCUGAGCAAAGUUGUCUUAUAAUCAGUGACGAUUAUUGCAUUGAAGGUUGGCUAUAUAUUGUUGAACAAAUUGCUA	106	SL3.0ch11:53444012-53444117
482	+						AGUGUCCGAGCAACUUAGGUU	21	SL3.0ch11:54274089-54274109	+	CCUAUGUUGCUUUGACUCUUC	21	SL3.0ch11:54273985-54274005	UAGCUCUUCUUUUGAUGAAACCUAUGUUGCUUUGACUCUUCAAAAAUGAAACCGGGUGUGUGUCGGAUCCUUCAAAAGUAGUACAUUUUUGGAGGAUCCGACACGGGUGCGGCAACAUUUUUGGAGUGUCCGAGCAACUUAGGUUUAAACAUCUUGUUGGAUAGG	165	SL3.0ch11:54273965-54274129
483	+						AGUGUAAGGAGCCGUAGCUGU	21	SL3.0ch11:54541907-54541927	-	AGCUACAACUCCUUACACGAU	21	SL3.0ch11:54542009-54542029	GUCGGGUUCUAUUAUAUUACAGCUACAACUCCUUACACGAUAAAAACACCCUUGUUAUAAUAGUGAACGAGUUGGAGGCUUACUAUGGUGUGGCACUAGAAAAAAAACUAGGGUGAUUUUAUAGUGUAAGGAGCCGUAGCUGUUAUACUAUUAGAACCAGACA	163	SL3.0ch11:54541887-54542049
484	+	+	+	+	MI0009977	miR172	AGAAUCUUGAUGAUGCUGCAU	21	SL3.0ch11:54692343-54692363	+	GUAGCAUCAUCAAGAUUCAUA	21	SL3.0ch11:54692231-54692251	CACAGUUGUUGUUUGCAAAUGUAGCAUCAUCAAGAUUCAUACAUGAAAAUUAAGAGGCAAGGUUAAAUAUGUAGCUUUAAUUUGAAAUGAAAAAUAUAAUAUAUCAUGACCAUGUCUAUUUAUUUCAAAGUGAGAAUCUUGAUGAUGCUGCAUCAGCAAUAAAUAACUAUCGG	173	SL3.0ch11:54692211-54692383		In miRBase sly-miR172b
485	+						UUUUUGCAAGUUUCAUACCUC	21	SL3.0ch11:55703002-55703022	+	GGUAUGGAACUCGCAAAAAAG	21	SL3.0ch11:55703179-55703199	AACACACCUAAAUUCUCACCUUUUUGCAAGUUUCAUACCUCAACUAUCACUUGUUUUGUAUUAAAACAUACCUUGAUGCUAAGUUGGGCUACACACACCUGUCGUCGAUUGGGAACAAAUAUUUGGCCAACUCAACAUUGAGGUAAGUACUAAGUGAGUGAUAGUUGAGGUACAUGAAGAGAACAAUGGAUAGAUGAGGUAUGGAACUCGCAAAAAAGUGAUAGUUUAGGUGUGUUUU	238	SL3.0ch11:55702982-55703219
486	+		+	+		miR171	UUGAGCCGCGCCAAUAUCACG	21	SL3.0ch12:519814-519834	-	AGAUAUUGGUGCGGUUCAAUG	21	SL3.0ch12:519876-519896	UUCAAAUGGAUGAAUACACGAGAUAUUGGUGCGGUUCAAUGAGAAAGCAGUACUUAAGAACAUUUUUGAGUCUACUUUUUGAUUGAGCCGCGCCAAUAUCACGUGUAGCUAAAUCUUUAGUUG	123	SL3.0ch12:519794-519916	2.81267
487				+			CCUGCCGUCCAAAACUAGAUC	21	SL3.0ch12:901301-901321	-	UCUAGUUUUUGAAUGGCAGGAG	22	SL3.0ch12:901133-901152	UAUUGUUGCCCCUGCCGUCCAAAACUAGAUCAUAUAUACUCUUUAUACUAACAGACAUACACGUGUCACAAUUUUAUCCAUCGAUUUAUCAACGGAUAAGAUUGCGCCAUGUGUUUCUAUUUAGUCUUUGGUUAGAGUGAAGGGCAUAUAUGCUCUAGUUUUUGAAUGGCAGGAGCACGAAUGU	184	SL3.0ch12:901148-901331
488			+				UAUGCCAAUUAGCAGAGCAAA	21	SL3.0ch12:1567641-1567661	-	GCAUUGAAGGUUGGCUAUAUA	21	SL3.0ch12:1567595-1567615	UAAAACUUUUUUUUACUUUGUAUGCCAAUUAGCAGAGCAAAGGUGUCUCUCAAAAAUGACACUCAUUUGCAUUGAAGGUUGGCUAUAUACAUAGCAAUUCUCCGUGCCU	109	SL3.0ch12:1567573-1567681
489			+				UUGUCAGGGACUAGGCAGUUU	21	SL3.0ch12:1737980-1738000	-	AUUUGUUUGUCACUGAUGGAU	21	SL3.0ch12:1737780-1737800	GAGGAUUUAAGGUUAGCUAGUUGUCAGGGACUAGGCAGUUUACAAAUCGCAAGGAAUUUACUAAAACUAAAGACGGUUUUGCUAUGUUGUCUUGCUGAACUAACGAUGGUUGAUAUUGUAGCACCAAAUCUUGAAAAUCUUUACAUUGAAAGUUGUCGUUGGAUGCUACAAGUAGUUAAAAUAACUUGUGGAAAAACCUUGAAGUAUUUGUGUCUCGUCAAUUUGUUUGUCACUGAUGGAUGGCUAAAAGACCUUCUUUGU	261	SL3.0ch12:1737760-1738020
490	+	+		+			AUUUCUCUGGUGCUUACUCAAC	22	SL3.0ch12:1976523-1976544	-	UGAGCAGCAUUAGAGAAAUUG	21	SL3.0ch12:1976426-1976446	GGGGUUCUGAGAUUUAGUUGAUUUCUCUGGUGCUUACUCAACUAAUAGUUAUUAUUUAAGAAAAUCAAUAAUAUUGGAAGCAAGGAGAAUGGAGACUAUCAGGAUGAUAACUAUUGGUUGAGCAGCAUUAGAGAAAUUGACAUGAUUCUGAGAGGAAGA	159	SL3.0ch12:1976406-1976564
491	+	+	+	+	MI0029107	miR9471	UUGGCUGAGUGAGCAUCACGG	21	SL3.0ch12:1977764-1977784	-	CAGGUGCUCACUCAGCUAAUA	21	SL3.0ch12:1977851-1977871	CUGAGAUUCAGUUGAUUUCUCAGGUGCUCACUCAGCUAAUAGUUAUUAUUUAAGAAACUCAAUAAUAUUGGCAGCAAGGAGAAUGGUGACUUUCAGGAUGAUAACUAUUGGCUGAGUGAGCAUCACGGAAAUCGACGUGAUUCUGAGA	148	SL3.0ch12:1977744-1977891	2.47341
492	+	+	+	+	MI0029104	miR9471	UUGGCUGAGUGAGCAUCACUG	21	SL3.0ch12:1979409-1979429	-	GAGGUGCUCACUCAGCUAAUA	21	SL3.0ch12:1979496-1979516	UUGAGAUUCAGUUGAUUUCUGAGGUGCUCACUCAGCUAAUAGUUAUUGUUUAAGAAACUCAAUAAUAUUGGCAGCAAGGAGAAUGGUGACUUUCAGGAUGAUAACUAUUGGCUGAGUGAGCAUCACUGAAAUCGACAUGAUUCUGAGA	148	SL3.0ch12:1979389-1979536	1.85427
493			+				AUGUUCCAAAAGUAUGACGGA	21	SL3.0ch12:2459522-2459542	-	UGUCAUACUUUUGGGAUAUUG	21	SL3.0ch12:2459727-2459747	AUUGUGAAUGAUAUAUCAUUUGUCAUACUUUUGGGAUAUUGGUAUCUCUGUCGUUCAAAAAAAAAGUAUAUAUACCCUUCAUACUAGCGGAGAUAUACGUGUUAUAAUCUUAUCUACAGAUCUGACAUUUAUUAACGGAUAAGAUUGUGUCAUGUGUCCCUAUUUUGUCUUCCGUUAGAGUAAAGGACAUAUAUAUGAUCUAAUUUAUGGACGACGAGAGCACGAAUGUUCCAAAAGUAUGACGGAGAGUGUCUGCAUAAUAUUUA	266	SL3.0ch12:2459502-2459767
494	+		+	+	MI0008368	miR171	UUGAGCCGCGCCAAUAUCACU	21	SL3.0ch12:2882902-2882922	+	CGAUGUUGGUGAGGUUCAAUC	21	SL3.0ch12:2882838-2882858	UGGGAUUAAAAUGGAAGAAGCGAUGUUGGUGAGGUUCAAUCCGAAGACGAAUUUAUGCUUAUUUUCGUAAAGAACGAUCUCAGAUUGAGCCGCGCCAAUAUCACUUCUUAUUUUCAUUCCGUAUU	125	SL3.0ch12:2882818-2882942		In miRBase sly-miR171d
495	+			+		miR396	UUCCACAGCUUUCUUGAACUU	21	SL3.0ch12:2899148-2899168	+	GUUCAAGAAAGUUGUGGGAAA	21	SL3.0ch12:2899369-2899389	UAUAAAGUCCUAUCAUGUUUUUCCACAGCUUUCUUGAACUUCUCUUUUGCUUGAAUUUUCAUCUCUUGGUAAUUAAUUACUAUCAGAAAAUCGCUAAUUUCUGACAAAUCAUGUCUAGAUGGAAUUUUUCUCAUGGUAACAUGAAAUUCAUCAUAAAUGUCAUUGACGAGCUAAAUUCUAAUAAAUUUCGUUAGAAAUUAGUGAUUUUCUGAUAGCGGAUGGUAUUAAUAAAGCUAGAAAAGUUCAAGAAAGUUGUGGGAAAAGAUGGUGAAUUUAGGACUU	282	SL3.0ch12:2899128-2899409	1.89016
496	+		+	+	MI0029111	miR396	UUCCACAGCUUUCUUGAACUG	21	SL3.0ch12:2905808-2905828	-	GUUCAAUAAAGCUGUGGGAAG	21	SL3.0ch12:2905697-2905717	AAAUGAUUCUUUGUGUACUUUUCCACAGCUUUCUUGAACUGCAUACAUAUAACAAAAAAAUCUGAUUUUUUUUUGAUUUUUUUUUACUUUUAUAAAGAAAAAAUUUAGAUGGAAAGAAUUAAAUUGUUGCGGUUCAAUAAAGCUGUGGGAAGAUACAUAUAGGAUCAAGAAU	172	SL3.0ch12:2905677-2905848	2.65414	In miRBase sly-miR396a
497	+						UUGAGGUGUCUAGAUAUGUUC	21	SL3.0ch12:3185645-3185665	-	UCACAUAUAGACACCUCAACU	21	SL3.0ch12:3185790-3185810	AGCACUUCAACUUUGAGAGUUCACAUAUAGACACCUCAACUCGUCUCCACUAAGUCCGUUGAACACUUCAACUUACGGAAUGAUCCAUGUAGAGACCUCUAAAAUUUUUGUGUCAUGUCAGCCUUGGGUGUCCAAAAAACACAUUAAGGACAAGUUGAGACCAAGUUGAGGUGUCUAGAUAUGUUCUCUUCAAGUUGGAGUGCUUA	206	SL3.0ch12:3185625-3185830
498	+		+				UUGAGAGUGUACAUCGAGAUA	21	SL3.0ch12:3239028-3239048	+	UCUAGAUGUGCAUUGUCAAAU	21	SL3.0ch12:3239198-3239218	GGCAAGUAACCGUUGCAUCUUUGAGAGUGUACAUCGAGAUACCUCAACUAACUACUAAACACUUCACAACCCGUCCUCACUGUGUCUCGUGGACACUUGAUGCUGAUGUGGCAUAUAGAUUUUGGAGGUAUAUAGAUGAUCAUUUGUAAGUUGGAGUAUUCAACUGACAAGGUGGUGAUGAGUUGAGGUGUCUAGAUGUGCAUUGUCAAAUUUGGAGUGUUUACUUUCCAG	231	SL3.0ch12:3239008-3239238
499	+		+	+		miR156	CUGGCAGAAGAGAGUGAGCA	20	SL3.0ch12:3275471-3275490	-	CUCACUUCUCUUUCUGUCAAUC	22	SL3.0ch12:3275381-3275402	AUGGCCAUGGAAGAGAGGGACUGGCAGAAGAGAGUGAGCAUACACAUAUAAUUAUAUAAACAUGUUUACAUAAUUCUUUUGAUAUAUAUAUAUAUAAUUUUGCGUGUGCUCACUUCUCUUUCUGUCAAUCUCUCUUAGAAGAAUCAAUUC	150	SL3.0ch12:3275361-3275510
500			+				UGGGCAGUGAUGAUGGUUUGC	21	SL3.0ch12:3367941-3367961	+	CAAACCGGUAUGGCUACCAUU	21	SL3.0ch12:3368024-3368044	CAUGUUGCUUGAUCUGAAAAUGGGCAGUGAUGAUGGUUUGCUUCUUUAUGGGCUAUACCCUACUUCACUGCAUUGAUGAAAUCUGACCAGUACCUUGGUGGGGCAAACCGGUAUGGCUACCAUUUGCAAACUGGUGUCUUGCAG	144	SL3.0ch12:3367921-3368064		pre-miRNA fold does not meet criteria
501	+			+			AGAAGCAAUCGAAAGCAACUC	21	SL3.0ch12:3963294-3963314	-	AUUGCUUUGGUUGCUUUUAU	20	SL3.0ch12:3963415-3963434	AUAUAUAGCAUGUUACCUGCAUUGCUUUGGUUGCUUUUAUAUUGAUUUAUCUGCAAAUUUAAUAAAAGAUCUUUCUUCGUUUGGUCUAACGAAGAUUGAUGAAGAAUUAUAUAUGAUCUGAAUUUGCAGAGAACCAAUAUAGAAGCAAUCGAAAGCAACUCAGGUAAUAUGUUAUAGUCCU	181	SL3.0ch12:3963274-3963454
502	+			+		miR160	UGCCUGGCUCCCUGGAUGCCAA	22	SL3.0ch12:3988729-3988750	+	GGUACCAGAGGAGACAGGCAGA	22	SL3.0ch12:3988793-3988814	UCCAAGAAAUGAAAUUGUUCUGCCUGGCUCCCUGGAUGCCAACUAAGAACAGUAUUGUCAAAAAAAUUGACACUCUUCCUAGUUGGUACCAGAGGAGACAGGCAGAUCCAUCAAUACCAAUUGGCA	126	SL3.0ch12:3988709-3988834
503	+		+	+	MI0033707	miR10539	CUUGGAACCACAGUUACCACC	21	SL3.0ch12:4194396-4194416	-	UGGUGAUUGUGGUUCGAAAAU	21	SL3.0ch12:4194571-4194591	AGAAGAAGAUGGUAGUUUGUUGGUGAUUGUGGUUCGAAAAUUGAUGUUGAUUAUCCCUUUAUAUUAGUCUGGUAUUUUCUCUGUUUCAAUUUAUUUAUUCUAUUUAUUUUUAUAAUCUGUUUCAAAUUUUUAUAUAUUUAAAUUCUGAACUCGCAUACACGUGAUGUACAAAAUGUAUAGACACAACAUUACAAUCUUGGAACCACAGUUACCACCAUACUAUCAAAUUUCUCAGC	236	SL3.0ch12:4194376-4194611	-2.62974
504	+						ACCUCAGUUAUCCGUUGUUCA	21	SL3.0ch12:4866447-4866467	-	AACAACUGAUAGUUGAGGUGU	21	SL3.0ch12:4866382-4866402	CCAAAUGUUUUUUUAAACACACCUCAGUUAUCCGUUGUUCACUUUUUCUAUUUGAAAUAUCGCCUUCGUUCGGAUAGGAAAAGUUAACAACUGAUAGUUGAGGUGUGUUAUAAUAAACAUUUGGUA	126	SL3.0ch12:4866362-4866487
505	+	+	+	+		miR1919	UGUCGCAGAUGACUUUCGCCC	21	SL3.0ch12:6989054-6989074	-	GACGAGAGUCAUCUGUGACAGG	22	SL3.0ch12:6988978-6988999	UUCACAUCUUCUGGUAGUCCUGUCGCAGAUGACUUUCGCCCUUCUAAGGAACCACACUUUCUGUAAAUCUAAUUAAUUUGAAUUCAAUGUGGCAGGACGAGAGUCAUCUGUGACAGGAUAAUGGAAGAUCUAGUUAU	137	SL3.0ch12:6988958-6989094	2.12979
506			+	+			AUACCCUUUCUUUGACCGAAU	21	SL3.0ch12:8925334-8925354	+	UUGGCCGAAGGAAGGGUAUUG	21	SL3.0ch12:8925501-8925521	AAAAUAUAUCGUCAAAGUCAAUACCCUUUCUUUGACCGAAUUUCUUAUUAAGGUCAGUAGUCGAUUGCAACAAAGGUGUGCCCAAUUUGCUGCAAAUCUUGCCAAAAAGAUUUUCUUCCUUUAAAGAUGGGAUUUGGACCCCAUAACUUGAAGCUCAGGUACAAAGUUAGAUUGGUUGUUAAGCUAUUUGGCCGAAGGAAGGGUAUUGACUUUGAAGAAAUAUCUUCU	228	SL3.0ch12:8925314-8925541
507				+			UAAGAAUGGAUUCUGAUGGCCU	22	SL3.0ch12:15404990-15405011	-	GCCGUUGCAAAUCUUGUCUUGGC	23	SL3.0ch12:15405082-15405104	AAAGUUAAGAAUGCCGUUGCAAAUCUUGUCUUGGCCGGUUUCACCAAAUUUCUUUCUUUGGUGAAUUUUCUCAUCAAGUUUAACAACAAUGGCCUUUGACUAAUGUAAGAAUGGAUUCUGAUGGCCUUCUUAAAAAC	137	SL3.0ch12:15404980-15405116
508				+		miR8001	UGGGAAUUAGUAUGAAAAUUU	21	SL3.0ch12:29295876-29295896	+	AUUUUCGUACUAAUCCCUAAG	21	SL3.0ch12:29295916-29295936	GGGAUUUUCUUGGGAAUUAGUAUGAAAAUUUAGAGUAAAGUUUCCUAUGAAUUUUCGUACUAAUCCCUAAGAAAAUUCUC	80	SL3.0ch12:29295866-29295945
509	+						AAAUGCACAUCUAGUCACUUU	21	SL3.0ch12:33427574-33427594	-	AGUGUCUAAAUGUGCAUUUUC	21	SL3.0ch12:33427497-33427517	CGCGAACACCUUAACUUUGGAAAUGCACAUCUAGUCACUUUUAAGGUGGUGAAUUCUCAAAGUUGGAAUGUUAUGGAGCCAACUUAAACCAAGUUAAAGUGUCUAAAUGUGCAUUUUCACAGUUGGGGUGUUCAGUUG	138	SL3.0ch12:33427477-33427614
510			+				GUUAUUCUAUUCCACCUCUU	20	SL3.0ch12:37834404-37834423	+	GAGUGAGGUAGUGGAAAACUA	21	SL3.0ch12:37834232-37834251	GAUCAUUACGCUUCAACUGGGUUAUUCUAUUCCACCUCUUAGAAAGAAAAUAACUUAUAUCUUAUCAUGUGAUACGCAUCUUAUGCUGCGGCAAGCAUACAAUGAUGCGACAUUUAUAGGCGGGGAAGUAGCCUUGUAGUCUUGCUUGUUCAUCCUCGGGGAACUAAACUCCCUUGAGAUAGAAGAAAAAAAGAGUGAGGUAGUGGAAAACUAAGAAAGAUUAUCUUUUCAAG	233	SL3.0ch12:37834384-37834616		pre-miRNA fold does not meet criteria
511	+						UAAAAGUCUUGUGGGAUGACC	21	SL3.0ch12:39605103-39605123	-	UCAUCCCACAAGACUUUCACG	21	SL3.0ch12:39605158-39605178	UAGCCUCUUCUAAUUUAUGGUCAUCCCACAAGACUUUCACGAACUUUAUAUACAUAUACAUAUAUAUAAAGUCUGUAAAAGUCUUGUGGGAUGACCAUAAAUUAGAAGAGGCUACC	116	SL3.0ch12:39605083-39605198
512			+				AUAUACAAAUUUCUGCUCAUUU	22	SL3.0ch12:44527963-44527984	+	AAUUAGGAAUUCUGUGUUCAA	21	SL3.0ch12:44528166-44528186	UGGUUAUUUCCUCCAUUGAUAUAUACAAAUUUCUGCUCAUUUUGUCUUUUUGGUCUCAUUUAACAUAUAAUAUUAAAGGGAAAAGACUUCUAUUAUAGAUUAUAUCAAAAAUACUUAUACACAAUUAUAUACAAAAUAUAUAAAUACAGAACCCGUCGUAAAAAUAAAUUAGUCUUUUUUGGAAAUUCUCGGUAAGAAAUAAAGGGAUGUACAUUUCAAUUUGAAUUAGGAAUUCUGUGUUCAACUCUAAGCAUCCCUUAACUA	264	SL3.0ch12:44527943-44528206		pre-miRNA fold does not meet criteria
513			+				AACUAAUGCCGGUAAAAACU	20	SL3.0ch12:46179136-46179155	+	UUUUUAGCGGCAAUUAACACU	21	SL3.0ch12:46179065-46179085	ACACACUACAUAAAAAAUGAUUUUUAGCGGCAAUUAACACUUUUUGUAUAUGUCCCUACAGGCUUUAGCGACAUUGGAUAUAUUGACACUUAACUAAUGCCGGUAAAAACUUUUAACACUCUUUAUUAGUG	131	SL3.0ch12:46179045-46179175
514			+				UUUUGGACGACAGGGGCACC	20	SL3.0ch12:51256204-51256223	-	UGCCCCUGCCGUCCAUAAACU	21	SL3.0ch12:51256340-51256360	CCAUACUUUUGGGACAUUGGUGCCCCUGCCGUCCAUAAACUAGAGCAUAUAUGUCUUUCACUCUAAUGGAAGACAAAAAAUAGGGACGCGUGACGCAAUCUUAUCCGCUGAUAAAUGUCAUGUAAGUCCGUUAGUAUAAAGGGUAUAUAUGCUCUACUUUUGGACGACAGGGGCACCAAAGUUCCAAAAAUAUGACG	197	SL3.0ch12:51256184-51256380
515			+				CGGAGAGUAGAAGGCAAGAGGC	22	SL3.0ch12:53892601-53892622	-	UUUUGCCCUUUUAGCUUUUGC	21	SL3.0ch12:53892466-53892486	AGUCUGGGUUGUGUAGUAGUCGGAGAGUAGAAGGCAAGAGGCUCUAUUUCACUAAGAGCAUCUAGCAUCUGUUUGGAGGAAGAUGAAGGAGAAGACAUGUUUUUCACACGAGAAAAAGGUUUCUUUGAACAGCGAGGAGAAGAAGAAAAAAACAAAUUUUGCCCUUUUAGCUUUUGCUAAAACCCUUCGUGAACAGG	197	SL3.0ch12:53892446-53892642	4.34659
516	+	+	+	+		miR319	UUGGACUGAAGGGUUUCCUUC	21	SL3.0ch12:54934816-54934836	+	AGGAAAUUCAUCAGUCCAAAC	21	SL3.0ch12:54934663-54934683	AGGUUUUGAUGGGAUAAGGAAGGAAAUUCAUCAGUCCAAACAAGGUGGUAUAUUUGGGCUGAUCUUUGCUGCUGAAUCAUUGGUUCAUCAACAUAUUAUACACAUACAAGGAUAUAUACAUAUGUUGUUGCAUCAAUGAUGCAGGAGCUGAGUUCAGUUUUGGCUACCUUUUCUUGGACUGAAGGGUUUCCUUCUCAACCCCAACCAUGCAUCA	214	SL3.0ch12:54934643-54934856	2.62002
517			+				UAUGAAUUGAUGCUGUCAAAU	21	SL3.0ch12:59399373-59399393	+	UUUUGGCAGUGUAAGCAUGUG	21	SL3.0ch12:59399561-59399581	AAUCUUGGUUGCAGUCCGACUAUGAAUUGAUGCUGUCAAAUCUUUGUUGGUUAUAGGAAUUCGUUUUUACUAAGAGAGAAAUAAAUUUAGAUACAAGAGAGGCAUGCCACCAAAUUAGCCAUCCUGCCAUCCCAUAUUUAAUUUAUUUCCUGGUAGUCACAUUUUUUCUCAGUUUUGUAGCGCUCUGAAUUCUCGUUGAACAACUUUCUUUUGGCAGUGUAAGCAUGUGUUGUUUCUCCAUUAACUUUG	249	SL3.0ch12:59399353-59399601		pre-miRNA fold does not meet criteria
518	+						ACACACUCUGCAUUCAAUUAAA	22	SL3.0ch12:62287040-62287061	+	UAAUUGAAUGCCAAGUGUGUGG	22	SL3.0ch12:62287156-62287177	AAACAAGGAAAUAUUUUUCUACACACUCUGCAUUCAAUUAAAUUAUGUAAAUCACCGUUAUGUUUCUCUUAAUUGCUGAAUUAAUCUAUGAUUCAACUUACUUAAGAGAAAAAACUAAUGUAUACUUAUACUAAUUUAAUUGAAUGCCAAGUGUGUGGCAAAAUAUUUUUCUUAUGUA	178	SL3.0ch12:62287020-62287197
519				+			UUUGAUCAAGUUUACGGAAGAC	22	SL3.0ch12:62309504-62309525	+	CUUCCGUGAACUUCAUCAAAAU	22	SL3.0ch12:62309269-62309290	ACAUAACCUUCUCUUCCGUGAACUUCAUCAAAAUGAUAGAGUAGUGUCAACAUGAGGAAAUAAUUUGUUACACUUUCGAUGCAAUUAAAUUAGUAAAAUCAUCGUUAUGUUUCUCUUAACUAAACUAAAUUAAUAUAUGAUUCAGCUUACUUAAGAGAAAAAAUAAUAUAUAUUAACACUAAUUUAAUUGCAUGUCAAGUGUGUGGCAAAAUAUCUCUUUAUGUAGUACAACACAAUACUUUAUCAUUUUGAUCAAGUUUACGGAAGACAAUAAUAUAU	279	SL3.0ch12:62309257-62309535
520				+			UUUGAUCAAGUUUACGGAAGAC	22	SL3.0ch12:62327764-62327785	+	CUUCCGUGAACUUCAUCAAAAU	22	SL3.0ch12:62327528-62327549	ACAUAACCUUCUCUUCCGUGAACUUCAUCAAAAUAAUAGAGUAGUGUCAACAUGAGCAAAUAAUUUGCUACACACUCGAUGUAAUUAAAUUAUUAUAAAACAUCGUUAUGUUUCUCGUAACUAAACUGAAUUAAUAUAUGAUUCAGCUUACUUAAGAGAAAAAAUAAUAUAUACUAAUACUAAUUUAAUUACAUGUCAAGUGUGUGGCAAAAUAUGUCUUUAUGUAGUACAACACAAUACUUUAUCAUUUUGAUCAAGUUUACGGAAGACAAUGUUAUAU	280	SL3.0ch12:62327516-62327795
521	+	+	+	+		miR6020	UAAAUGUUUUCCGAGUAUCUUU	22	SL3.0ch12:62919224-62919245	+	AAUACUCGUAAAACAUUUACG	21	SL3.0ch12:62919149-62919169	AAAUGGAGUUUAAUGGCGAAAAUACUCGUAAAACAUUUACGGAUCACUUCUAGGUAGGAUUGAAUAUCAGAGCAAUAUCAUAUAUUGUAGAUCUGUAAAUGUUUUCCGAGUAUCUUUUGCCCAUAACCUUCAAAAAU	137	SL3.0ch12:62919129-62919265
522	+		+	+		miR319	UUGGACUGAAGGGAGCUCCCU	21	SL3.0ch12:63049744-63049764	-	AGAGCUUUCUUUAGUCCACAU	21	SL3.0ch12:63049900-63049920	UUUUGGUAUAAUAUACGUAGAGAGCUUUCUUUAGUCCACAUAAAGGGGGCAGUAUGGUUCAAUUAGCUGCUGACUCAUUCACACAAAUGCUAAGGCUUUGAGAAUUAUUAGGAGGAAAAACCUUAGUAACUGAGUGAAUGAUGCGGUAGGCUGACUGAAUCUUAAGCUUUUUUUGCUUGGACUGAAGGGAGCUCCCUCUUCGUAAUUACUUGAUAAU	217	SL3.0ch12:63049724-63049940	1.16869
523				+			CAGCUGAAGCCAAGUUUGAGC	21	SL3.0ch12:63060622-63060642	+	UCAAACUUGGCUUCAGCUAGC	21	SL3.0ch12:63060423-63060443	CUAAACAGUCAUUCAAACUUGGCUUCAGCUAGCAAGUAUACACAUUCUAGACACCUCAACUCGUCUUCACUGUGUUAGUUGAACCUCCAACUUCUAUACAUCUUCAUGUGUCACUUUAGCAUCGCGCAUCCACGAGACAUAGUGGGAAUGGUUUGGUUGUCAGUUGAAACCAAGUUGAGUAGUGCAUUUCAAAGUUGAAGUGCUUACUUGCCAGCUGAAGCCAAGUUUGAGCGCUUGUUUUA	242	SL3.0ch12:63060411-63060652
524			+				CACGUAGGACAAAAAGGGGUAG	22	SL3.0ch12:63391143-63391164	-	CUCCCUUUUCGGCCUCGUGAC	21	SL3.0ch12:63391074-63391094	UAUUUUAUAAGUAAUAUUCUCUCCCUUUUCGGCCUCGUGACACUAAUUUGAAAAAAAAAAGUCAACCAAUAUUGGCUCAAGAUAGUGGCACGUAGGACAAAAAGGGGUAGAAAAUUAUUAAUAAAAUAAG	130	SL3.0ch12:63391123-63391252
525				+			UUUACUUGUCGACAACAACUU	21	SL3.0ch12:64512354-64512374	-	GUUGUUGUUGACAAGUAAAUU	21	SL3.0ch12:64512414-64512434	UGCAAGAUUUGAAGUUGUUGUUGACAAGUAAAUUUCAAAUUACAGAGGUCAUAGUACAAUUUGUGUUUUAAAAUUUACUUGUCGACAACAACUUUAAAUCUUGC	104	SL3.0ch12:64512344-64512447
526			+				UUUUUGGACGGCAGGGGCACC	21	SL3.0ch12:65466449-65466469	+	UGACCUUGUCGUCCAUAAACU	21	SL3.0ch12:65466295-65466315	UCACAUUUUUGGGAUAUUGGUGACCUUGUCGUCCAUAAACUAGAGCAUAUAUGCCCUUCACUCUAACUAAACAGGGAUAUGUGGCGCAAUCUCAUCUGUCGAUAAAUGUCAGCUCGGUGGAUAAGAUUAUAACACGUGUACGUUCGUUAGUAUAAAGGGUAUAUAUGCUCUAGUUUUUUGGACGGCAGGGGCACCAAUGUCCCAACAGUAUGACG	215	SL3.0ch12:65466275-65466489	2.86536
527			+	+			UGACAUAAGUACCUGUAGCCU	21	SL3.0ch12:65734978-65734998	-	GUUGCAGGUUCUAAUGUCAAC	21	SL3.0ch12:65734784-65734804	CUACUUCUCAAAGACAUUGUUGACAUAAGUACCUGUAGCCUCCCGACCUUUUCAUCUCCGAUUAGGGCAAGUGGGCGUUGCAUCAAACUGUUCCAAAUUCCAAUAGGAUUUAAAAAUAUUUCGAUAAUUUUAUUUUAAAUCCUAUCGAAAAUCUGAACAGUUUGAUACAACACCCAGUUACCGUUCCGAGAGAUGAAAAGGUCGGGGUGUCGAGGUUGCAGGUUCUAAUGUCAACCAUGUCUUUGAGAAGCGGGU	255	SL3.0ch12:65734764-65735018
528	+			+			AACUCCGUAGCGAUAAUAUUU	21	SL3.0ch12:65916976-65916996	+	AUAUUAUCGUUAAGGAGUUUG	21	SL3.0ch12:65917155-65917175	AAUCCAAAGAAAGCUUACUAAACUCCGUAGCGAUAAUAUUUUGUUUGUAAAUUUACUUUAACAGAUUCAAUAUAUAUGGUUUAUACUUUUCUCGGUCAAAUUUACAUUUACAUAGAAUUCCUAAUACUUGAAAAUAAAUCAUAAUAGAACGUAUAAACCCUUGUUUGUUGAAUAUUUUGAUGUAGAUUUAACAAACAAAAUAUUAUCGUUAAGGAGUUUGAUAAGAUUUUUUUGGUACUU	240	SL3.0ch12:65916956-65917195
529	+			+			UGUCUAGAUGUGUAUUCUCAA	21	SL3.0ch12:66079477-66079497	-	GAGGAUGCACAUCUAGGCACC	21	SL3.0ch12:66079623-66079643	UAACUAAACACUCCAACUUUGAGGAUGCACAUCUAGGCACCUCAACUCGUCUAACCAUGUCAGUUGACCUGUCCAACUUACAAAAAUGAUCAUCUAGACACCUCCAAAAUUUAUGAGUCACAUCAACGUCGGUUGUUCACAACGACACAGUGGGGACGAGUUGAGGUGUCUAGAUGUGUAUUCUCAAAGUUGAAGUGUAUAAUUGUC	207	SL3.0ch12:66079457-66079663
530			+				UCACUGUGGAUGGAAUUCGA	20	SL3.0ch12:66131650-66131669	-	AAAUUUCAUAUGGGUGAUUUC	21	SL3.0ch12:66131793-66131813	CUAAUAGAGCUUUCAAGUCAAAAUUUCAUAUGGGUGAUUUCCAAGAAUCAAGAUUAUUAUCCUAGGGUUUUGGAAAAUAAAGUUGGGAAUAGGGGUUUGGUUAUACAUGGAUGGGCCCCACAAUUGUUGAUAUUUAGUCAUCCGUCGACGGGCGGAUGUCUGUUUCACUGUGGAUGGAAUUCGACUAUGGAAGCGAUUGGACGA	204	SL3.0ch12:66131630-66131833
531			+				AUCCAAUGAUGGCAUGAAAU	20	SL3.0ch12:66158601-66158620	+	UUUAUCUAGUGUUUGGGGAUU	21	SL3.0ch12:66158580-66158600	CUUGUUUAAUAUUGUUUUUUUUUAUCUAGUGUUUGGGGAUUAUCCAAUGAUGGCAUGAAAUCUUUGAGACCUGAAUUUAUU	81	SL3.0ch12:66158560-66158640
532	+	+	+	+	MI0024353	miR168	UCGCUUGGUGCAGGUCGGGAC	21	SL3.0ch12:66208905-66208925	+	CCCGCCUUGCAUCAACUGAAU	21	SL3.0ch12:66209020-66209040	GUGUUGCGGUGGUUUCUCAUUCGCUUGGUGCAGGUCGGGACCUACCUCGCCGGCAACAAUGGCGGUAGCUGACGGCGACGGCAGCGUACCGGUAAAAAAGAAUCUUAUUUUUACAUGUUGUUGCGUAGUUUGGGUCCCGCCUUGCAUCAACUGAAUAGGAGACUGCGGUGAAUUUU	176	SL3.0ch12:66208885-66209060		sly-miR168b in miRBase
533	+						GCCUAGAUAUGCAUACUCAAA	21	SL3.0ch12:66432657-66432677	+	UGAGAGUGCACAUCUAGACAC	21	SL3.0ch12:66432481-66432501	UCAGGUAAUUACUUUGACUUUGAGAGUGCACAUCUAGACACCUCAACUUGGUCUCAACUGAUAACUAAACACCCCAACUCAUCGCCACUGUCUCAUGGACACCCAUCACUGGCGUGUCACAUAAAUUUUGGAGGUAUUCAGAGGAUCGUUUUGUAAGUUUGAGUGUUCAACUGACACAAUUGAGAUGAGUUGAGGUGCCUAGAUAUGCAUACUCAAAGUUGGAGUGUUUAUUUGCCA	237	SL3.0ch12:66432461-66432697
534	+		+	+	MI0033684	miR827	UUAGAUGAACAUCAACAAACA	21	SL3.0ch12:66434530-66434550	+	UUUGUUGAUGGUCAUCUAUUC	21	SL3.0ch12:66434464-66434484	AUUGUGUAGUUAUGAAUUUGUUUGUUGAUGGUCAUCUAUUCAUCAUAUCAUUUGGCAUAGUUUUUGGAACCAUUAAUAUGCCAUGAUUAGAUGAACAUCAACAAACAUCUUCAUCACUUCAUGUUAA	127	SL3.0ch12:66434444-66434570
535	+						UUUUUGAAGAGUUUGGGCAAC	21	SL3.0ch12:67129269-67129289	+	UGCUCGUACUCUCCAAAAAUG	21	SL3.0ch12:67129178-67129198	UGUUUGCUGAAGAGCUAUGUUGCUCGUACUCUCCAAAAAUGCUGCCUCACCCCGUGUCGAAUCCUCCAGAAGUACACUAUUUUUGGAGGAUCCGACAUGCACCCAUUGGCAUUUUUGAAGAGUUUGGGCAACAUAGCUGAGGAGGCAUGUUG	152	SL3.0ch12:67129158-67129309
536				+			UUCCAUGAGACUGUUUUUGGGU	22	SL3.0ch12:67450196-67450217	-	CCAAAGACAAUCCAUGGAAUA	21	SL3.0ch12:67449957-67449977	UCUGUUCAUAUUCCAUGAGACUGUUUUUGGGUAAGAUUGUUUAUCAUAAUAAUCAUAAAUACUAGAUGACCGUGCUUGUUGUCUAUGUUGCUCGGACUCUUUAAUAAUUUCAAUGGAUGCGUGUUGGAUUCACCAAAAGUAGUGUAUUUUUGGAGAAUUCGACACGGGCGCGACAUCGGUAAGUGAAUAGUCCGCGCAACAAGUAGGUCCCUCGUCAAGUGUUUGUGAUUACUACAAUCAACAAUCUUAUCCAAAGACAAUCCAUGGAAUAUGAGCAGAG	280	SL3.0ch12:67449948-67450227
537				+			ACGUGGGGGCAUGUGAUUGAA	21	SL3.0ch12:67450494-67450514	-	CAAUCACUUGGCCCGACGUCUC	22	SL3.0ch12:67450261-67450282	AAUGCGAUAAGACGUGGGGGCAUGUGAUUGAACAUGACCUCAGUUGCAGGGACGAUUGAGUCGAAUAUCACCCUUUUCCAGCCACAUUUCUUAGUAGAAUACAGUUGGAGUCAUCUAUCGUCUGAGGUGUGAGAAUUGGGUAAGUUAUUCCAAGAAAGGUCGAGCCUUUUUGGAGACGAGAGCUCAAAGAAAGUGCUAUUGGAAUCAAUCAUCAUCCCCACCGGCUACAACUGAUGUCAAGUUCAAUCACUUGGCCCGACGUCUCAUCGCAUUUA	275	SL3.0ch12:67450251-67450525	-1.94393
538					MI0020240	miR6023	UUCCAUGAAAGAGUUUUUGGAU	22	SL3.0ch12:67450730-67450751	-				AGCAGUAAUCUCUGUUCAUAUUCCAUGAAAGAGUUUUUGGAUAAGAUCUUUUACCGUAGUAAUCACAAAUCCUAGACGACUGUGCUCUUGGACAGAAAUUUCUGAUCAAAGCAUUUCCCUUCUUAAAUUCAAGAGAAUGCUUACAGUAGGUCCCUCAUCGAGUGUUUGUGAUUACUACGGUCAGGAAUCUUAUCCAGAGACAAUUCAUGGAAUAUGAGCUGAGAUUGGUGUCUA	234	SL3.0ch12:67450538-67450771		other
539	+		+	+		miR398	UGUGUUCUCAGGUUACCCCUG	21	SL3.0ch12:67765280-67765300	+	GGGGCAACUUGAGAUCACAUG	21	SL3.0ch12:67765210-67765230	CUUGGUGGAGGUAUUCAACAGGGGCAACUUGAGAUCACAUGUUGUCAUUUUUUUCUUUUUGAUUUGAUUCGAUGAAUCAGUAUCUCAACAUGUGUUCUCAGGUUACCCCUGUUGAAUUAGUUUCACUUAAU	131	SL3.0ch12:67765190-67765320	-2.28568
